# Supplementary material for: Reproducibility of African giant pouched rats detecting Mycobacterium tuberculosis
Source: BMC Infect Dis. 2017 Apr 24;17:298. doi: 10.1186/s12879-017-2347-3 (PMC5402322; doi:10.1186/s12879-017-2347-3)
Supplement: Supplementary file 1 — Group One Intra-Reliability. (XLSX 390 kb) [file 12879_2017_2347_MOESM1_ESM.xlsx]

## Sheet: Rat A
DOTS status	Sample ID #	1st session	2nd session
1	435562	1	1
1	435563	1	0		DOTS status		1st session, 2nd session
1	435564	0	1		5= 3+		0= not indicated
1	435565	0	0		4= 2+		1 = indicated
1	435566	0	0		3= 1+
1	435567	0	0		2= AFB
1	435568	1	0		1= negative
1	435577	1	0
1	435581	0	0
1	435582	0	0
1	435583	0	0
1	435588	0	0
1	435589	0	0
1	435592	0	0
1	435593	0	0
1	435594	0	1
1	435595	0	0
1	435596	0	0
1	435597	0	0
1	435598	0	0
1	435599	0	0
1	435600	1	1
1	435601	0	1
1	435602	1	1
1	435603	0	0
1	435604	0	0
1	435605	0	1
1	435608	1	0
1	435609	0	1
1	435676	1	1
1	435677	1	1
1	435682	0	1
1	435683	1	1
1	435684	0	0
1	435685	0	0
1	435686	0	0
1	435687	0	0
1	435688	1	0
1	435689	0	0
1	435692	0	0
1	435751	1	1
1	435752	1	1
1	435763	0	0
1	435764	0	0
1	435765	0	0
1	435766	1	0
1	435767	1	0
1	435768	0	0
1	435769	0	0
1	435770	0	0
1	435909	0	0
1	435910	0	0
1	435911	0	0
1	435912	1	0
1	435915	1	1
1	435929	1	0
1	435931	0	0
1	435932	0	0
1	435933	0	0
1	435936	1	1
1	435937	1	1
1	435938	0	0
1	435939	0	0
1	435940	0	1
1	435941	0	0
1	435942	1	0
1	435943	1	1
1	435944	1	0
1	435945	0	0
1	435948	0	0
1	435949	0	0
1	435951	1	0
1	435953	0	1
1	435954	1	1
1	435955	0	1
1	435956	1	0
1	435957	1	1
1	435958	1	0
1	435959	1	0
1	435960	0	1
1	435961	0	1
1	435962	0	0
1	436096	0	0
1	436097	0	0
1	436099	0	0
1	436100	0	0
1	436101	1	0
1	436103	1	1
1	436104	1	0
1	436105	1	0
1	436106	0	0
1	436107	0	0
1	436108	0	0
1	436109	1	0
1	436110	0	1
1	436111	0	0
1	436112	0	0
1	436113	0	0
1	436114	0	0
1	436115	0	0
1	436116	0	0
1	436117	0	0
1	436118	0	0
1	436119	0	0
1	436120	0	0
1	436121	1	1
1	436122	0	0
1	436124	1	0
1	436125	0	0
1	436127	0	0
1	436128	0	1
1	436129	0	0
1	436131	0	0
1	436132	1	0
1	436133	0	0
1	436134	0	0
1	436135	0	0
1	436136	0	1
1	436686	0	0
1	436718	0	0
1	436719	0	0
1	436720	0	0
1	436721	0	0
1	436722	0	0
1	436723	0	0
1	436726	0	0
1	436727	0	0
1	436748	0	0
1	436749	0	0
1	436750	0	1
1	436752	1	1
1	436753	0	0
1	436757	1	1
1	436758	1	1
1	436759	0	0
1	436760	0	0
1	436761	0	0
1	436762	0	0
1	436765	1	1
1	436766	1	1
1	436767	1	1
1	436768	1	1
1	436769	0	0
1	436770	0	1
1	436771	0	1
1	436773	0	1
1	436774	0	0
1	436775	0	0
1	436776	0	0
1	436783	1	1
1	436784	0	0
1	436785	0	1
1	436786	0	0
1	436787	0	0
1	436788	0	0
1	436793	1	1
1	436794	1	1
1	436795	0	1
1	436796	1	1
1	436860	0	1
1	436861	1	1
1	436862	0	0
1	436863	0	0
1	436930	0	0
1	436932	0	0
1	436933	0	0
1	436934	0	0
1	436935	0	0
1	436938	0	0
1	436939	0	0
1	436940	0	0
1	436941	0	0
1	436942	1	1
1	436957	0	0
1	437153	1	0
1	437158	0	1
1	437159	1	1
1	437160	0	1
1	437161	1	0
1	437163	0	0
1	437164	0	0
1	437166	1	1
1	437167	0	0
1	437168	0	0
1	437171	0	0
1	437172	1	0
1	437173	0	0
1	437176	0	1
1	437179	0	0
1	437181	0	1
1	437182	0	0
1	437183	0	0
1	437184	0	0
1	437185	0	0
1	437186	0	0
1	437187	1	0
1	437346	1	0
1	437347	1	1
1	437413	0	1
1	437420	0	1
1	437429	0	0
1	437433	0	0
1	437434	0	0
1	437435	0	0
1	437436	0	0
1	437437	0	0
1	437438	0	0
1	437443	0	0
1	437444	0	1
1	437445	0	0
1	437446	0	0
1	437447	0	1
1	437448	0	0
1	437451	0	1
1	437452	1	0
1	437453	0	0
1	437454	0	0
1	437455	0	0
1	437456	0	0
1	437457	0	0
1	437458	0	0
1	437459	0	0
1	437460	0	0
1	437461	1	0
1	437462	0	0
1	437465	1	0
1	437466	1	1
1	437469	0	0
1	437470	0	0
1	437471	1	0
1	437472	0	0
1	437473	1	0
1	437474	0	0
1	437475	0	0
1	437476	0	0
1	437487	1	1
1	437623	0	0
1	437695	0	0
1	437708	1	1
1	437709	0	0
1	437710	0	1
1	437711	0	0
1	437712	0	0
1	437713	0	0
1	437718	0	0
1	437719	0	0
1	437720	1	1
1	437721	1	0
1	437722	1	0
1	437725	1	1
1	437726	1	0
1	437742	0	0
1	437743	1	1
1	437746	0	1
1	437747	0	0
1	437748	0	0
1	437749	0	0
1	437752	0	0
1	437753	0	0
1	437754	1	0
1	437755	0	0
1	437757	1	1
1	437758	0	0
1	437806	0	0
1	437815	1	1
1	437816	0	0
1	437817	1	0
1	437818	0	0
1	437819	0	1
1	437824	0	0
1	437825	0	0
1	437826	0	0
1	437829	0	0
1	437830	0	0
1	437831	0	0
1	437833	1	0
1	437834	0	0
1	437837	0	0
1	437838	0	0
1	437839	0	0
1	437848	1	0
1	437996	1	1
1	438024	0	0
1	438122	0	0
1	438129	0	0
1	438130	1	1
1	438131	1	1
1	438132	0	0
1	438133	0	0
1	438134	1	0
1	438136	0	0
1	438137	0	0
1	438138	0	0
1	438139	1	0
1	438140	1	1
1	438141	0	0
1	438142	1	0
1	438144	0	0
1	438181	0	0
1	438217	0	0
1	438218	0	0
1	438219	1	0
1	438220	0	0
1	438221	0	0
1	438222	1	0
1	438225	0	0
1	438226	0	0
1	438227	0	0
1	438230	0	0
1	438231	0	0
1	438232	1	0
1	438233	1	0
1	438235	0	0
1	438236	0	0
1	438237	0	0
1	438238	0	0
1	438239	0	0
1	438240	0	0
1	438242	0	0
1	438243	1	0
1	438244	0	0
1	438245	1	0
1	438246	0	0
1	438247	0	0
1	438248	0	0
1	438249	1	0
1	438250	1	0
1	438251	0	0
1	438252	1	0
1	438253	0	0
1	438254	0	1
1	438257	0	0
1	438258	0	0
1	438271	0	0
1	438272	0	0
1	438331	0	0
1	438344	0	0
1	438359	0	0
1	438360	0	0
1	438361	1	0
1	438389	1	0
1	438391	1	0
1	438392	0	0
1	438403	1	1
1	438404	0	0
1	438417	0	0
1	438418	0	0
1	438419	0	0
1	438420	1	1
1	438421	1	1
1	438422	0	0
1	438423	0	0
1	438424	0	0
1	438425	0	1
1	438426	1	0
1	438427	0	0
1	438428	0	0
1	438429	0	0
1	438430	1	0
1	438431	1	0
1	438432	1	0
1	438528	1	0
1	438529	0	0
1	438530	1	1
1	438531	0	0
1	438534	0	0
1	438535	0	0
1	438536	1	0
1	438537	0	0
1	438538	1	0
1	438539	1	1
1	438540	0	0
1	438541	0	0
1	438542	0	0
1	438543	0	0
1	438544	0	0
1	438545	0	0
1	438546	0	0
1	438547	0	0
1	438798	0	0
1	438801	1	1
1	438802	0	0
1	438809	1	0
1	438819	1	1
1	438822	0	0
1	438823	0	0
1	438824	0	0
1	438825	1	1
1	438826	1	1
1	438827	0	0
1	438828	1	0
1	438829	0	0
1	438830	0	0
1	438916	0	0
1	438917	0	0
1	438918	0	0
1	438919	0	0
1	438920	0	0
1	438923	1	0
1	438924	0	0
1	438925	0	0
1	438926	1	0
1	438927	0	0
1	438928	1	1
1	438930	1	0
1	438931	0	0
1	438932	0	0
1	438933	0	0
1	438935	0	0
1	438936	0	0
1	438937	0	0
1	438938	0	0
1	438963	0	0
1	438964	1	1
1	438965	0	0
1	438966	0	0
1	438971	0	0
1	438972	0	0
1	438973	0	0
1	438974	0	0
1	438978	1	0
1	438979	0	0
1	438982	1	1
1	438983	0	0
1	439049	1	0
1	439090	0	0
1	439093	1	1
1	439094	0	0
1	439098	0	0
1	439100	0	1
1	439101	0	0
1	439102	0	0
1	439103	0	0
1	439104	0	0
1	439105	0	0
1	439106	1	0
1	439108	0	0
1	439109	0	0
1	439110	0	0
1	439111	0	0
1	439112	0	0
1	439113	0	0
1	439114	0	0
1	439115	1	1
1	439116	0	0
1	439117	0	0
1	439118	1	1
1	439119	0	0
1	439182	0	0
1	439183	0	0
1	439184	0	0
1	439185	0	0
1	439186	0	0
1	439187	0	0
1	439188	1	0
1	439190	1	0
1	439191	0	0
1	439193	0	0
1	439194	0	0
1	439195	0	0
1	439196	0	0
1	439199	0	0
1	439200	0	0
1	439201	0	0
1	439203	1	0
1	439204	0	0
1	439239	0	0
1	439240	0	0
1	439256	0	0
1	439303	0	0
1	439304	0	0
1	439305	1	1
1	439306	1	0
1	439309	1	0
1	439310	0	0
1	439311	0	0
1	439312	0	0
1	439313	0	0
1	439314	0	0
1	439315	0	0
1	439316	0	0
1	439317	0	0
1	439318	0	0
1	439321	0	0
1	439322	0	0
1	439325	1	0
1	439326	1	1
1	439327	0	0
1	439361	1	0
1	439366	1	1
1	439500	1	1
1	439503	0	0
1	439506	1	1
1	439507	0	1
1	439508	1	0
1	439509	1	1
1	439510	1	1
1	439511	1	0
1	439532	1	1
1	439636	0	0
1	439637	0	0
1	439667	0	0
1	439685	0	0
1	439686	0	0
1	439688	0	1
1	439689	0	0
1	439690	0	0
1	439691	0	0
1	439693	0	0
1	439775	0	0
1	439776	0	0
1	439777	0	0
1	439778	0	0
1	439781	1	1
1	439782	1	1
1	439783	1	1
1	439784	1	1
1	439785	0	0
1	439786	0	0
1	439787	0	0
1	439788	1	0
1	439789	0	0
1	439790	0	0
1	439795	0	0
1	439796	0	0
1	439797	0	0
1	439798	0	0
1	439799	0	0
1	439800	0	1
1	439801	1	1
1	439802	0	0
1	439805	0	0
1	439806	0	0
1	439807	0	0
1	439808	0	0
1	439809	1	1
1	439810	0	1
1	439811	1	0
1	439812	0	0
1	439813	0	0
1	439814	0	0
1	439831	0	0
1	439832	0	0
1	439867	0	0
1	439900	0	0
1	439901	0	0
1	439935	0	0
1	439936	0	0
1	439937	0	1
1	439938	0	1
1	441390	0	1
1	441391	0	0
1	441399	1	1
1	441493	0	0
1	441495	1	0
1	441496	1	1
1	441497	0	0
1	441498	0	0
1	441499	0	0
1	441500	0	0
1	441501	0	0
1	441502	0	0
1	441503	0	0
1	441504	0	0
1	441505	0	0
1	441506	1	1
1	441507	0	0
1	441508	1	1
1	441509	0	0
1	441510	0	0
1	441511	0	0
1	441512	0	0
1	441513	0	0
1	441514	0	0
1	441515	0	0
1	441516	0	0
1	441518	1	0
1	441519	0	0
1	441520	0	0
1	441521	0	0
1	441522	0	0
1	441523	1	0
1	441524	1	1
1	441525	0	0
1	441529	1	0
1	441530	1	0
1	441531	0	0
1	441532	1	1
1	441534	0	0
1	441535	0	0
1	441536	1	1
1	441537	0	0
1	441538	0	1
1	441539	1	0
1	441541	0	0
1	441543	1	0
1	441578	0	0
1	441579	0	0
1	441580	1	0
1	441582	0	0
1	441583	0	0
1	441585	0	0
1	441586	0	0
1	441589	0	0
1	441590	0	0
1	441609	0	0
1	441610	0	0
1	441611	0	0
1	441612	0	0
1	441617	0	0
1	441618	0	0
1	441619	0	0
1	441629	0	1
1	441630	0	0
1	441633	0	0
1	441638	1	0
1	441639	1	0
1	441642	1	1
1	441643	0	0
1	441644	1	0
1	441645	1	1
1	441660	0	0
1	441661	0	0
1	441669	1	0
1	441674	0	0
1	441675	0	0
1	441676	1	0
1	441677	0	0
1	441678	0	0
1	441679	0	0
1	441682	0	1
1	441683	0	1
1	441684	0	0
1	441685	0	0
1	441707	0	0
1	441708	1	1
1	441727	0	0
1	441728	1	1
1	441737	0	0
1	441738	0	0
1	441739	0	0
1	441740	0	0
1	441743	0	0
1	441744	1	1
1	441747	0	0
1	441748	0	0
1	441750	0	0
1	441800	0	0
1	441826	0	0
1	441827	0	0
1	441828	0	0
1	441829	0	0
1	441830	0	0
1	441831	0	0
1	441832	0	0
1	441833	1	0
1	441834	0	0
1	441835	0	1
1	441836	1	0
1	441837	0	0
1	441838	0	0
1	441839	0	0
1	441840	0	0
1	441842	0	0
1	441847	0	0
1	441848	0	0
1	441849	1	1
1	441850	0	0
1	441851	0	0
1	441852	0	0
1	441856	0	0
1	441857	1	0
1	441858	1	0
1	441859	1	0
1	441860	0	1
1	441863	0	0
1	441864	0	0
1	441867	1	1
1	441868	0	1
1	441872	1	0
1	441877	1	0
1	441878	0	0
1	441879	1	1
1	441880	0	0
1	441881	0	0
1	441882	0	0
1	441883	0	0
1	441884	0	0
1	441885	0	0
1	441886	0	0
1	441887	0	0
1	441889	0	0
1	441890	0	0
1	441891	1	1
1	441892	0	0
1	441893	0	0
1	441894	1	0
1	441895	0	0
1	441896	0	0
1	441897	0	0
1	441898	0	0
1	441899	0	0
1	441900	0	0
1	442144	0	0
1	442147	1	1
1	442148	0	0
1	442151	0	0
1	442152	0	0
1	442155	0	0
1	442156	0	0
1	442157	0	0
1	442158	0	0
1	442159	0	0
1	442160	0	0
1	442161	0	0
1	442162	0	0
1	442163	0	0
1	442164	0	0
1	442166	0	1
1	442168	0	0
1	442169	0	0
1	442170	0	0
1	442171	0	1
1	442172	0	0
1	442173	1	1
1	442174	0	1
1	442181	0	0
1	442182	0	0
1	442183	0	0
1	442184	0	1
1	442185	1	1
1	442186	0	0
1	442187	0	0
1	442188	0	0
1	442189	0	0
1	442190	0	0
1	442191	0	0
1	442192	0	0
1	442193	1	1
1	442194	1	0
1	442195	0	0
1	442196	0	0
1	442197	0	0
1	442199	0	0
1	442268	0	0
1	442269	0	0
1	442271	0	1
1	442272	0	0
1	442273	1	1
1	442274	0	0
1	442275	0	0
1	442276	0	0
1	442277	0	0
1	442278	0	0
1	442289	0	0
1	442292	1	1
1	442293	1	0
1	442294	0	1
1	442295	0	0
1	442296	1	1
1	442297	0	0
1	442298	0	0
1	442299	0	0
1	442300	0	0
1	442301	0	0
1	442302	0	0
1	444263	0	0
1	444264	0	0
1	444265	0	0
1	444266	0	0
1	444267	0	0
1	444268	1	0
1	444269	0	0
1	444272	0	0
1	444273	1	1
1	444274	0	0
1	444275	0	0
1	444276	1	1
1	444277	0	0
1	444278	1	1
1	444279	1	1
1	444280	1	0
1	444281	1	0
1	444284	0	0
1	444285	0	0
1	444288	0	1
1	444289	1	1
1	444290	0	0
1	444291	0	0
1	444294	1	0
1	444295	0	0
1	444296	0	0
1	444299	1	0
1	444300	0	0
1	444301	0	0
1	444302	1	1
1	444303	0	0
1	444304	0	0
1	444305	0	0
1	444306	0	0
1	444307	1	1
1	444308	0	0
1	444309	0	0
1	444310	1	0
1	444311	0	0
1	444312	0	0
1	444313	0	0
1	444314	0	0
1	444315	0	0
1	444316	1	0
1	444408	0	0
1	452003	0	0
1	452005	0	0
1	452006	0	0
1	452008	1	0
1	452010	0	0
1	452012	0	0
1	452014	1	1
1	452016	0	1
1	452018	0	0
1	452020	0	0
1	452021	0	0
1	452023	1	1
1	452025	0	0
1	452026	0	0
1	452028	0	0
1	452030	0	0
1	452032	0	0
1	452034	1	1
1	452038	1	1
1	452044	0	0
1	452046	1	1
1	452052	0	0
1	452054	1	0
1	452056	1	0
1	452058	1	0
1	452060	1	0
1	452062	0	1
1	452064	0	0
1	452066	1	1
1	452068	1	0
1	452072	0	0
1	452076	0	0
1	452078	0	1
1	452150	1	0
1	452152	0	0
1	452154	0	0
1	452156	0	0
1	452158	0	0
1	452160	0	0
1	452162	0	0
1	452166	1	0
1	452167	1	0
1	452168	0	0
1	452169	0	0
1	452170	0	0
1	452264	0	0
1	452265	1	0
1	452266	0	0
1	452267	0	1
1	452268	0	0
1	452269	0	0
1	452270	0	0
1	452271	1	1
1	452272	0	1
1	452273	1	0
1	452274	1	1
1	452275	0	0
1	452276	1	0
1	452279	0	0
1	452280	1	1
1	452281	0	0
1	452288	1	0
1	452331	0	0
1	452332	0	0
1	452333	0	0
1	452334	0	0
1	452339	0	0
1	452340	0	0
1	452341	0	0
1	452342	0	0
1	452343	0	0
1	452344	0	0
1	452345	1	1
1	452348	0	0
1	452351	0	0
1	452352	0	0
1	452353	0	0
1	452354	0	0
1	452355	0	0
1	452357	1	0
1	452359	0	0
1	452361	0	0
1	452363	0	0
1	452364	1	0
1	452366	1	1
1	452368	0	0
1	452370	0	0
1	452373	0	0
1	452375	1	0
1	452377	0	0
1	452392	0	0
1	452394	0	1
1	452401	1	1
1	452403	0	0
1	452404	1	0
1	452406	0	0
1	452408	0	0
1	452410	0	1
1	452412	1	1
1	452414	0	0
1	452416	0	0
1	452419	1	0
1	452421	0	0
1	452422	0	0
1	452424	0	0
1	452426	0	0
1	452428	0	0
1	452430	0	0
1	452434	1	1
1	452438	0	0
1	452440	0	0
1	452442	0	0
1	452444	0	0
1	452446	0	0
1	452448	0	0
1	452450	0	0
1	452452	0	0
1	452454	0	0
1	452458	1	0
1	452460	0	0
1	452499	0	0
1	452501	0	0
1	452503	0	0
1	452506	0	0
1	452508	0	1
1	452510	1	1
1	452511	0	0
1	452514	0	1
1	452565	1	0
1	452569	0	1
1	452571	0	0
1	452573	0	0
1	452575	0	0
1	452579	0	0
1	452581	0	1
1	452583	1	1
1	452585	0	1
1	452587	0	0
1	452591	0	0
1	452593	1	1
1	452597	0	0
1	452599	0	0
1	452601	1	0
1	452603	0	0
1	452605	0	0
1	452607	0	0
1	452611	0	0
1	452615	0	0
1	452617	1	0
1	452619	0	0
1	452621	0	0
1	452623	0	0
1	452629	0	0
1	452633	0	0
1	452635	1	1
1	452639	1	1
1	452641	0	0
1	452643	1	1
1	452645	0	0
1	452647	0	0
1	452708	0	0
1	452709	0	0
1	452920	1	1
1	452921	1	0
1	452922	0	0
1	452923	1	1
1	452924	0	0
1	452925	0	0
1	452926	0	0
1	452927	0	0
1	452928	0	0
1	452929	0	0
1	452930	0	0
1	452931	0	0
1	452932	0	0
1	452933	0	0
1	452936	1	0
1	452937	0	0
1	452938	0	0
1	452939	1	1
1	452940	0	0
1	452941	0	0
1	452942	1	0
1	452943	1	1
1	452944	0	0
1	452946	0	0
1	452947	0	0
1	452954	0	0
1	452955	1	1
1	452956	0	0
1	452957	0	0
1	452958	0	0
1	452959	0	0
1	452961	0	0
1	452963	1	1
1	452965	1	1
1	452967	0	0
1	452969	1	1
1	452971	0	0
1	452973	0	0
1	452975	0	0
1	452977	0	0
1	452979	1	0
1	452983	1	0
1	452985	0	0
1	452987	0	0
1	452995	0	0
1	452997	1	0
1	453001	0	0
1	453003	0	0
1	453005	0	0
1	453007	1	1
1	453011	0	0
1	453013	0	0
1	453015	1	1
1	453017	0	0
1	453019	0	0
1	453021	0	0
1	453023	0	0
1	453025	1	1
1	453027	0	0
1	453032	0	0
1	453034	0	0
1	453036	1	0
1	453038	1	1
1	453040	0	0
1	453042	0	0
1	453049	0	0
1	453073	0	0
1	453075	1	1
1	453077	0	0
1	453079	0	0
1	453083	0	0
1	453084	1	0
1	453086	0	0
1	453087	0	0
1	453091	0	0
1	453094	1	0
1	453096	0	0
1	453098	1	1
1	453100	1	0
1	453102	1	1
1	453104	0	0
1	453108	1	0
1	453110	0	0
1	453112	0	0
1	453114	0	0
1	453134	0	1
1	453135	1	1
1	453136	0	0
1	453137	0	0
1	453138	0	0
1	453140	0	0
1	453141	1	1
1	453142	0	0
1	453144	0	0
1	453146	0	0
1	453148	0	0
1	453150	0	0
1	453152	0	0
1	453156	0	0
1	453158	0	1
1	453160	0	1
1	453162	0	0
1	453164	1	1
1	453166	0	0
1	453176	0	0
1	453178	0	0
1	453180	0	0
1	453182	1	1
1	453207	1	0
1	453209	1	1
1	453211	1	1
1	453213	0	0
1	453214	1	0
1	453216	0	0
1	453218	0	0
1	453220	1	0
1	453221	0	0
1	453223	0	0
1	453227	0	0
1	453261	0	0
1	453265	1	0
1	453269	0	0
1	453271	0	0
1	453408	0	0
1	453410	1	1
1	453415	0	0
1	453418	0	0
1	453445	0	0
1	453447	0	0
1	453449	0	0
1	453450	0	0
1	453451	0	0
1	453455	0	0
1	453456	0	0
1	453460	0	0
1	453461	0	0
1	453463	0	0
1	453465	0	0
1	453467	0	0
1	453470	0	0
1	453471	0	0
1	453473	0	0
1	453475	0	0
1	453477	0	0
1	453479	0	0
1	453481	0	0
1	453482	1	1
1	453484	1	1
1	453485	0	0
1	453487	1	1
1	453491	0	1
1	453493	0	0
1	453497	1	0
1	453499	0	0
1	453501	0	0
1	453503	0	0
1	453505	0	1
1	453507	0	0
1	453509	0	0
1	453511	0	0
1	453513	0	0
1	453515	0	0
1	453517	0	0
1	453519	1	0
1	453521	0	0
1	453523	0	0
1	453525	1	1
1	453527	0	0
1	453530	0	0
1	453532	0	0
1	453534	0	0
1	453536	0	0
1	453538	1	1
1	453540	0	0
1	453542	0	0
1	453544	0	0
1	453546	0	0
1	453549	1	0
1	453553	0	0
1	453555	1	0
1	453557	0	0
1	453561	0	0
1	453575	0	0
1	453585	1	1
1	453588	0	0
1	453590	1	1
1	453592	0	0
1	453594	0	0
1	453596	1	1
1	453600	0	0
1	453602	0	0
1	453604	1	1
1	453606	1	1
1	453613	0	0
1	453615	0	0
1	453616	0	0
1	453646	0	1
1	453647	0	0
1	453648	0	0
1	453649	0	0
1	453650	1	0
1	453651	0	0
1	453652	0	0
1	453653	0	0
1	453662	0	0
1	453663	0	0
1	453664	0	0
1	453665	1	0
1	453666	0	0
1	453668	1	1
1	453669	1	0
1	453670	1	1
1	453672	0	0
1	453673	0	0
1	453674	1	0
1	453675	1	1
1	453676	1	1
1	453677	0	0
1	453678	0	1
1	453679	0	0
1	453680	0	0
1	453681	0	1
1	453682	0	0
1	453687	0	0
1	453688	0	0
1	453689	0	0
1	453690	0	0
1	453691	0	0
1	453692	0	0
1	453693	0	0
1	453694	1	0
1	453699	0	0
1	453700	0	0
1	453701	0	0
1	453702	1	1
1	453703	0	0
1	453704	0	0
1	453707	1	0
1	453708	1	1
1	453711	1	1
1	453712	1	1
1	453713	0	0
1	453714	1	0
1	453715	0	0
1	453716	0	1
1	453870	0	0
1	453872	0	0
1	453930	0	0
1	453932	0	0
1	453934	0	0
1	453936	0	0
1	453938	1	1
1	453941	0	0
1	453943	1	1
1	453947	0	0
1	453949	0	0
1	453950	0	0
1	453952	0	0
1	453953	1	0
1	453955	1	1
1	453957	0	0
1	453959	0	0
1	453961	0	0
1	453963	0	0
1	453965	0	0
1	453966	0	0
1	453968	0	0
1	453970	0	0
1	453972	0	0
1	453977	0	0
1	453978	0	0
1	453980	0	0
1	453984	1	0
1	453986	0	0
1	453988	1	1
1	453990	1	1
1	453992	1	0
1	453994	0	1
1	453996	0	0
1	453997	0	0
1	453999	0	0
1	454001	1	1
1	454005	1	0
1	454009	0	0
1	454013	0	0
1	454019	0	0
1	454023	0	0
1	454029	0	0
1	454033	0	0
1	454035	0	0
1	454037	0	1
1	454043	0	0
1	454045	0	0
1	454047	0	0
1	454049	0	0
1	454051	0	0
1	454055	1	1
1	454057	1	1
1	454061	0	0
1	454063	0	0
1	454065	1	1
1	454067	0	0
1	454069	0	0
1	454071	0	0
1	454073	0	0
1	454075	0	0
1	454076	0	0
1	454078	0	0
1	454239	0	0
1	454241	0	0
1	454243	0	0
1	454245	1	1
1	454247	1	0
1	454249	0	1
1	454251	1	1
1	454252	0	0
1	454253	1	1
1	454254	1	1
1	454257	0	0
1	454258	0	0
1	454259	0	0
1	454260	0	0
1	454261	1	1
1	454262	1	1
1	454263	1	1
1	454326	0	0
1	454328	0	0
1	454329	0	0
1	454331	0	0
1	454332	0	0
1	454333	0	1
1	454334	1	1
1	454335	0	1
1	454336	0	0
1	454337	0	0
1	454338	0	0
1	454339	1	0
1	454340	1	0
1	454341	0	0
1	454342	1	1
1	454343	0	0
1	454344	0	0
1	454345	0	0
1	454346	0	0
1	454347	0	0
1	454348	0	0
1	454349	0	0
1	454350	0	0
1	454351	0	0
1	454352	1	0
1	454353	0	1
1	454354	0	1
1	454355	1	1
1	454562	0	0
1	454563	0	0
1	454864	0	0
1	454865	1	0
1	454866	0	0
1	454867	0	0
1	454868	0	0
1	454869	1	0
1	454870	1	1
1	454872	1	0
1	454873	1	1
1	454874	1	1
1	454875	0	0
1	454877	0	0
1	454879	0	0
1	454881	1	1
1	454882	0	0
1	454883	0	0
1	454885	1	0
1	454887	0	0
1	454888	1	0
1	454889	1	0
1	454890	1	0
1	454891	0	0
1	454892	0	0
1	454893	1	0
1	454894	1	1
1	454897	0	0
1	454898	0	0
1	454899	0	0
1	454900	0	0
1	454901	0	0
1	454902	0	0
1	454903	0	0
1	454904	0	0
1	454909	0	0
1	454910	1	0
1	454911	0	0
1	454912	0	0
1	454913	0	0
1	454914	0	0
1	454915	0	1
1	454916	0	0
1	454917	0	0
1	454918	0	0
1	454919	0	0
1	454920	1	0
1	454921	0	0
1	454922	0	0
1	454923	1	1
1	454925	1	1
1	454926	0	0
1	454927	1	1
1	454929	0	0
1	454930	1	0
1	454933	0	0
1	454934	0	0
1	454935	0	0
1	454936	1	0
1	454937	0	0
1	454938	1	0
1	454939	0	0
1	455224	0	0
1	455225	0	0
1	455226	0	0
1	455227	0	0
1	455228	0	0
1	455229	1	1
1	455230	1	1
1	455231	0	1
1	455232	0	1
1	455233	0	0
1	455234	1	1
1	455235	0	0
1	455236	0	0
1	455237	0	0
1	455238	0	0
1	455239	0	0
1	455292	0	0
1	455333	0	0
1	455334	0	0
1	455335	0	0
1	455336	0	0
1	455339	0	0
1	455340	0	0
1	455341	0	0
1	455342	0	0
1	455343	0	0
1	455344	1	0
1	455345	0	1
1	455346	0	0
1	455347	1	0
1	455348	0	0
1	455349	0	0
1	455350	0	0
1	455353	0	0
1	455354	1	1
1	455355	1	1
1	455356	0	1
1	455357	0	0
1	455358	0	0
1	455359	0	0
1	455360	1	1
1	455361	0	0
1	455362	0	0
1	455379	1	1
1	455380	0	0
1	455381	1	0
1	455382	0	0
1	455383	0	1
1	455384	0	0
1	455386	0	1
1	455387	1	1
1	455388	0	0
1	455389	0	0
1	455390	0	0
1	455391	0	0
1	455392	0	1
1	455393	0	0
1	455394	0	0
1	455395	0	0
1	455396	1	1
1	455397	0	0
1	455398	0	0
1	455399	0	0
2	435192	0	0
2	435199	1	1
2	435200	1	1
2	435624	1	1
2	435907	1	1
2	436067	1	1
2	436946	1	0
2	436947	0	0
2	437449	0	0
2	437450	0	1
2	437769	0	0
2	437775	0	0
2	437885	1	1
2	438277	1	1
2	438367	1	1
2	438533	1	1
2	438562	1	1
2	439219	0	0
2	439520	1	1
2	439739	0	0
2	441605	1	1
2	441752	0	0
2	441989	0	0
2	442313	1	0
2	444293	1	1
2	451978	0	0
2	452437	1	1
2	452546	1	1
2	452567	1	1
2	453044	1	1
2	453107	0	0
2	453529	1	1
2	453695	0	0
2	453696	1	1
2	454053	1	1
2	454060	0	0
2	454327	1	1
2	455385	1	1
3	435918	1	1
3	435919	1	0
3	435934	1	1
3	435935	1	1
3	436948	0	0
3	436967	1	1
3	437157	1	1
3	437175	1	1
3	437441	0	0
3	437778	0	1
3	437836	1	1
3	437894	1	1
3	438353	1	1
3	438434	1	1
3	438913	1	1
3	438981	1	0
3	439051	0	0
3	439189	1	1
3	439779	1	1
3	439803	0	0
3	439804	0	0
3	441517	1	1
3	441526	1	1
3	441533	0	0
3	441753	1	0
3	441809	1	0
3	441817	1	1
3	441843	1	1
3	441844	1	1
3	442307	1	1
3	442316	0	0
3	442332	1	1
3	444286	1	1
3	444297	1	1
3	451969	0	0
3	452036	1	1
3	452338	1	1
3	452372	1	1
3	452418	1	1
3	452498	1	1
3	452595	1	1
3	452935	1	1
3	452950	1	1
3	452981	1	1
3	453089	1	1
3	453118	1	1
3	453121	1	1
3	453238	0	0
3	453427	1	1
3	453453	1	1
3	453489	1	1
3	453495	0	0
3	453560	1	1
3	453598	1	1
3	453868	1	1
3	453929	0	0
3	453945	1	1
3	454255	1	1
3	454256	1	1
3	454871	1	1
3	454878	0	0
3	454886	1	1
3	454896	0	1
3	454967	1	1
3	455017	1	1
3	455023	1	1
3	455132	1	1
4	435681	1	1
4	436142	0	0
4	436146	1	1
4	436641	1	1
4	437489	1	1
4	437490	1	1
4	437662	1	1
4	437717	1	1
4	438185	1	1
4	438223	1	1
4	438229	1	1
4	438352	1	1
4	438375	1	1
4	438975	1	1
4	439298	1	1
4	439301	1	1
4	439713	1	1
4	439714	1	0
4	439727	1	1
4	439873	0	0
4	441371	1	1
4	441494	0	0
4	441820	1	1
4	441845	0	0
4	442141	1	1
4	442145	1	1
4	444287	1	1
4	444298	1	1
4	450973	1	1
4	452190	0	0
4	452197	1	1
4	452335	1	1
4	452336	1	1
4	452505	1	1
4	452625	1	1
4	452627	1	1
4	452792	1	1
4	452896	0	1
4	453226	1	1
4	453293	1	1
4	453457	1	1
4	453572	1	1
4	453685	1	1
4	453974	1	1
4	453982	1	1
4	454237	1	1
4	454238	1	1
4	454696	1	1
4	454863	1	1
4	454884	0	0
4	454908	1	1
4	455129	1	1
5	436204	1	1
5	436210	1	1

## Sheet: Rat B
DOTS status	Sample ID #	1st session	2nd session
1	435562	1	1
1	435563	1	1		DOTS status		1st session, 2nd session
1	435564	1	0		5= 3+		0= not indicated
1	435565	0	0		4= 2+		1 = indicated
1	435566	0	0		3= 1+
1	435567	0	0		2= AFB
1	435568	0	0		1= negative
1	435577	0	0
1	435581	0	0
1	435582	0	0
1	435583	0	0
1	435588	0	0
1	435589	0	0
1	435592	0	0
1	435593	0	0
1	435594	0	0
1	435595	0	0
1	435596	0	0
1	435597	0	0
1	435598	0	0
1	435599	0	0
1	435600	0	0
1	435601	1	1
1	435602	0	0
1	435603	0	0
1	435604	0	0
1	435605	0	0
1	435608	1	1
1	435609	0	0
1	435676	0	1
1	435677	0	0
1	435682	0	0
1	435683	0	0
1	435684	0	0
1	435685	0	0
1	435686	0	0
1	435687	0	0
1	435688	0	0
1	435689	0	0
1	435692	0	0
1	435751	0	0
1	435752	1	1
1	435763	0	0
1	435764	0	0
1	435765	1	0
1	435766	0	0
1	435767	1	1
1	435768	0	0
1	435769	0	0
1	435770	0	0
1	435909	0	0
1	435910	0	0
1	435911	0	0
1	435912	1	1
1	435915	0	0
1	435929	1	0
1	435931	0	0
1	435932	0	0
1	435933	0	0
1	435936	1	0
1	435937	0	0
1	435938	0	0
1	435939	0	0
1	435940	0	0
1	435941	0	0
1	435942	0	0
1	435943	1	0
1	435944	0	0
1	435945	0	0
1	435948	0	0
1	435949	1	0
1	435951	0	0
1	435953	0	0
1	435954	0	0
1	435955	0	0
1	435956	0	0
1	435957	0	0
1	435958	0	0
1	435959	0	0
1	435960	0	0
1	435961	0	0
1	435962	0	1
1	436096	0	0
1	436097	0	0
1	436099	0	0
1	436100	0	0
1	436101	0	0
1	436103	1	1
1	436104	0	0
1	436105	0	0
1	436106	0	0
1	436107	0	0
1	436108	0	0
1	436109	0	0
1	436110	0	0
1	436111	0	0
1	436112	0	0
1	436113	0	0
1	436114	0	0
1	436115	0	0
1	436116	0	0
1	436117	0	0
1	436118	0	0
1	436119	0	0
1	436120	0	0
1	436121	0	0
1	436122	0	0
1	436124	0	0
1	436125	0	0
1	436127	0	0
1	436128	0	0
1	436129	0	0
1	436131	0	0
1	436132	0	0
1	436133	0	0
1	436134	0	0
1	436135	0	0
1	436136	0	0
1	436686	0	0
1	436718	0	0
1	436719	0	0
1	436720	0	0
1	436721	0	0
1	436722	0	0
1	436723	0	0
1	436726	0	0
1	436727	0	0
1	436748	0	0
1	436749	0	0
1	436750	0	0
1	436752	0	0
1	436753	0	0
1	436757	0	0
1	436758	0	0
1	436759	0	0
1	436760	0	0
1	436761	0	0
1	436762	0	0
1	436765	0	0
1	436766	0	0
1	436767	0	0
1	436768	0	0
1	436769	0	0
1	436770	0	0
1	436771	0	0
1	436773	0	0
1	436774	0	0
1	436775	0	0
1	436776	0	0
1	436783	0	0
1	436784	0	0
1	436785	0	0
1	436786	0	0
1	436787	0	0
1	436788	0	0
1	436793	0	0
1	436794	0	0
1	436795	0	0
1	436796	0	0
1	436860	0	0
1	436861	0	0
1	436862	0	0
1	436863	0	0
1	436930	0	0
1	436932	0	0
1	436933	0	0
1	436934	0	0
1	436935	0	0
1	436938	0	0
1	436939	0	0
1	436940	0	0
1	436941	0	0
1	436942	0	0
1	436957	0	0
1	437153	0	0
1	437158	0	0
1	437159	0	0
1	437160	0	0
1	437161	0	0
1	437163	0	0
1	437164	0	0
1	437166	0	0
1	437167	0	0
1	437168	0	0
1	437171	0	0
1	437172	0	0
1	437173	0	0
1	437176	0	0
1	437179	0	0
1	437181	0	0
1	437182	0	0
1	437183	0	0
1	437184	0	0
1	437185	0	0
1	437186	0	0
1	437187	0	0
1	437346	0	0
1	437347	0	0
1	437413	0	0
1	437420	0	0
1	437429	0	0
1	437433	0	0
1	437434	0	0
1	437435	0	0
1	437436	0	0
1	437437	0	0
1	437438	0	0
1	437443	0	0
1	437444	0	0
1	437445	0	0
1	437446	0	0
1	437447	0	0
1	437448	0	0
1	437451	0	0
1	437452	0	0
1	437453	0	0
1	437454	0	0
1	437455	0	0
1	437456	0	0
1	437457	0	0
1	437458	0	0
1	437459	0	0
1	437460	0	0
1	437461	0	0
1	437462	0	0
1	437465	0	0
1	437466	0	0
1	437469	0	0
1	437470	0	0
1	437471	0	0
1	437472	0	0
1	437473	0	0
1	437474	0	0
1	437475	0	0
1	437476	0	0
1	437487	0	0
1	437623	1	0
1	437695	1	0
1	437708	1	1
1	437709	0	0
1	437710	0	0
1	437711	0	0
1	437712	0	0
1	437713	0	0
1	437718	0	0
1	437719	0	0
1	437720	0	0
1	437721	0	0
1	437722	0	0
1	437725	1	0
1	437726	0	0
1	437742	0	0
1	437743	0	0
1	437746	0	0
1	437747	0	0
1	437748	0	0
1	437749	0	0
1	437752	0	0
1	437753	0	0
1	437754	1	1
1	437755	0	0
1	437757	1	0
1	437758	0	0
1	437806	0	0
1	437815	1	1
1	437816	0	0
1	437817	0	0
1	437818	0	0
1	437819	0	0
1	437824	0	0
1	437825	0	0
1	437826	0	0
1	437829	0	0
1	437830	0	0
1	437831	0	0
1	437833	0	0
1	437834	1	0
1	437837	0	0
1	437838	0	0
1	437839	0	0
1	437848	0	0
1	437996	0	1
1	438024	0	0
1	438122	0	0
1	438129	0	0
1	438130	0	0
1	438131	0	1
1	438132	0	0
1	438133	0	0
1	438134	0	0
1	438136	0	0
1	438137	0	0
1	438138	0	0
1	438139	0	0
1	438140	0	0
1	438141	0	0
1	438142	1	1
1	438144	0	1
1	438181	0	0
1	438217	0	0
1	438218	1	0
1	438219	0	0
1	438220	0	0
1	438221	0	0
1	438222	0	0
1	438225	0	0
1	438226	0	0
1	438227	1	0
1	438230	0	0
1	438231	0	0
1	438232	0	0
1	438233	0	0
1	438235	0	0
1	438236	0	0
1	438237	0	0
1	438238	1	0
1	438239	0	0
1	438240	0	0
1	438242	0	0
1	438243	1	0
1	438244	0	0
1	438245	0	0
1	438246	0	0
1	438247	0	0
1	438248	0	0
1	438249	0	0
1	438250	1	0
1	438251	1	0
1	438252	0	1
1	438253	0	0
1	438254	1	0
1	438257	0	0
1	438258	1	0
1	438271	0	0
1	438272	0	0
1	438331	0	0
1	438344	0	0
1	438359	0	0
1	438360	1	0
1	438361	0	0
1	438389	0	0
1	438391	0	0
1	438392	0	0
1	438403	1	0
1	438404	1	0
1	438417	0	0
1	438418	0	0
1	438419	0	0
1	438420	1	1
1	438421	1	1
1	438422	0	0
1	438423	0	0
1	438424	0	0
1	438425	0	0
1	438426	0	0
1	438427	0	0
1	438428	0	0
1	438429	0	0
1	438430	0	0
1	438431	0	1
1	438432	0	0
1	438528	0	0
1	438529	0	0
1	438530	0	0
1	438531	0	0
1	438534	0	0
1	438535	0	0
1	438536	1	1
1	438537	0	0
1	438538	0	0
1	438539	1	1
1	438540	0	1
1	438541	0	0
1	438542	0	0
1	438543	0	0
1	438544	0	0
1	438545	1	0
1	438546	0	0
1	438547	0	0
1	438798	0	0
1	438801	1	0
1	438802	0	0
1	438809	1	0
1	438819	0	1
1	438822	0	0
1	438823	0	0
1	438824	0	0
1	438825	1	0
1	438826	1	0
1	438827	0	0
1	438828	0	0
1	438829	0	0
1	438830	0	0
1	438916	0	0
1	438917	0	0
1	438918	0	0
1	438919	1	1
1	438920	0	0
1	438923	0	0
1	438924	0	0
1	438925	0	0
1	438926	0	0
1	438927	0	0
1	438928	0	0
1	438930	0	0
1	438931	0	0
1	438932	0	0
1	438933	0	0
1	438935	0	0
1	438936	0	0
1	438937	0	0
1	438938	0	0
1	438963	0	0
1	438964	0	0
1	438965	0	0
1	438966	0	0
1	438971	1	1
1	438972	0	0
1	438973	0	0
1	438974	0	0
1	438978	1	1
1	438979	0	0
1	438982	0	1
1	438983	1	1
1	439049	1	1
1	439090	0	0
1	439093	1	0
1	439094	0	0
1	439098	0	0
1	439100	0	0
1	439101	0	0
1	439102	0	0
1	439103	0	0
1	439104	0	0
1	439105	0	0
1	439106	0	1
1	439108	0	0
1	439109	0	0
1	439110	0	0
1	439111	0	0
1	439112	0	0
1	439113	0	0
1	439114	0	0
1	439115	1	1
1	439116	0	0
1	439117	0	0
1	439118	1	1
1	439119	1	0
1	439182	0	0
1	439183	0	0
1	439184	0	0
1	439185	0	0
1	439186	0	0
1	439187	0	0
1	439188	0	0
1	439190	0	0
1	439191	0	0
1	439193	0	0
1	439194	0	0
1	439195	0	0
1	439196	0	0
1	439199	0	0
1	439200	0	0
1	439201	0	0
1	439203	0	0
1	439204	0	0
1	439239	0	0
1	439240	0	0
1	439256	0	0
1	439303	0	0
1	439304	0	0
1	439305	1	0
1	439306	1	0
1	439309	0	0
1	439310	1	0
1	439311	0	0
1	439312	0	0
1	439313	0	0
1	439314	0	0
1	439315	0	0
1	439316	0	0
1	439317	0	0
1	439318	0	0
1	439321	0	0
1	439322	0	0
1	439325	1	0
1	439326	0	0
1	439327	0	0
1	439361	0	0
1	439366	1	1
1	439500	0	0
1	439503	0	0
1	439506	1	1
1	439507	0	0
1	439508	1	0
1	439509	1	1
1	439510	1	1
1	439511	1	0
1	439532	1	0
1	439636	0	0
1	439637	0	0
1	439667	0	0
1	439685	0	0
1	439686	0	0
1	439688	0	0
1	439689	0	0
1	439690	0	0
1	439691	0	0
1	439693	0	0
1	439775	1	0
1	439776	0	0
1	439777	0	0
1	439778	0	0
1	439781	1	1
1	439782	1	0
1	439783	0	0
1	439784	1	1
1	439785	0	0
1	439786	0	0
1	439787	0	0
1	439788	0	0
1	439789	0	0
1	439790	0	0
1	439795	0	0
1	439796	0	0
1	439797	0	0
1	439798	0	0
1	439799	0	0
1	439800	0	0
1	439801	1	0
1	439802	0	0
1	439805	0	0
1	439806	1	0
1	439807	0	0
1	439808	0	0
1	439809	1	1
1	439810	1	1
1	439811	0	0
1	439812	0	0
1	439813	0	0
1	439814	0	0
1	439831	0	0
1	439832	0	0
1	439867	0	0
1	439900	0	0
1	439901	0	0
1	439935	0	0
1	439936	0	0
1	439937	0	0
1	439938	0	0
1	441390	1	0
1	441391	0	0
1	441399	1	0
1	441493	0	0
1	441495	1	0
1	441496	1	1
1	441497	0	0
1	441498	0	0
1	441499	0	0
1	441500	0	0
1	441501	0	0
1	441502	0	0
1	441503	0	0
1	441504	0	0
1	441505	0	0
1	441506	1	0
1	441507	0	0
1	441508	1	1
1	441509	0	0
1	441510	0	0
1	441511	0	0
1	441512	0	0
1	441513	0	0
1	441514	0	0
1	441515	0	0
1	441516	0	0
1	441518	1	1
1	441519	0	0
1	441520	0	0
1	441521	0	0
1	441522	0	0
1	441523	0	0
1	441524	0	0
1	441525	0	0
1	441529	0	0
1	441530	0	0
1	441531	0	0
1	441532	0	0
1	441534	0	0
1	441535	0	0
1	441536	1	0
1	441537	0	0
1	441538	0	0
1	441539	0	0
1	441541	0	0
1	441543	0	0
1	441578	0	0
1	441579	0	0
1	441580	1	1
1	441582	0	0
1	441583	0	0
1	441585	0	0
1	441586	0	0
1	441589	0	0
1	441590	0	0
1	441609	0	0
1	441610	0	0
1	441611	0	0
1	441612	0	0
1	441617	1	0
1	441618	0	0
1	441619	0	0
1	441629	0	0
1	441630	0	0
1	441633	0	0
1	441638	0	0
1	441639	0	0
1	441642	0	0
1	441643	0	0
1	441644	1	0
1	441645	0	0
1	441660	0	0
1	441661	0	0
1	441669	0	0
1	441674	0	0
1	441675	0	1
1	441676	0	1
1	441677	0	1
1	441678	0	0
1	441679	0	0
1	441682	0	0
1	441683	0	0
1	441684	0	0
1	441685	0	0
1	441707	0	0
1	441708	0	1
1	441727	0	0
1	441728	1	1
1	441737	0	0
1	441738	0	0
1	441739	0	0
1	441740	0	0
1	441743	0	0
1	441744	1	1
1	441747	0	0
1	441748	0	0
1	441750	0	0
1	441800	0	0
1	441826	0	0
1	441827	0	0
1	441828	0	0
1	441829	0	0
1	441830	0	0
1	441831	0	0
1	441832	0	0
1	441833	1	0
1	441834	0	0
1	441835	0	0
1	441836	1	1
1	441837	0	0
1	441838	0	0
1	441839	0	0
1	441840	0	0
1	441842	0	0
1	441847	0	0
1	441848	0	0
1	441849	1	1
1	441850	0	0
1	441851	0	0
1	441852	0	0
1	441856	0	0
1	441857	0	1
1	441858	0	0
1	441859	0	0
1	441860	0	0
1	441863	0	0
1	441864	0	0
1	441867	1	0
1	441868	0	0
1	441872	0	0
1	441877	0	0
1	441878	0	0
1	441879	1	1
1	441880	0	0
1	441881	0	0
1	441882	0	0
1	441883	0	0
1	441884	0	0
1	441885	0	0
1	441886	0	0
1	441887	0	0
1	441889	0	0
1	441890	0	0
1	441891	1	1
1	441892	0	0
1	441893	0	0
1	441894	0	0
1	441895	0	0
1	441896	0	0
1	441897	0	0
1	441898	0	0
1	441899	0	0
1	441900	0	0
1	442144	0	0
1	442147	0	1
1	442148	0	0
1	442151	0	0
1	442152	0	0
1	442155	0	0
1	442156	0	0
1	442157	0	0
1	442158	0	0
1	442159	0	0
1	442160	0	0
1	442161	0	0
1	442162	0	0
1	442163	0	0
1	442164	0	0
1	442166	0	0
1	442168	0	0
1	442169	1	0
1	442170	0	0
1	442171	0	0
1	442172	0	0
1	442173	0	1
1	442174	0	0
1	442181	0	0
1	442182	0	0
1	442183	0	0
1	442184	0	0
1	442185	0	0
1	442186	0	0
1	442187	0	0
1	442188	0	0
1	442189	0	0
1	442190	0	0
1	442191	0	0
1	442192	0	0
1	442193	0	0
1	442194	0	0
1	442195	0	0
1	442196	0	0
1	442197	0	0
1	442199	0	0
1	442268	0	0
1	442269	0	0
1	442271	0	0
1	442272	0	0
1	442273	0	0
1	442274	0	0
1	442275	0	0
1	442276	0	0
1	442277	0	0
1	442278	0	0
1	442289	0	0
1	442292	0	1
1	442293	1	0
1	442294	0	1
1	442295	0	0
1	442296	1	1
1	442297	0	0
1	442298	0	0
1	442299	0	0
1	442300	0	0
1	442301	0	1
1	442302	0	0
1	444263	0	0
1	444264	0	0
1	444265	0	0
1	444266	0	0
1	444267	0	0
1	444268	0	0
1	444269	0	0
1	444272	0	0
1	444273	0	0
1	444274	0	0
1	444275	0	0
1	444276	0	0
1	444277	0	0
1	444278	1	0
1	444279	1	1
1	444280	1	1
1	444281	1	0
1	444284	0	0
1	444285	0	0
1	444288	0	0
1	444289	1	0
1	444290	0	0
1	444291	0	0
1	444294	1	0
1	444295	0	0
1	444296	0	0
1	444299	0	0
1	444300	0	0
1	444301	0	0
1	444302	0	0
1	444303	0	0
1	444304	0	0
1	444305	0	0
1	444306	0	0
1	444307	0	0
1	444308	0	0
1	444309	0	0
1	444310	0	0
1	444311	0	0
1	444312	0	0
1	444313	0	0
1	444314	0	0
1	444315	0	0
1	444316	0	0
1	444408	0	0
1	452003	0	0
1	452005	1	0
1	452006	0	0
1	452008	0	0
1	452010	0	0
1	452012	0	0
1	452014	0	0
1	452016	0	1
1	452018	0	0
1	452020	0	0
1	452021	0	0
1	452023	0	0
1	452025	0	0
1	452026	0	0
1	452028	0	0
1	452030	0	0
1	452032	0	0
1	452034	1	1
1	452038	1	0
1	452044	0	0
1	452046	0	0
1	452052	0	0
1	452054	0	1
1	452056	0	0
1	452058	0	1
1	452060	0	0
1	452062	0	0
1	452064	0	0
1	452066	1	0
1	452068	0	1
1	452072	0	0
1	452076	0	0
1	452078	0	0
1	452150	0	1
1	452152	0	0
1	452154	0	0
1	452156	0	0
1	452158	0	0
1	452160	0	0
1	452162	0	0
1	452166	1	0
1	452167	1	0
1	452168	0	0
1	452169	0	0
1	452170	0	0
1	452264	0	0
1	452265	0	0
1	452266	0	0
1	452267	0	0
1	452268	0	0
1	452269	0	0
1	452270	0	0
1	452271	0	0
1	452272	0	0
1	452273	0	0
1	452274	1	1
1	452275	0	0
1	452276	0	0
1	452279	0	0
1	452280	1	0
1	452281	0	0
1	452288	0	0
1	452331	0	0
1	452332	0	0
1	452333	0	0
1	452334	0	0
1	452339	0	0
1	452340	0	1
1	452341	0	0
1	452342	0	0
1	452343	0	0
1	452344	0	0
1	452345	0	0
1	452348	0	0
1	452351	0	0
1	452352	0	0
1	452353	0	0
1	452354	0	0
1	452355	0	0
1	452357	1	0
1	452359	0	0
1	452361	0	0
1	452363	0	0
1	452364	1	0
1	452366	1	0
1	452368	0	0
1	452370	0	0
1	452373	0	0
1	452375	1	1
1	452377	0	0
1	452392	0	0
1	452394	0	0
1	452401	1	1
1	452403	0	0
1	452404	0	0
1	452406	0	0
1	452408	1	0
1	452410	1	1
1	452412	0	0
1	452414	0	0
1	452416	0	0
1	452419	1	0
1	452421	0	0
1	452422	0	0
1	452424	0	0
1	452426	0	0
1	452428	0	0
1	452430	0	0
1	452434	1	0
1	452438	0	0
1	452440	0	0
1	452442	0	0
1	452444	0	0
1	452446	0	0
1	452448	0	0
1	452450	0	0
1	452452	0	0
1	452454	0	0
1	452458	1	1
1	452460	0	0
1	452499	0	0
1	452501	0	0
1	452503	0	0
1	452506	0	0
1	452508	1	1
1	452510	1	1
1	452511	0	0
1	452514	0	1
1	452565	0	0
1	452569	0	0
1	452571	0	0
1	452573	0	0
1	452575	0	0
1	452579	0	0
1	452581	0	0
1	452583	0	0
1	452585	0	0
1	452587	0	0
1	452591	0	0
1	452593	0	1
1	452597	0	0
1	452599	0	0
1	452601	0	0
1	452603	0	0
1	452605	0	0
1	452607	0	0
1	452611	0	0
1	452615	0	0
1	452617	0	0
1	452619	0	0
1	452621	0	0
1	452623	0	0
1	452629	0	0
1	452633	0	0
1	452635	1	1
1	452639	1	1
1	452641	0	0
1	452643	1	1
1	452645	0	0
1	452647	0	0
1	452708	0	0
1	452709	0	0
1	452920	1	0
1	452921	0	0
1	452922	0	0
1	452923	1	0
1	452924	0	0
1	452925	0	0
1	452926	0	0
1	452927	0	0
1	452928	0	0
1	452929	0	0
1	452930	0	0
1	452931	0	0
1	452932	0	0
1	452933	0	1
1	452936	0	0
1	452937	0	0
1	452938	0	0
1	452939	1	0
1	452940	0	0
1	452941	0	0
1	452942	0	0
1	452943	0	0
1	452944	0	0
1	452946	0	0
1	452947	0	1
1	452954	0	0
1	452955	1	0
1	452956	0	0
1	452957	0	0
1	452958	0	0
1	452959	0	1
1	452961	0	0
1	452963	1	0
1	452965	0	0
1	452967	0	0
1	452969	1	0
1	452971	0	0
1	452973	0	0
1	452975	0	0
1	452977	0	0
1	452979	1	1
1	452983	0	0
1	452985	0	0
1	452987	0	0
1	452995	0	0
1	452997	0	1
1	453001	0	0
1	453003	0	0
1	453005	0	0
1	453007	0	0
1	453011	0	0
1	453013	0	0
1	453015	0	1
1	453017	0	0
1	453019	0	0
1	453021	0	0
1	453023	0	0
1	453025	1	1
1	453027	0	0
1	453032	0	0
1	453034	0	0
1	453036	1	0
1	453038	1	1
1	453040	0	0
1	453042	0	0
1	453049	0	0
1	453073	0	0
1	453075	1	1
1	453077	0	0
1	453079	0	0
1	453083	0	0
1	453084	0	0
1	453086	0	0
1	453087	0	0
1	453091	0	0
1	453094	1	1
1	453096	0	0
1	453098	1	0
1	453100	0	0
1	453102	0	0
1	453104	0	0
1	453108	0	0
1	453110	0	0
1	453112	0	0
1	453114	0	0
1	453134	0	0
1	453135	1	1
1	453136	0	0
1	453137	0	0
1	453138	0	0
1	453140	0	0
1	453141	1	1
1	453142	0	0
1	453144	0	0
1	453146	0	0
1	453148	0	0
1	453150	0	0
1	453152	0	0
1	453156	0	0
1	453158	0	0
1	453160	1	0
1	453162	0	0
1	453164	0	0
1	453166	0	0
1	453176	0	0
1	453178	0	0
1	453180	0	0
1	453182	0	0
1	453207	1	0
1	453209	0	0
1	453211	1	1
1	453213	0	0
1	453214	0	0
1	453216	0	0
1	453218	0	0
1	453220	0	0
1	453221	0	0
1	453223	0	0
1	453227	0	0
1	453261	0	0
1	453265	0	0
1	453269	0	0
1	453271	0	0
1	453408	0	0
1	453410	1	1
1	453415	1	0
1	453418	0	0
1	453445	0	0
1	453447	0	0
1	453449	0	0
1	453450	0	0
1	453451	0	0
1	453455	0	0
1	453456	0	0
1	453460	0	0
1	453461	0	0
1	453463	0	0
1	453465	0	0
1	453467	0	0
1	453470	0	0
1	453471	0	0
1	453473	0	0
1	453475	0	0
1	453477	0	0
1	453479	0	0
1	453481	0	0
1	453482	1	1
1	453484	1	1
1	453485	0	0
1	453487	0	0
1	453491	0	0
1	453493	0	1
1	453497	0	0
1	453499	0	0
1	453501	0	0
1	453503	0	0
1	453505	1	1
1	453507	0	0
1	453509	1	0
1	453511	0	0
1	453513	0	0
1	453515	0	0
1	453517	0	0
1	453519	1	1
1	453521	0	0
1	453523	0	0
1	453525	1	1
1	453527	0	0
1	453530	0	0
1	453532	0	0
1	453534	0	0
1	453536	0	0
1	453538	1	1
1	453540	0	0
1	453542	0	0
1	453544	0	0
1	453546	0	0
1	453549	0	0
1	453553	0	0
1	453555	1	1
1	453557	0	0
1	453561	0	0
1	453575	0	0
1	453585	0	0
1	453588	0	0
1	453590	1	1
1	453592	0	0
1	453594	0	0
1	453596	1	1
1	453600	0	0
1	453602	0	0
1	453604	0	1
1	453606	0	0
1	453613	0	0
1	453615	0	0
1	453616	0	0
1	453646	0	0
1	453647	0	0
1	453648	0	0
1	453649	0	0
1	453650	0	0
1	453651	0	0
1	453652	0	0
1	453653	0	0
1	453662	0	0
1	453663	0	0
1	453664	0	0
1	453665	0	0
1	453666	0	0
1	453668	1	0
1	453669	1	1
1	453670	1	1
1	453672	0	0
1	453673	0	0
1	453674	0	0
1	453675	1	1
1	453676	0	0
1	453677	0	0
1	453678	0	0
1	453679	0	0
1	453680	0	0
1	453681	0	0
1	453682	0	0
1	453687	0	0
1	453688	0	0
1	453689	0	0
1	453690	0	0
1	453691	0	0
1	453692	0	0
1	453693	0	0
1	453694	0	0
1	453699	0	0
1	453700	0	0
1	453701	0	0
1	453702	0	0
1	453703	0	0
1	453704	0	0
1	453707	1	1
1	453708	0	0
1	453711	1	1
1	453712	1	1
1	453713	0	0
1	453714	0	0
1	453715	0	0
1	453716	0	0
1	453870	0	0
1	453872	0	0
1	453930	0	0
1	453932	0	0
1	453934	0	0
1	453936	0	0
1	453938	0	0
1	453941	0	0
1	453943	1	0
1	453947	0	0
1	453949	0	0
1	453950	0	0
1	453952	0	0
1	453953	1	0
1	453955	0	1
1	453957	0	0
1	453959	0	0
1	453961	0	0
1	453963	0	0
1	453965	0	0
1	453966	0	0
1	453968	0	0
1	453970	0	1
1	453972	0	0
1	453977	0	0
1	453978	0	0
1	453980	0	0
1	453984	0	0
1	453986	0	0
1	453988	1	1
1	453990	0	0
1	453992	0	0
1	453994	1	1
1	453996	0	0
1	453997	0	0
1	453999	0	0
1	454001	0	0
1	454005	0	0
1	454009	0	0
1	454013	0	0
1	454019	0	0
1	454023	0	0
1	454029	0	0
1	454033	0	0
1	454035	0	0
1	454037	1	0
1	454043	0	0
1	454045	1	0
1	454047	0	0
1	454049	0	0
1	454051	0	0
1	454055	1	1
1	454057	0	0
1	454061	0	0
1	454063	0	0
1	454065	1	0
1	454067	0	0
1	454069	1	0
1	454071	0	0
1	454073	0	0
1	454075	0	0
1	454076	0	0
1	454078	0	0
1	454239	0	0
1	454241	0	0
1	454243	0	0
1	454245	0	1
1	454247	0	0
1	454249	0	0
1	454251	0	0
1	454252	0	0
1	454253	0	1
1	454254	1	1
1	454257	0	0
1	454258	0	0
1	454259	0	0
1	454260	0	0
1	454261	0	0
1	454262	0	1
1	454263	1	1
1	454326	0	0
1	454328	0	0
1	454329	0	0
1	454331	0	0
1	454332	0	0
1	454333	0	0
1	454334	1	0
1	454335	1	1
1	454336	0	0
1	454337	0	0
1	454338	0	0
1	454339	0	0
1	454340	0	0
1	454341	0	0
1	454342	0	0
1	454343	0	0
1	454344	0	0
1	454345	0	0
1	454346	0	0
1	454347	0	0
1	454348	0	0
1	454349	0	0
1	454350	0	0
1	454351	0	0
1	454352	0	0
1	454353	0	0
1	454354	1	0
1	454355	1	1
1	454562	0	0
1	454563	0	0
1	454864	0	0
1	454865	0	0
1	454866	0	0
1	454867	0	0
1	454868	0	0
1	454869	1	1
1	454870	0	0
1	454872	0	0
1	454873	0	0
1	454874	0	1
1	454875	0	0
1	454877	0	0
1	454879	0	0
1	454881	0	0
1	454882	0	0
1	454883	0	0
1	454885	0	0
1	454887	0	0
1	454888	1	0
1	454889	0	0
1	454890	0	0
1	454891	0	0
1	454892	0	0
1	454893	1	0
1	454894	0	0
1	454897	0	1
1	454898	0	0
1	454899	0	0
1	454900	0	0
1	454901	0	0
1	454902	0	0
1	454903	0	0
1	454904	0	0
1	454909	0	0
1	454910	1	1
1	454911	0	0
1	454912	0	0
1	454913	0	0
1	454914	0	0
1	454915	1	1
1	454916	0	0
1	454917	0	0
1	454918	0	0
1	454919	0	0
1	454920	1	1
1	454921	1	0
1	454922	0	0
1	454923	1	0
1	454925	1	0
1	454926	0	0
1	454927	0	0
1	454929	0	0
1	454930	0	0
1	454933	0	0
1	454934	0	0
1	454935	0	0
1	454936	0	0
1	454937	0	0
1	454938	0	0
1	454939	0	0
1	455224	0	0
1	455225	0	0
1	455226	0	0
1	455227	0	0
1	455228	0	0
1	455229	0	0
1	455230	0	1
1	455231	1	0
1	455232	0	1
1	455233	0	0
1	455234	0	0
1	455235	0	0
1	455236	0	0
1	455237	0	0
1	455238	0	1
1	455239	0	0
1	455292	0	0
1	455333	0	0
1	455334	0	0
1	455335	0	0
1	455336	0	0
1	455339	0	0
1	455340	0	0
1	455341	0	0
1	455342	0	0
1	455343	0	0
1	455344	0	1
1	455345	0	0
1	455346	0	0
1	455347	0	0
1	455348	0	0
1	455349	0	0
1	455350	0	0
1	455353	0	0
1	455354	0	0
1	455355	0	0
1	455356	0	0
1	455357	0	0
1	455358	0	0
1	455359	0	0
1	455360	0	0
1	455361	0	0
1	455362	0	0
1	455379	1	1
1	455380	0	1
1	455381	0	0
1	455382	0	0
1	455383	0	0
1	455384	0	0
1	455386	1	1
1	455387	0	0
1	455388	0	0
1	455389	0	0
1	455390	0	0
1	455391	0	0
1	455392	1	1
1	455393	0	0
1	455394	0	0
1	455395	0	0
1	455396	0	0
1	455397	0	0
1	455398	0	0
1	455399	0	0
3	435918	1	1
3	435919	0	1
3	435934	1	1
3	435935	1	1
3	436948	0	0
3	436967	0	0
3	437157	0	0
3	437175	0	0
3	437441	0	0
3	437778	0	0
3	437836	1	1
3	437894	1	1
3	438353	1	1
3	438434	1	1
3	438913	1	1
3	438981	1	1
3	439051	1	1
3	439189	1	1
3	439779	1	1
3	439803	0	0
3	439804	0	0
3	441517	1	1
3	441526	1	1
3	441533	0	0
3	441753	1	1
3	441809	0	0
3	441817	1	1
3	441843	1	1
3	441844	1	0
3	442307	1	1
3	442316	0	0
3	442332	0	1
3	444286	1	1
3	444297	1	1
3	451969	0	0
3	452036	1	1
3	452338	1	1
3	452372	1	1
3	452418	1	1
3	452498	1	1
3	452595	0	0
3	452935	1	1
3	452950	1	1
3	452981	1	0
3	453089	1	1
3	453118	1	1
3	453121	1	1
3	453238	0	0
3	453427	1	1
3	453453	1	1
3	453489	1	1
3	453495	1	1
3	453560	1	1
3	453598	1	1
3	453868	0	1
3	453929	1	1
3	453945	1	1
3	454255	1	1
3	454256	1	1
3	454871	1	1
3	454878	0	0
3	454886	0	0
3	454896	0	0
3	454967	1	1
3	455017	1	1
3	455023	1	1
3	455132	0	0
4	435681	1	1
4	436142	0	0
4	436146	1	1
4	436641	0	0
4	437489	0	0
4	437490	0	0
4	437662	1	1
4	437717	1	1
4	438185	0	1
4	438223	1	1
4	438229	1	1
4	438352	1	1
4	438375	1	1
4	438975	1	1
4	439298	1	1
4	439301	1	1
4	439713	1	1
4	439714	1	1
4	439727	1	1
4	439873	0	0
4	441371	1	1
4	441494	1	1
4	441820	1	1
4	441845	0	0
4	442141	1	1
4	442145	1	1
4	444287	1	1
4	444298	1	1
4	450973	1	1
4	452190	0	0
4	452197	1	1
4	452335	1	1
4	452336	0	1
4	452505	1	1
4	452625	1	1
4	452627	1	1
4	452792	1	1
4	452896	0	0
4	453226	1	1
4	453293	1	1
4	453457	1	0
4	453572	1	1
4	453685	1	1
4	453974	1	1
4	453982	1	1
4	454237	1	1
4	454238	1	1
4	454696	1	1
4	454863	1	1
4	454884	0	1
4	454908	0	0
4	455129	1	1
5	436204	1	1
5	436210	1	1
2	435192	0	0
2	435199	1	0
2	435200	1	1
2	435624	0	0
2	435907	1	1
2	436067	1	1
2	436946	0	0
2	436947	0	0
2	437449	0	0
2	437450	0	0
2	437769	0	0
2	437775	0	0
2	437885	1	1
2	438277	1	1
2	438367	1	1
2	438533	1	1
2	438562	1	1
2	439219	0	0
2	439520	1	1
2	439739	0	0
2	441605	1	1
2	441752	0	0
2	441989	0	0
2	442313	0	0
2	444293	1	1
2	451978	0	0
2	452437	1	1
2	452546	1	1
2	452567	1	1
2	453044	1	1
2	453107	0	0
2	453529	1	1
2	453695	0	0
2	453696	1	1
2	454053	1	1
2	454060	0	0
2	454327	1	1
2	455385	1	1

## Sheet: Rat C
DOTS status	Sample ID #	1st session	2nd session
1	435562	1	0
1	435563	0	0		DOTS status		1st session, 2nd session
1	435564	1	0		5= 3+		0= not indicated
1	435565	0	0		4= 2+		1 = indicated
1	435566	0	0		3= 1+
1	435567	0	0		2= AFB
1	435568	0	0		1= negative
1	435577	0	0
1	435581	0	0
1	435582	0	0
1	435583	0	0
1	435588	0	0
1	435589	0	0
1	435592	0	0
1	435593	0	0
1	435594	0	1
1	435595	0	0
1	435596	0	0
1	435597	0	0
1	435598	0	0
1	435599	0	0
1	435600	0	0
1	435601	1	1
1	435602	0	0
1	435603	0	0
1	435604	0	0
1	435605	0	1
1	435608	0	1
1	435609	0	1
1	435676	0	0
1	435677	0	0
1	435682	0	0
1	435683	0	0
1	435684	0	0
1	435685	0	0
1	435686	0	0
1	435687	0	0
1	435688	0	0
1	435689	0	0
1	435692	0	0
1	435751	0	1
1	435752	1	0
1	435763	0	0
1	435764	0	0
1	435765	0	0
1	435766	0	0
1	435767	1	0
1	435768	0	1
1	435769	0	0
1	435770	0	0
1	435909	0	0
1	435910	0	0
1	435911	0	0
1	435912	0	1
1	435915	0	0
1	435929	1	0
1	435931	0	0
1	435932	0	0
1	435933	0	0
1	435936	0	0
1	435937	0	0
1	435938	0	0
1	435939	0	0
1	435940	0	0
1	435941	0	0
1	435942	1	0
1	435943	1	0
1	435944	1	0
1	435945	0	0
1	435948	0	0
1	435949	0	0
1	435951	0	0
1	435953	0	0
1	435954	0	0
1	435955	0	0
1	435956	0	0
1	435957	0	0
1	435958	0	1
1	435959	0	0
1	435960	0	0
1	435961	0	1
1	435962	1	0
1	436096	0	0
1	436097	0	0
1	436099	0	0
1	436100	0	0
1	436101	0	0
1	436103	1	0
1	436104	0	1
1	436105	0	1
1	436106	0	0
1	436107	0	0
1	436108	0	0
1	436109	0	0
1	436110	0	0
1	436111	0	0
1	436112	0	0
1	436113	0	0
1	436114	0	0
1	436115	0	0
1	436116	0	0
1	436117	0	0
1	436118	0	0
1	436119	0	0
1	436120	0	0
1	436121	1	1
1	436122	0	1
1	436124	0	0
1	436125	0	0
1	436127	0	0
1	436128	0	0
1	436129	0	0
1	436131	0	0
1	436132	0	0
1	436133	1	1
1	436134	0	0
1	436135	0	0
1	436136	0	0
1	436686	0	0
1	436718	0	0
1	436719	0	0
1	436720	0	0
1	436721	0	0
1	436722	0	0
1	436723	0	0
1	436726	0	0
1	436727	0	0
1	436748	0	1
1	436749	0	0
1	436750	0	0
1	436752	1	1
1	436753	0	0
1	436757	1	1
1	436758	1	1
1	436759	0	0
1	436760	0	0
1	436761	0	0
1	436762	0	0
1	436765	0	0
1	436766	0	0
1	436767	0	0
1	436768	0	0
1	436769	0	0
1	436770	0	0
1	436771	0	0
1	436773	0	0
1	436774	0	0
1	436775	0	0
1	436776	0	0
1	436783	1	1
1	436784	0	0
1	436785	0	0
1	436786	0	0
1	436787	0	0
1	436788	0	0
1	436793	0	0
1	436794	1	0
1	436795	1	1
1	436796	1	1
1	436860	0	0
1	436861	0	0
1	436862	0	0
1	436863	0	0
1	436930	0	0
1	436932	0	0
1	436933	0	0
1	436934	0	0
1	436935	0	0
1	436938	0	0
1	436939	0	0
1	436940	0	0
1	436941	0	0
1	436942	1	1
1	436957	0	0
1	437153	0	0
1	437158	0	0
1	437159	1	1
1	437160	0	0
1	437161	1	1
1	437163	0	0
1	437164	0	0
1	437166	1	0
1	437167	1	0
1	437168	0	0
1	437171	1	0
1	437172	1	1
1	437173	0	0
1	437176	0	0
1	437179	0	0
1	437181	0	0
1	437182	0	0
1	437183	0	0
1	437184	0	1
1	437185	0	0
1	437186	0	0
1	437187	1	0
1	437346	0	0
1	437347	0	0
1	437413	0	0
1	437420	0	1
1	437429	0	0
1	437433	0	0
1	437434	0	0
1	437435	0	0
1	437436	0	0
1	437437	0	0
1	437438	0	0
1	437443	0	0
1	437444	0	0
1	437445	0	0
1	437446	0	0
1	437447	0	0
1	437448	0	0
1	437451	0	0
1	437452	0	0
1	437453	1	1
1	437454	0	0
1	437455	0	0
1	437456	0	0
1	437457	0	0
1	437458	0	0
1	437459	0	0
1	437460	0	0
1	437461	1	0
1	437462	0	0
1	437465	0	0
1	437466	0	0
1	437469	0	0
1	437470	0	0
1	437471	0	0
1	437472	0	0
1	437473	0	0
1	437474	1	1
1	437475	0	0
1	437476	0	0
1	437487	0	1
1	437623	0	0
1	437695	0	0
1	437708	0	0
1	437709	0	0
1	437710	0	0
1	437711	0	0
1	437712	0	1
1	437713	0	0
1	437718	0	0
1	437719	1	1
1	437720	1	1
1	437721	0	0
1	437722	0	0
1	437725	1	0
1	437726	1	1
1	437742	1	1
1	437743	0	0
1	437746	0	0
1	437747	0	0
1	437748	0	0
1	437749	0	0
1	437752	0	0
1	437753	0	0
1	437754	1	1
1	437755	0	0
1	437757	0	0
1	437758	0	0
1	437806	0	0
1	437815	1	1
1	437816	0	0
1	437817	0	0
1	437818	0	0
1	437819	0	0
1	437824	0	0
1	437825	0	0
1	437826	0	0
1	437829	0	0
1	437830	0	0
1	437831	0	0
1	437833	0	0
1	437834	1	1
1	437837	0	0
1	437838	0	0
1	437839	0	0
1	437848	0	0
1	437996	0	0
1	438024	0	0
1	438122	0	0
1	438129	0	0
1	438130	0	1
1	438131	1	1
1	438132	0	0
1	438133	0	0
1	438134	0	0
1	438136	0	0
1	438137	0	0
1	438138	0	0
1	438139	0	0
1	438140	1	1
1	438141	0	0
1	438142	0	0
1	438144	0	0
1	438181	0	0
1	438217	0	0
1	438218	0	0
1	438219	0	0
1	438220	0	0
1	438221	0	0
1	438222	0	0
1	438225	0	0
1	438226	0	0
1	438227	0	0
1	438230	0	0
1	438231	0	0
1	438232	0	0
1	438233	0	1
1	438235	0	0
1	438236	0	0
1	438237	0	0
1	438238	0	0
1	438239	0	0
1	438240	0	0
1	438242	0	0
1	438243	1	0
1	438244	0	0
1	438245	0	0
1	438246	0	0
1	438247	0	0
1	438248	0	0
1	438249	0	1
1	438250	0	0
1	438251	0	0
1	438252	0	0
1	438253	0	0
1	438254	0	0
1	438257	0	0
1	438258	0	0
1	438271	0	0
1	438272	1	1
1	438331	0	0
1	438344	0	0
1	438359	1	1
1	438360	1	0
1	438361	0	0
1	438389	1	1
1	438391	0	0
1	438392	0	0
1	438403	1	0
1	438404	0	0
1	438417	0	0
1	438418	0	1
1	438419	0	0
1	438420	1	0
1	438421	1	1
1	438422	0	0
1	438423	0	0
1	438424	0	0
1	438425	0	0
1	438426	0	0
1	438427	0	0
1	438428	0	0
1	438429	0	0
1	438430	0	0
1	438431	0	1
1	438432	0	0
1	438528	0	0
1	438529	0	0
1	438530	0	0
1	438531	0	0
1	438534	0	0
1	438535	0	0
1	438536	1	1
1	438537	0	0
1	438538	0	0
1	438539	1	1
1	438540	0	0
1	438541	0	0
1	438542	0	0
1	438543	0	0
1	438544	0	0
1	438545	0	0
1	438546	0	0
1	438547	0	0
1	438798	0	0
1	438801	1	1
1	438802	0	0
1	438809	1	1
1	438819	1	0
1	438822	0	0
1	438823	0	0
1	438824	0	0
1	438825	0	0
1	438826	0	0
1	438827	0	0
1	438828	0	0
1	438829	0	0
1	438830	0	0
1	438916	0	0
1	438917	0	0
1	438918	0	0
1	438919	1	1
1	438920	0	0
1	438923	0	0
1	438924	0	0
1	438925	0	0
1	438926	0	0
1	438927	0	0
1	438928	0	0
1	438930	0	0
1	438931	0	0
1	438932	0	0
1	438933	0	0
1	438935	0	0
1	438936	0	0
1	438937	0	0
1	438938	0	0
1	438963	0	0
1	438964	0	0
1	438965	0	0
1	438966	0	0
1	438971	1	1
1	438972	0	0
1	438973	0	0
1	438974	0	0
1	438978	1	1
1	438979	1	1
1	438982	0	1
1	438983	0	0
1	439049	1	1
1	439090	0	0
1	439093	1	1
1	439094	0	0
1	439098	0	0
1	439100	0	0
1	439101	0	0
1	439102	0	0
1	439103	0	0
1	439104	0	0
1	439105	0	0
1	439106	0	1
1	439108	0	0
1	439109	0	0
1	439110	0	0
1	439111	0	0
1	439112	0	0
1	439113	0	0
1	439114	0	0
1	439115	1	0
1	439116	0	0
1	439117	0	0
1	439118	0	1
1	439119	0	0
1	439182	0	0
1	439183	0	0
1	439184	0	0
1	439185	0	0
1	439186	0	0
1	439187	0	0
1	439188	0	0
1	439190	0	0
1	439191	0	0
1	439193	0	0
1	439194	0	0
1	439195	0	0
1	439196	0	0
1	439199	0	0
1	439200	0	0
1	439201	0	0
1	439203	0	0
1	439204	0	0
1	439239	0	0
1	439240	0	0
1	439256	0	0
1	439303	0	0
1	439304	0	0
1	439305	1	1
1	439306	0	0
1	439309	1	0
1	439310	1	0
1	439311	0	0
1	439312	0	0
1	439313	0	0
1	439314	0	0
1	439315	0	0
1	439316	0	0
1	439317	0	0
1	439318	0	0
1	439321	0	0
1	439322	0	0
1	439325	1	0
1	439326	1	1
1	439327	0	0
1	439358	0	0
1	439359	0	0
1	439361	0	1
1	439366	1	0
1	439378	0	0
1	439379	0	0
1	439380	0	0
1	439381	1	0
1	439382	0	0
1	439383	0	0
1	439390	0	0
1	439391	0	0
1	439393	0	0
1	439396	0	0
1	439397	1	0
1	439398	0	0
1	439399	0	0
1	439400	1	0
1	439409	0	0
1	439410	1	0
1	439411	0	0
1	439412	1	0
1	439413	0	0
1	439414	0	0
1	439415	0	0
1	439416	0	0
1	439417	0	0
1	439418	0	0
1	439421	0	0
1	439422	0	0
1	439423	1	1
1	439424	1	1
1	439425	0	0
1	439426	0	0
1	439427	0	0
1	439428	0	0
1	439429	0	0
1	439430	0	0
1	439431	1	1
1	439432	0	0
1	439433	0	0
1	439436	0	0
1	439491	0	0
1	439492	0	0
1	439495	0	0
1	439496	0	0
1	439497	0	0
1	439500	0	0
1	439503	0	0
1	439506	0	0
1	439507	0	1
1	439508	1	0
1	439509	1	0
1	439510	1	0
1	439511	1	0
1	439532	0	1
1	439636	0	0
1	439637	0	0
1	439667	0	0
1	439685	0	0
1	439686	0	0
1	439688	0	0
1	439689	0	0
1	439690	0	0
1	439691	0	0
1	439693	0	0
1	439775	1	0
1	439776	0	0
1	439777	0	0
1	439778	0	0
1	439781	0	0
1	439782	1	0
1	439783	1	1
1	439784	1	1
1	439785	0	0
1	439786	0	0
1	439787	0	0
1	439788	0	0
1	439789	0	0
1	439790	0	0
1	439795	0	0
1	439796	0	0
1	439797	0	0
1	439798	0	0
1	439799	0	0
1	439800	0	0
1	439801	0	0
1	439802	0	0
1	439805	0	0
1	439806	0	0
1	439807	0	0
1	439808	0	0
1	439809	1	1
1	439810	1	1
1	439811	0	0
1	439812	0	0
1	439813	0	0
1	439814	0	0
1	439831	0	0
1	439832	0	0
1	439867	0	0
1	439900	0	0
1	439901	0	0
1	439935	0	0
1	439936	0	0
1	439937	0	0
1	439938	0	0
1	441390	0	0
1	441391	0	0
1	441399	1	0
1	441493	0	0
1	441495	0	0
1	441496	1	1
1	441497	0	0
1	441498	0	0
1	441499	0	0
1	441500	0	0
1	441501	0	0
1	441502	0	0
1	441503	0	0
1	441504	1	1
1	441505	0	0
1	441506	1	0
1	441507	0	0
1	441508	1	1
1	441509	0	0
1	441510	0	0
1	441511	0	0
1	441512	0	0
1	441513	0	0
1	441514	0	0
1	441515	0	0
1	441516	0	0
1	441518	1	0
1	441519	0	0
1	441520	0	0
1	441521	0	0
1	441522	0	0
1	441523	0	0
1	441524	0	0
1	441525	0	0
1	441529	0	0
1	441530	0	0
1	441531	0	0
1	441532	0	1
1	441534	0	0
1	441535	0	0
1	441536	1	0
1	441537	0	0
1	441538	0	0
1	441539	0	0
1	441541	0	0
1	441543	0	0
1	441578	0	0
1	441579	0	0
1	441580	1	0
1	441582	0	0
1	441583	0	0
1	441585	0	0
1	441586	0	0
1	441589	0	0
1	441590	0	0
1	441609	0	0
1	441610	0	0
1	441611	0	0
1	441612	0	0
1	441617	0	0
1	441618	0	0
1	441619	0	0
1	441629	0	0
1	441630	0	0
1	441633	0	0
1	441638	0	0
1	441639	0	0
1	441642	0	0
1	441643	0	0
1	441644	0	0
1	441645	0	0
1	441660	0	0
1	441661	0	0
1	441669	0	0
1	441674	0	0
1	441675	1	0
1	441676	0	0
1	441677	1	0
1	441678	0	0
1	441679	0	0
1	441682	0	0
1	441683	0	0
1	441684	0	0
1	441685	0	0
1	441707	0	0
1	441708	0	0
1	441727	0	0
1	441728	1	1
1	441737	0	0
1	441738	0	0
1	441739	0	0
1	441740	0	0
1	441743	0	1
1	441744	1	1
1	441747	0	0
1	441748	0	0
1	441750	0	0
1	441800	1	0
1	441826	0	0
1	441827	0	1
1	441828	0	0
1	441829	0	0
1	441830	0	0
1	441831	1	0
1	441832	0	0
1	441833	0	0
1	441834	0	0
1	441835	0	1
1	441836	1	1
1	441837	0	0
1	441838	0	0
1	441839	0	0
1	441840	0	0
1	441842	1	1
1	441847	0	0
1	441848	0	0
1	441849	1	1
1	441850	0	0
1	441851	0	0
1	441852	0	0
1	441856	0	0
1	441857	1	0
1	441858	0	0
1	441859	0	0
1	441860	0	0
1	441863	0	1
1	441864	0	0
1	441867	1	0
1	441868	0	0
1	441872	0	0
1	441877	0	0
1	441878	0	0
1	441879	1	1
1	441880	0	0
1	441881	0	0
1	441882	0	0
1	441883	0	0
1	441884	0	0
1	441885	0	1
1	441886	1	0
1	441887	0	0
1	441889	0	0
1	441890	0	0
1	441891	1	1
1	441892	0	0
1	441893	0	0
1	441894	0	1
1	441895	0	0
1	441896	0	0
1	441897	0	1
1	441898	0	0
1	441899	1	0
1	441900	0	0
1	442144	0	0
1	442147	0	1
1	442148	0	0
1	442151	0	0
1	442152	0	0
1	442155	0	0
1	442156	0	0
1	442157	0	0
1	442158	1	1
1	442159	0	0
1	442160	0	0
1	442161	0	0
1	442162	0	0
1	442163	0	0
1	442164	0	0
1	442166	0	0
1	442168	0	0
1	442169	0	0
1	442170	1	0
1	442171	0	0
1	442172	0	0
1	442173	1	0
1	442174	0	0
1	442181	0	0
1	442182	0	0
1	442183	0	0
1	442184	0	0
1	442185	1	0
1	442186	0	0
1	442187	0	0
1	442188	0	0
1	442189	0	0
1	442190	0	0
1	442191	0	0
1	442192	0	0
1	442193	0	0
1	442194	0	0
1	442195	0	0
1	442196	0	0
1	442197	0	0
1	442199	0	0
1	442268	0	0
1	442269	0	0
1	442271	0	0
1	442272	0	0
1	442273	0	0
1	442274	0	0
1	442275	0	0
1	442276	0	0
1	442277	0	0
1	442278	0	0
1	442289	0	0
1	442292	0	0
1	442293	0	0
1	442294	0	0
1	442295	0	0
1	442296	0	0
1	442297	0	0
1	442298	0	1
1	442299	0	0
1	442300	0	0
1	442301	0	0
1	442302	0	0
1	444263	0	0
1	444264	0	0
1	444265	0	0
1	444266	0	0
1	444267	0	0
1	444268	0	0
1	444269	0	0
1	444272	0	0
1	444273	0	0
1	444274	0	0
1	444275	0	0
1	444276	0	0
1	444277	0	0
1	444278	1	1
1	444279	1	1
1	444280	1	0
1	444281	0	0
1	444284	0	0
1	444285	0	0
1	444288	0	0
1	444289	0	1
1	444290	0	0
1	444291	0	0
1	444294	0	0
1	444295	0	0
1	444296	0	0
1	444299	0	0
1	444300	0	0
1	444301	0	0
1	444302	0	0
1	444303	0	0
1	444304	0	0
1	444305	0	0
1	444306	0	0
1	444307	1	1
1	444308	0	0
1	444309	0	0
1	444310	0	0
1	444311	1	0
1	444312	0	0
1	444313	0	0
1	444314	0	0
1	444315	0	0
1	444316	0	0
1	444408	0	0
1	452003	0	0
1	452005	0	0
1	452006	0	0
1	452008	0	0
1	452010	0	0
1	452012	0	0
1	452014	1	0
1	452016	0	1
1	452018	0	0
1	452020	0	0
1	452021	0	0
1	452023	0	0
1	452025	0	0
1	452026	0	0
1	452028	0	0
1	452030	0	0
1	452032	0	0
1	452034	1	1
1	452038	0	1
1	452044	0	0
1	452046	1	1
1	452052	0	0
1	452054	0	0
1	452056	0	0
1	452058	1	0
1	452060	1	1
1	452062	0	0
1	452064	0	0
1	452066	1	0
1	452068	1	1
1	452072	0	0
1	452076	0	0
1	452078	0	0
1	452150	0	0
1	452152	1	0
1	452154	0	0
1	452156	0	1
1	452158	0	0
1	452160	0	1
1	452162	0	0
1	452166	0	1
1	452167	0	1
1	452168	0	0
1	452169	0	0
1	452170	0	0
1	452264	0	0
1	452265	0	0
1	452266	0	0
1	452267	0	0
1	452268	0	0
1	452269	0	0
1	452270	0	0
1	452271	0	1
1	452272	1	1
1	452273	0	0
1	452274	1	1
1	452275	0	0
1	452276	0	0
1	452279	0	0
1	452280	0	1
1	452281	0	0
1	452288	0	0
1	452331	0	0
1	452332	0	0
1	452333	0	0
1	452334	0	0
1	452339	0	0
1	452340	0	0
1	452341	0	1
1	452342	0	0
1	452343	0	0
1	452344	1	1
1	452345	0	0
1	452348	0	0
1	452351	0	0
1	452352	1	0
1	452353	0	0
1	452354	0	0
1	452355	0	0
1	452357	1	1
1	452359	0	0
1	452361	0	0
1	452363	1	0
1	452364	1	0
1	452366	1	1
1	452368	0	0
1	452370	0	0
1	452373	0	0
1	452375	1	1
1	452377	0	0
1	452392	0	0
1	452394	0	0
1	452401	1	1
1	452403	0	0
1	452404	0	0
1	452406	0	0
1	452408	0	0
1	452410	0	1
1	452412	0	0
1	452414	0	0
1	452416	0	0
1	452419	0	0
1	452421	0	0
1	452422	0	0
1	452424	0	0
1	452426	1	0
1	452428	0	0
1	452430	0	0
1	452434	0	0
1	452438	0	0
1	452440	0	0
1	452442	0	0
1	452444	0	0
1	452446	0	0
1	452448	0	0
1	452450	0	0
1	452452	0	0
1	452454	0	0
1	452458	1	0
1	452460	0	0
1	452499	0	1
1	452501	0	0
1	452503	0	0
1	452506	0	0
1	452508	1	1
1	452510	0	1
1	452511	0	0
1	452514	0	1
1	452565	0	0
1	452569	0	0
1	452571	0	0
1	452573	0	0
1	452575	0	0
1	452579	0	0
1	452581	0	0
1	452583	0	0
1	452585	0	0
1	452587	0	0
1	452591	0	0
1	452593	1	1
1	452597	0	1
1	452599	0	0
1	452601	0	0
1	452603	0	0
1	452605	0	0
1	452607	0	0
1	452611	0	0
1	452615	0	0
1	452617	0	0
1	452619	0	0
1	452621	0	0
1	452623	0	0
1	452629	0	0
1	452633	0	1
1	452635	1	0
1	452639	1	1
1	452641	0	0
1	452643	1	1
1	452645	0	0
1	452647	0	0
1	452708	0	0
1	452709	0	0
1	452920	1	1
1	452921	0	0
1	452922	0	0
1	452923	1	0
1	452924	0	0
1	452925	0	0
1	452926	0	0
1	452927	0	0
1	452928	0	0
1	452929	0	0
1	452930	0	1
1	452931	0	0
1	452932	0	0
1	452933	1	0
1	452936	0	0
1	452937	0	0
1	452938	0	0
1	452939	1	1
1	452940	1	1
1	452941	0	0
1	452942	0	0
1	452943	0	0
1	452944	0	0
1	452946	0	0
1	452947	0	0
1	452954	0	0
1	452955	1	0
1	452956	0	0
1	452957	0	0
1	452958	0	0
1	452959	0	0
1	452961	0	0
1	452963	1	1
1	452965	1	0
1	452967	0	0
1	452969	0	1
1	452971	0	0
1	452973	0	0
1	452975	0	0
1	452977	0	0
1	452979	0	1
1	452983	0	0
1	452985	0	1
1	452987	0	0
1	452995	0	0
1	452997	0	0
1	453001	0	0
1	453003	0	0
1	453005	0	0
1	453007	1	1
1	453011	0	0
1	453013	0	0
1	453015	1	0
1	453017	1	0
1	453019	0	0
1	453021	0	0
1	453023	0	0
1	453025	1	0
1	453027	0	0
1	453032	0	0
1	453034	0	0
1	453036	0	1
1	453038	0	0
1	453040	0	0
1	453042	0	1
1	453049	0	1
1	453073	0	0
1	453075	1	0
1	453077	0	0
1	453079	0	0
1	453083	0	0
1	453084	0	0
1	453086	0	0
1	453087	0	0
1	453091	0	0
1	453094	0	0
1	453096	0	0
1	453098	0	0
1	453100	0	0
1	453102	1	0
1	453104	0	0
1	453108	0	0
1	453110	0	0
1	453112	0	0
1	453114	1	1
1	453134	0	0
1	453135	1	1
1	453136	0	0
1	453137	0	0
1	453138	0	0
1	453140	0	0
1	453141	1	1
1	453142	0	0
1	453144	0	0
1	453146	0	0
1	453148	0	0
1	453150	0	0
1	453152	0	0
1	453156	0	0
1	453158	0	0
1	453160	0	0
1	453162	0	0
1	453164	0	1
1	453166	0	0
1	453176	0	0
1	453178	0	0
1	453180	0	0
1	453182	0	0
1	453207	1	1
1	453209	0	0
1	453211	1	0
1	453213	0	0
1	453214	0	0
1	453216	0	0
1	453218	0	0
1	453220	0	0
1	453221	0	0
1	453223	0	0
1	453227	0	0
1	453261	0	0
1	453265	0	0
1	453269	0	0
1	453271	0	0
1	453408	0	0
1	453410	0	0
1	453415	0	0
1	453418	0	0
1	453445	0	0
1	453447	0	0
1	453449	0	0
1	453450	0	0
1	453451	0	0
1	453455	0	0
1	453456	0	0
1	453460	0	0
1	453461	0	0
1	453463	0	0
1	453465	0	0
1	453467	0	0
1	453470	0	0
1	453471	0	0
1	453473	0	0
1	453475	0	0
1	453477	0	1
1	453479	0	0
1	453481	0	0
1	453482	1	0
1	453484	1	1
1	453485	0	0
1	453487	1	0
1	453491	0	0
1	453493	0	0
1	453497	1	0
1	453499	0	0
1	453501	0	0
1	453503	0	0
1	453505	0	0
1	453507	0	0
1	453509	1	1
1	453511	0	0
1	453513	0	0
1	453515	0	0
1	453517	0	0
1	453519	1	1
1	453521	0	0
1	453523	0	0
1	453525	1	1
1	453527	0	0
1	453530	0	0
1	453532	0	0
1	453534	0	0
1	453536	0	0
1	453538	1	1
1	453540	0	0
1	453542	0	1
1	453544	0	0
1	453546	0	0
1	453549	1	1
1	453553	0	0
1	453555	1	0
1	453557	0	0
1	453561	0	0
1	453575	0	0
1	453585	0	0
1	453588	0	0
1	453590	0	0
1	453592	0	0
1	453594	0	0
1	453596	0	0
1	453600	0	0
1	453602	0	0
1	453604	0	0
1	453606	0	0
1	453613	0	0
1	453615	0	0
1	453616	0	0
1	453646	0	0
1	453647	0	0
1	453648	0	0
1	453649	0	0
1	453650	0	0
1	453651	0	0
1	453652	0	0
1	453653	0	0
1	453662	0	0
1	453663	0	0
1	453664	0	0
1	453665	0	0
1	453666	0	0
1	453668	0	0
1	453669	0	0
1	453670	0	0
1	453672	0	0
1	453673	0	0
1	453674	0	0
1	453675	0	0
1	453676	0	0
1	453677	0	0
1	453678	0	0
1	453679	0	0
1	453680	0	0
1	453681	0	0
1	453682	0	0
1	453687	0	0
1	453688	0	0
1	453689	0	0
1	453690	0	0
1	453691	0	0
1	453692	0	0
1	453693	0	0
1	453694	0	0
1	453699	0	0
1	453700	0	0
1	453701	0	0
1	453702	0	0
1	453703	0	0
1	453704	0	0
1	453707	0	0
1	453708	0	0
1	453711	0	0
1	453712	0	0
1	453713	0	0
1	453714	0	0
1	453715	0	0
1	453716	0	0
1	453870	0	0
1	453872	0	0
1	453930	0	0
1	453932	0	0
1	453934	0	0
1	453936	1	0
1	453938	0	0
1	453941	0	0
1	453943	0	0
1	453947	0	0
1	453949	0	0
1	453950	0	0
1	453952	0	0
1	453953	1	0
1	453955	1	0
1	453957	0	0
1	453959	0	0
1	453961	1	0
1	453963	0	0
1	453965	0	0
1	453966	0	0
1	453968	0	0
1	453970	0	0
1	453972	0	0
1	453977	0	0
1	453978	0	0
1	453980	0	0
1	453984	0	0
1	453986	0	0
1	453988	0	0
1	453990	1	0
1	453992	0	0
1	453994	1	0
1	453996	0	0
1	453997	0	0
1	453999	0	0
1	454001	1	0
1	454005	0	0
1	454009	0	0
1	454013	0	0
1	454019	0	0
1	454023	0	0
1	454029	1	0
1	454033	1	0
1	454035	0	0
1	454037	0	0
1	454043	0	0
1	454045	0	0
1	454047	0	0
1	454049	0	0
1	454051	0	0
1	454055	1	0
1	454057	0	0
1	454061	0	0
1	454063	0	0
1	454065	0	0
1	454067	0	0
1	454069	0	0
1	454071	0	0
1	454073	0	0
1	454075	0	0
1	454076	0	0
1	454078	0	0
1	454239	0	0
1	454241	0	0
1	454243	0	0
1	454245	0	0
1	454247	0	0
1	454249	0	0
1	454251	0	0
1	454252	0	0
1	454253	0	0
1	454254	0	0
1	454257	0	0
1	454258	0	0
1	454259	0	0
1	454260	0	0
1	454261	0	0
1	454262	0	0
1	454263	0	0
1	454326	0	0
1	454328	0	0
1	454329	0	0
1	454331	0	0
1	454332	0	0
1	454333	0	0
1	454334	0	0
1	454335	0	0
1	454336	0	0
1	454337	0	0
1	454338	0	0
1	454339	0	0
1	454340	0	0
1	454341	0	0
1	454342	0	0
1	454343	0	0
1	454344	0	0
1	454345	0	0
1	454346	0	0
1	454347	0	0
1	454348	0	0
1	454349	0	0
1	454350	0	0
1	454351	0	0
1	454352	0	0
1	454353	0	0
1	454354	0	0
1	454355	0	0
1	454562	0	0
1	454563	0	0
1	454864	0	0
1	454865	0	0
1	454866	0	0
1	454867	0	0
1	454868	0	0
1	454869	0	0
1	454870	0	0
1	454872	0	0
1	454873	0	0
1	454874	0	0
1	454875	0	0
1	454877	0	0
1	454879	0	0
1	454881	0	0
1	454882	0	0
1	454883	0	0
1	454885	0	0
1	454887	0	0
1	454888	0	0
1	454889	0	0
1	454890	0	0
1	454891	0	0
1	454892	0	0
1	454893	0	0
1	454894	0	0
1	454897	0	0
1	454898	0	0
1	454899	0	0
1	454900	0	0
1	454901	0	0
1	454902	0	0
1	454903	0	0
1	454904	0	0
1	454909	0	0
1	454910	0	0
1	454911	0	0
1	454912	0	0
1	454913	0	0
1	454914	0	0
1	454915	0	0
1	454916	0	0
1	454917	0	0
1	454918	0	0
1	454919	0	0
1	454920	0	0
1	454921	0	0
1	454922	0	0
1	454923	0	0
1	454925	0	0
1	454926	0	0
1	454927	0	0
1	454929	0	0
1	454930	0	0
1	454933	0	0
1	454934	0	0
1	454935	0	0
1	454936	0	0
1	454937	0	0
1	454938	0	0
1	454939	0	0
1	455224	0	0
1	455225	0	0
1	455226	0	0
1	455227	0	0
1	455228	0	0
1	455229	0	0
1	455230	0	0
1	455231	0	0
1	455232	0	0
1	455233	0	0
1	455234	0	0
1	455235	0	0
1	455236	0	0
1	455237	0	0
1	455238	0	0
1	455239	0	0
1	455292	0	0
1	455333	0	0
1	455334	0	0
1	455335	0	0
1	455336	0	0
1	455339	0	0
1	455340	0	0
1	455341	0	0
1	455342	0	0
1	455343	0	0
1	455344	0	0
1	455345	0	0
1	455346	0	0
1	455347	0	0
1	455348	0	0
1	455349	0	0
1	455350	0	0
1	455353	0	0
1	455354	0	0
1	455355	0	0
1	455356	0	0
1	455357	0	0
1	455358	0	0
1	455359	0	0
1	455360	0	0
1	455361	0	0
1	455362	0	0
1	455379	0	0
1	455380	0	0
1	455381	0	0
1	455382	0	0
1	455383	0	0
1	455384	0	0
1	455386	0	0
1	455387	0	0
1	455388	0	0
1	455389	0	0
1	455390	0	0
1	455391	0	0
1	455392	0	0
1	455393	0	0
1	455394	0	0
1	455395	0	0
1	455396	0	0
1	455397	0	0
1	455398	0	0
1	455399	0	0
2	435192	0	0
2	435199	1	0
2	435200	1	1
2	435624	0	1
2	435907	1	0
2	436067	1	1
2	436946	0	1
2	436947	0	1
2	437449	0	0
2	437450	0	0
2	437769	0	0
2	437775	0	0
2	437885	1	1
2	438277	1	1
2	438367	1	1
2	438533	1	1
2	438562	1	1
2	439219	0	0
2	439470	1	1
2	439472	1	1
2	439520	0	0
2	439739	0	0
2	441605	1	1
2	441752	0	0
2	441989	0	0
2	442313	0	0
2	444293	1	1
2	451978	0	0
2	452437	1	1
2	452546	1	1
2	452567	1	1
2	453044	1	1
2	453107	0	0
2	453529	1	1
2	453695	0	0
2	453696	0	0
2	454053	1	0
2	454060	0	0
2	454327	0	0
2	455385	0	0
3	435918	1	1
3	435919	1	1
3	435934	1	1
3	435935	1	1
3	436948	0	0
3	436967	1	1
3	437157	1	0
3	437175	1	0
3	437441	0	0
3	437778	0	0
3	437836	1	1
3	437894	1	1
3	438353	1	1
3	438434	1	1
3	438913	1	1
3	438981	1	0
3	439051	1	1
3	439189	0	0
3	439384	0	0
3	439481	1	1
3	439779	1	1
3	439803	0	0
3	439804	0	0
3	441517	1	1
3	441526	1	1
3	441533	0	0
3	441753	0	1
3	441809	0	0
3	441817	1	1
3	441843	0	1
3	441844	1	1
3	442307	1	1
3	442316	0	0
3	442332	1	1
3	444286	1	1
3	444297	1	1
3	451969	0	0
3	452036	1	0
3	452338	1	1
3	452372	1	1
3	452418	1	1
3	452498	1	1
3	452595	0	0
3	452935	1	1
3	452950	1	1
3	452981	1	1
3	453089	0	0
3	453118	1	1
3	453121	1	1
3	453238	0	0
3	453427	1	1
3	453453	1	1
3	453489	1	1
3	453495	0	0
3	453560	0	0
3	453598	0	0
3	453868	0	0
3	453929	1	0
3	453945	1	0
3	454255	0	0
3	454256	0	0
3	454871	0	0
3	454878	0	0
3	454886	0	0
3	454896	0	0
3	454967	0	0
3	455017	0	0
3	455023	0	0
3	455132	0	0
4	435681	1	1
4	436142	0	0
4	436146	1	1
4	436641	1	1
4	437489	1	1
4	437490	1	1
4	437662	1	1
4	437717	1	1
4	438185	1	1
4	438223	1	1
4	438229	1	1
4	438352	1	1
4	438375	1	1
4	438975	1	1
4	439298	1	1
4	439301	1	1
4	439392	1	1
4	439713	1	1
4	439714	1	1
4	439727	1	1
4	439873	1	0
4	441371	1	1
4	441494	1	1
4	441820	1	1
4	441845	0	0
4	442141	1	1
4	442145	1	1
4	444287	1	1
4	444298	1	1
4	450973	1	1
4	452190	0	0
4	452197	1	1
4	452335	1	1
4	452336	1	1
4	452505	1	1
4	452625	1	1
4	452627	1	1
4	452792	1	1
4	452896	0	0
4	453226	1	1
4	453293	1	1
4	453457	1	1
4	453572	0	0
4	453685	0	0
4	453974	1	0
4	453982	1	0
4	454237	0	0
4	454238	0	0
4	454696	0	0
4	454863	0	0
4	454884	0	0
4	454908	0	0
4	455129	0	0
5	436204	1	1
5	436210	1	1

## Sheet: Rat D
DOTS status	Sample ID #	1st session	2nd session
1	435562	1	0
1	435563	0	0		DOTS status		1st session, 2nd session
1	435564	1	0		5= 3+		0= not indicated
1	435565	0	0		4= 2+		1 = indicated
1	435566	0	0		3= 1+
1	435567	0	0		2= AFB
1	435568	0	0		1= negative
1	435577	0	0
1	435581	0	0
1	435582	0	0
1	435583	0	0
1	435588	0	0
1	435589	0	0
1	435592	0	0
1	435593	0	0
1	435594	0	0
1	435595	0	0
1	435596	0	0
1	435597	0	0
1	435598	0	0
1	435599	0	0
1	435600	1	1
1	435601	0	0
1	435602	0	0
1	435603	0	0
1	435604	0	0
1	435605	0	0
1	435608	1	0
1	435609	0	0
1	435676	0	0
1	435677	0	0
1	435682	0	0
1	435683	0	0
1	435684	0	0
1	435685	1	0
1	435686	0	0
1	435687	0	0
1	435688	0	0
1	435689	0	0
1	435692	0	0
1	435751	1	0
1	435752	1	0
1	435763	0	0
1	435764	0	0
1	435765	0	0
1	435766	0	0
1	435767	1	1
1	435768	0	0
1	435769	1	0
1	435770	0	0
1	435909	0	0
1	435910	0	0
1	435911	0	0
1	435912	0	0
1	435915	1	1
1	435929	1	0
1	435931	0	0
1	435932	0	0
1	435933	0	0
1	435936	1	0
1	435937	0	0
1	435938	0	0
1	435939	0	0
1	435940	0	0
1	435941	0	1
1	435942	1	1
1	435943	1	1
1	435944	1	0
1	435945	0	0
1	435948	0	0
1	435949	0	0
1	435951	0	0
1	435953	1	0
1	435954	1	0
1	435955	0	0
1	435956	0	0
1	435957	0	0
1	435958	0	0
1	435959	0	0
1	435960	0	0
1	435961	0	0
1	435962	0	0
1	436096	0	0
1	436097	0	0
1	436099	0	0
1	436100	0	0
1	436101	0	0
1	436103	1	0
1	436104	0	0
1	436105	0	0
1	436106	0	0
1	436107	0	0
1	436108	0	0
1	436109	0	0
1	436110	0	1
1	436111	0	0
1	436112	0	0
1	436113	0	0
1	436114	0	0
1	436115	0	0
1	436116	0	0
1	436117	0	0
1	436118	0	0
1	436119	0	0
1	436120	0	0
1	436121	0	0
1	436122	0	0
1	436124	0	0
1	436125	0	0
1	436127	0	0
1	436128	0	0
1	436129	0	0
1	436131	0	0
1	436132	0	0
1	436133	1	0
1	436134	0	0
1	436135	0	0
1	436136	0	0
1	436686	0	0
1	436718	0	0
1	436719	0	0
1	436720	0	0
1	436721	0	0
1	436722	0	0
1	436723	0	0
1	436726	0	0
1	436727	0	0
1	436748	1	0
1	436749	1	1
1	436750	0	0
1	436752	1	1
1	436753	0	0
1	436757	1	1
1	436758	1	1
1	436759	0	0
1	436760	0	0
1	436761	0	0
1	436762	0	0
1	436765	1	0
1	436766	0	0
1	436767	1	1
1	436768	0	0
1	436769	0	0
1	436770	0	0
1	436771	0	0
1	436773	1	0
1	436774	0	0
1	436775	0	0
1	436776	0	0
1	436783	1	1
1	436784	0	0
1	436785	0	0
1	436786	0	0
1	436787	0	0
1	436788	0	0
1	436793	1	1
1	436794	1	1
1	436795	1	1
1	436796	1	1
1	436860	1	1
1	436861	1	1
1	436862	0	0
1	436863	0	0
1	436930	0	0
1	436932	0	0
1	436933	0	0
1	436934	0	0
1	436935	0	0
1	436938	0	0
1	436939	0	0
1	436940	0	0
1	436941	0	0
1	436942	1	0
1	436957	0	0
1	437153	0	0
1	437158	0	0
1	437159	1	1
1	437160	1	1
1	437161	1	0
1	437163	0	0
1	437164	0	0
1	437166	1	0
1	437167	0	0
1	437168	0	0
1	437171	0	0
1	437172	1	0
1	437173	0	0
1	437176	0	0
1	437179	0	0
1	437181	0	0
1	437182	0	1
1	437183	0	0
1	437184	0	0
1	437185	0	0
1	437186	0	0
1	437187	1	0
1	437346	0	0
1	437347	1	0
1	437413	0	0
1	437420	0	1
1	437429	0	0
1	437433	0	0
1	437434	0	0
1	437435	1	0
1	437436	0	0
1	437437	1	0
1	437438	1	0
1	437443	0	0
1	437444	0	0
1	437445	0	0
1	437446	0	0
1	437447	0	1
1	437448	0	0
1	437451	0	0
1	437452	0	0
1	437453	0	1
1	437454	0	0
1	437455	0	0
1	437456	0	0
1	437457	0	0
1	437458	0	0
1	437459	1	1
1	437460	0	0
1	437461	0	0
1	437462	1	0
1	437465	0	0
1	437466	1	0
1	437469	0	0
1	437470	0	0
1	437471	0	0
1	437472	0	0
1	437473	0	0
1	437474	0	0
1	437475	0	0
1	437476	1	0
1	437487	0	1
1	437623	0	0
1	437695	0	0
1	437708	0	0
1	437709	0	0
1	437710	0	0
1	437711	0	0
1	437712	0	0
1	437713	0	0
1	437718	0	0
1	437719	0	0
1	437720	0	1
1	437721	0	0
1	437722	0	0
1	437725	1	0
1	437726	1	0
1	437742	0	1
1	437743	0	0
1	437746	0	0
1	437747	0	0
1	437748	0	0
1	437749	0	0
1	437752	0	0
1	437753	1	1
1	437754	1	1
1	437755	0	0
1	437757	0	1
1	437758	0	0
1	437806	0	0
1	437815	1	1
1	437816	0	0
1	437817	0	0
1	437818	0	0
1	437819	0	0
1	437824	0	0
1	437825	0	0
1	437826	0	0
1	437829	0	0
1	437830	0	0
1	437831	0	0
1	437833	0	0
1	437834	0	0
1	437837	0	0
1	437838	0	0
1	437839	0	0
1	437848	0	0
1	437996	0	0
1	438024	0	0
1	438122	0	0
1	438129	0	0
1	438130	0	1
1	438131	0	1
1	438132	1	1
1	438133	0	0
1	438134	0	0
1	438136	0	0
1	438137	0	0
1	438138	0	0
1	438139	0	0
1	438140	0	1
1	438141	0	0
1	438142	0	1
1	438144	0	0
1	438181	0	0
1	438217	0	0
1	438218	0	0
1	438219	0	0
1	438220	0	0
1	438221	0	0
1	438222	0	0
1	438225	0	0
1	438226	0	0
1	438227	0	0
1	438230	0	0
1	438231	1	1
1	438232	0	0
1	438233	0	0
1	438235	0	0
1	438236	0	0
1	438237	0	0
1	438238	0	0
1	438239	0	0
1	438240	0	0
1	438242	0	0
1	438243	0	0
1	438244	0	0
1	438245	0	0
1	438246	0	0
1	438247	0	0
1	438248	0	0
1	438249	0	1
1	438250	0	0
1	438251	0	0
1	438252	0	0
1	438253	0	0
1	438254	0	0
1	438257	0	0
1	438258	0	0
1	438271	0	0
1	438272	1	1
1	438331	0	0
1	438344	0	0
1	438359	0	1
1	438360	1	0
1	438361	0	0
1	438389	0	0
1	438391	0	0
1	438392	0	0
1	438403	1	0
1	438404	0	0
1	438417	0	0
1	438418	0	0
1	438419	0	0
1	438420	1	1
1	438421	0	0
1	438422	0	0
1	438423	0	0
1	438424	0	0
1	438425	0	0
1	438426	0	0
1	438427	0	0
1	438428	0	0
1	438429	0	0
1	438430	0	0
1	438431	0	1
1	438432	0	1
1	438528	0	0
1	438529	0	0
1	438530	0	0
1	438531	0	0
1	438534	0	0
1	438535	0	0
1	438536	1	1
1	438537	0	0
1	438538	0	0
1	438539	1	1
1	438540	0	0
1	438541	0	0
1	438542	1	0
1	438543	0	0
1	438544	0	0
1	438545	0	0
1	438546	0	0
1	438547	0	0
1	438798	0	0
1	438801	0	0
1	438802	1	0
1	438809	0	1
1	438819	0	1
1	438822	0	0
1	438823	0	0
1	438824	0	0
1	438825	1	1
1	438826	1	1
1	438827	0	0
1	438828	1	0
1	438829	1	0
1	438830	1	1
1	438916	0	0
1	438917	0	0
1	438918	0	0
1	438919	1	1
1	438920	0	0
1	438923	0	0
1	438924	0	0
1	438925	0	0
1	438926	0	0
1	438927	1	1
1	438928	1	1
1	438930	0	0
1	438931	0	0
1	438932	0	0
1	438933	0	0
1	438935	0	0
1	438936	0	0
1	438937	0	0
1	438938	0	0
1	438963	0	0
1	438964	0	0
1	438965	0	0
1	438966	0	0
1	438971	0	1
1	438972	0	0
1	438973	0	0
1	438974	0	0
1	438978	0	0
1	438979	0	0
1	438982	1	1
1	438983	1	1
1	439049	1	1
1	439090	0	0
1	439093	1	1
1	439094	0	0
1	439098	0	0
1	439100	0	1
1	439101	0	0
1	439102	0	0
1	439103	0	0
1	439104	0	0
1	439105	0	0
1	439106	1	0
1	439108	0	0
1	439109	0	0
1	439110	0	0
1	439111	0	0
1	439112	0	0
1	439113	0	0
1	439114	0	0
1	439115	0	1
1	439116	0	0
1	439117	0	0
1	439118	1	1
1	439119	1	0
1	439182	0	0
1	439183	0	0
1	439184	0	0
1	439185	0	0
1	439186	0	0
1	439187	0	0
1	439188	0	0
1	439190	0	0
1	439191	0	0
1	439193	0	0
1	439194	0	0
1	439195	0	0
1	439196	0	0
1	439199	0	0
1	439200	0	0
1	439201	0	0
1	439203	0	0
1	439204	0	0
1	439239	0	0
1	439240	0	0
1	439256	0	0
1	439303	0	0
1	439304	0	0
1	439305	0	0
1	439306	0	0
1	439309	0	0
1	439310	0	1
1	439311	0	0
1	439312	0	0
1	439313	0	0
1	439314	0	0
1	439315	0	0
1	439316	0	0
1	439317	0	0
1	439318	0	0
1	439321	0	0
1	439322	0	0
1	439325	0	1
1	439326	0	1
1	439327	0	0
1	439358	0	0
1	439359	0	0
1	439361	1	1
1	439366	1	1
1	439378	0	0
1	439379	0	0
1	439380	0	0
1	439381	0	0
1	439382	0	0
1	439383	0	0
1	439390	0	0
1	439391	0	0
1	439393	0	0
1	439396	0	0
1	439397	0	0
1	439398	0	0
1	439399	0	0
1	439400	1	0
1	439409	0	0
1	439410	1	0
1	439411	1	1
1	439412	0	0
1	439413	0	0
1	439414	0	0
1	439415	0	0
1	439416	0	0
1	439417	0	0
1	439418	0	0
1	439421	0	0
1	439422	0	0
1	439423	1	1
1	439424	1	1
1	439425	0	0
1	439426	0	0
1	439427	0	0
1	439428	0	0
1	439429	0	0
1	439430	0	0
1	439431	1	1
1	439432	0	0
1	439433	0	0
1	439436	0	0
1	439491	0	0
1	439492	0	0
1	439495	0	0
1	439496	0	0
1	439497	0	0
1	439500	0	0
1	439503	0	0
1	439506	0	0
1	439507	1	1
1	439508	1	1
1	439509	1	0
1	439510	1	1
1	439511	1	0
1	439532	1	1
1	439636	0	0
1	439637	0	0
1	439667	0	0
1	439685	0	0
1	439686	0	0
1	439688	0	0
1	439689	0	0
1	439690	0	0
1	439691	0	0
1	439693	0	0
1	439775	1	0
1	439776	0	0
1	439777	0	0
1	439778	0	0
1	439781	0	0
1	439782	0	0
1	439783	0	0
1	439784	0	0
1	439785	0	0
1	439786	0	0
1	439787	0	0
1	439788	0	0
1	439789	0	0
1	439790	0	0
1	439795	0	0
1	439796	0	0
1	439797	0	0
1	439798	0	0
1	439799	0	1
1	439800	1	1
1	439801	0	0
1	439802	0	0
1	439805	0	0
1	439806	0	0
1	439807	0	0
1	439808	0	0
1	439809	1	1
1	439810	1	1
1	439811	0	0
1	439812	0	0
1	439813	0	0
1	439814	0	1
1	439831	0	0
1	439832	0	0
1	439867	0	0
1	439900	0	0
1	439901	0	0
1	439935	0	0
1	439936	0	0
1	439937	0	0
1	439938	0	0
1	441390	1	1
1	441391	0	0
1	441399	0	0
1	441493	0	0
1	441495	1	0
1	441496	1	1
1	441497	0	0
1	441498	0	0
1	441499	0	0
1	441500	0	0
1	441501	0	0
1	441502	0	0
1	441503	0	0
1	441504	1	0
1	441505	0	1
1	441506	0	1
1	441507	0	0
1	441508	1	1
1	441509	0	0
1	441510	0	0
1	441511	0	0
1	441512	0	0
1	441513	0	0
1	441514	0	0
1	441515	0	0
1	441516	0	0
1	441518	0	0
1	441519	0	0
1	441520	0	0
1	441521	0	0
1	441522	0	0
1	441523	0	1
1	441524	0	0
1	441525	0	0
1	441529	0	0
1	441530	0	1
1	441531	0	0
1	441532	1	0
1	441534	0	0
1	441535	0	0
1	441536	1	0
1	441537	0	0
1	441538	0	0
1	441539	0	1
1	441541	0	0
1	441543	0	0
1	441578	0	0
1	441579	0	0
1	441580	1	1
1	441582	0	0
1	441583	0	0
1	441585	0	0
1	441586	0	0
1	441589	0	0
1	441590	0	0
1	441609	0	0
1	441610	0	0
1	441611	0	0
1	441612	0	0
1	441617	0	0
1	441618	0	0
1	441619	0	0
1	441629	0	0
1	441630	0	0
1	441633	1	0
1	441638	0	0
1	441639	0	0
1	441642	0	0
1	441643	0	0
1	441644	0	0
1	441645	1	0
1	441660	0	0
1	441661	0	0
1	441669	0	0
1	441674	0	0
1	441675	1	0
1	441676	1	1
1	441677	0	0
1	441678	0	0
1	441679	0	0
1	441682	0	0
1	441683	0	0
1	441684	0	0
1	441685	0	0
1	441707	0	0
1	441708	0	0
1	441727	0	0
1	441728	0	0
1	441737	0	0
1	441738	0	0
1	441739	0	0
1	441740	0	0
1	441743	1	1
1	441744	1	1
1	441747	0	0
1	441748	0	0
1	441750	0	0
1	441800	0	0
1	441826	0	0
1	441827	0	0
1	441828	0	0
1	441829	0	0
1	441830	0	0
1	441831	0	0
1	441832	0	0
1	441833	0	0
1	441834	0	0
1	441835	0	0
1	441836	1	1
1	441837	0	0
1	441838	0	0
1	441839	0	0
1	441840	0	0
1	441842	0	0
1	441847	0	0
1	441848	0	0
1	441849	1	1
1	441850	0	0
1	441851	0	0
1	441852	0	0
1	441856	0	0
1	441857	1	1
1	441858	0	0
1	441859	0	0
1	441860	0	0
1	441863	0	0
1	441864	0	0
1	441867	1	0
1	441868	0	0
1	441872	0	0
1	441877	0	0
1	441878	0	0
1	441879	1	1
1	441880	0	0
1	441881	0	0
1	441882	0	0
1	441883	0	0
1	441884	0	0
1	441885	0	1
1	441886	0	0
1	441887	0	0
1	441889	0	0
1	441890	0	0
1	441891	1	1
1	441892	0	0
1	441893	0	0
1	441894	0	0
1	441895	0	0
1	441896	0	0
1	441897	0	0
1	441898	0	0
1	441899	0	0
1	441900	0	0
1	442144	1	0
1	442147	0	0
1	442148	0	0
1	442151	0	0
1	442152	0	0
1	442155	0	0
1	442156	0	0
1	442157	0	0
1	442158	0	0
1	442159	0	0
1	442160	0	0
1	442161	0	0
1	442162	0	0
1	442163	0	0
1	442164	0	0
1	442166	0	0
1	442168	0	0
1	442169	1	0
1	442170	0	0
1	442171	0	0
1	442172	0	0
1	442173	1	0
1	442174	1	0
1	442181	0	0
1	442182	0	0
1	442183	0	0
1	442184	0	0
1	442185	1	1
1	442186	0	0
1	442187	0	0
1	442188	0	0
1	442189	0	0
1	442190	0	0
1	442191	0	0
1	442192	0	0
1	442193	0	0
1	442194	0	0
1	442195	0	0
1	442196	0	0
1	442197	0	0
1	442199	0	0
1	442268	0	0
1	442269	0	0
1	442271	0	0
1	442272	0	0
1	442273	0	0
1	442274	0	0
1	442275	0	0
1	442276	0	0
1	442277	0	0
1	442278	1	0
1	442289	0	0
1	442292	1	0
1	442293	0	0
1	442294	0	0
1	442295	1	1
1	442296	1	0
1	442297	0	0
1	442298	0	0
1	442299	0	0
1	442300	0	0
1	442301	1	0
1	442302	0	0
1	444263	0	0
1	444264	0	0
1	444265	0	0
1	444266	0	0
1	444267	0	0
1	444268	1	1
1	444269	0	0
1	444272	0	0
1	444273	0	0
1	444274	0	0
1	444275	0	0
1	444276	0	1
1	444277	0	0
1	444278	1	0
1	444279	1	1
1	444280	1	1
1	444281	0	0
1	444284	0	1
1	444285	0	0
1	444288	0	0
1	444289	1	0
1	444290	0	0
1	444291	0	0
1	444294	1	0
1	444295	1	0
1	444296	0	0
1	444299	0	0
1	444300	0	0
1	444301	0	0
1	444302	0	0
1	444303	0	0
1	444304	0	0
1	444305	0	0
1	444306	0	0
1	444307	0	0
1	444308	0	0
1	444309	0	0
1	444310	1	0
1	444311	0	0
1	444312	0	0
1	444313	0	0
1	444314	0	0
1	444315	0	0
1	444316	0	0
1	444408	0	0
1	452003	0	0
1	452005	0	0
1	452006	0	0
1	452008	0	0
1	452010	0	0
1	452012	0	0
1	452014	0	0
1	452016	0	0
1	452018	0	0
1	452020	0	0
1	452021	0	0
1	452023	0	0
1	452025	0	0
1	452026	0	0
1	452028	0	0
1	452030	0	0
1	452032	0	0
1	452034	0	0
1	452038	0	0
1	452044	0	0
1	452046	0	0
1	452052	0	0
1	452054	0	0
1	452056	0	0
1	452058	0	0
1	452060	0	0
1	452062	0	0
1	452064	0	0
1	452066	0	0
1	452068	0	0
1	452072	0	0
1	452076	0	0
1	452078	0	0
1	452150	0	0
1	452152	0	0
1	452154	0	0
1	452156	0	0
1	452158	0	0
1	452160	0	0
1	452162	0	0
1	452166	0	0
1	452167	0	0
1	452168	0	0
1	452169	0	0
1	452170	0	0
1	452264	0	0
1	452265	0	0
1	452266	0	0
1	452267	0	0
1	452268	0	0
1	452269	0	0
1	452270	0	0
1	452271	0	0
1	452272	0	0
1	452273	0	0
1	452274	0	0
1	452275	0	0
1	452276	0	0
1	452279	0	0
1	452280	0	0
1	452281	0	0
1	452288	0	0
1	452331	0	0
1	452332	0	0
1	452333	0	0
1	452334	0	0
1	452339	0	0
1	452340	0	0
1	452341	0	0
1	452342	0	0
1	452343	0	0
1	452344	0	0
1	452345	0	0
1	452348	0	0
1	452351	0	0
1	452352	0	0
1	452353	0	0
1	452354	0	0
1	452355	0	0
1	452357	0	0
1	452359	0	0
1	452361	0	0
1	452363	0	0
1	452364	0	0
1	452366	0	0
1	452368	0	0
1	452370	0	0
1	452373	0	0
1	452375	0	0
1	452377	0	0
1	452392	0	0
1	452394	0	0
1	452401	1	1
1	452403	0	0
1	452404	0	0
1	452406	0	0
1	452408	0	0
1	452410	0	1
1	452412	1	0
1	452414	0	0
1	452416	0	0
1	452419	1	0
1	452421	0	0
1	452422	0	0
1	452424	0	0
1	452426	0	0
1	452428	0	0
1	452430	0	0
1	452434	1	0
1	452438	0	0
1	452440	0	0
1	452442	0	0
1	452444	0	0
1	452446	0	0
1	452448	0	0
1	452450	0	0
1	452452	0	0
1	452454	0	0
1	452458	1	1
1	452460	0	0
1	452499	0	0
1	452501	0	0
1	452503	0	0
1	452506	0	0
1	452508	1	0
1	452510	1	0
1	452511	0	0
1	452514	0	0
1	452565	0	0
1	452569	0	0
1	452571	0	0
1	452573	0	0
1	452575	0	0
1	452579	0	0
1	452581	0	0
1	452583	0	0
1	452585	0	0
1	452587	0	0
1	452591	0	0
1	452593	1	1
1	452597	0	0
1	452599	1	0
1	452601	0	0
1	452603	0	0
1	452605	0	0
1	452607	0	0
1	452611	0	0
1	452615	0	0
1	452617	0	0
1	452619	0	0
1	452621	0	0
1	452623	0	0
1	452629	0	0
1	452633	0	0
1	452635	0	0
1	452639	1	1
1	452641	1	0
1	452643	1	1
1	452645	0	0
1	452647	0	0
1	452708	0	0
1	452709	0	0
1	452920	1	1
1	452921	0	0
1	452922	0	0
1	452923	1	1
1	452924	0	0
1	452925	0	0
1	452926	0	0
1	452927	0	0
1	452928	0	0
1	452929	0	0
1	452930	0	0
1	452931	0	0
1	452932	0	0
1	452933	0	0
1	452936	0	1
1	452937	0	0
1	452938	0	0
1	452939	1	1
1	452940	0	1
1	452941	0	0
1	452942	0	0
1	452943	0	0
1	452944	0	0
1	452946	0	1
1	452947	0	0
1	452954	0	0
1	452955	1	1
1	452956	0	0
1	452957	0	0
1	452958	0	0
1	452959	0	0
1	452961	0	0
1	452963	1	0
1	452965	0	0
1	452967	0	1
1	452969	1	1
1	452971	1	0
1	452973	0	0
1	452975	0	0
1	452977	0	0
1	452979	1	0
1	452983	0	0
1	452985	0	0
1	452987	0	0
1	452995	0	0
1	452997	1	0
1	453001	0	0
1	453003	0	0
1	453005	0	0
1	453007	1	1
1	453011	0	0
1	453013	0	0
1	453015	0	1
1	453017	0	1
1	453019	0	0
1	453021	0	0
1	453023	0	0
1	453025	0	1
1	453027	0	0
1	453032	0	0
1	453034	0	0
1	453036	0	0
1	453038	0	0
1	453040	0	0
1	453042	0	0
1	453049	0	0
1	453073	0	0
1	453075	1	1
1	453077	0	0
1	453079	0	0
1	453083	0	0
1	453084	0	0
1	453086	0	0
1	453087	0	0
1	453091	0	0
1	453094	1	0
1	453096	0	0
1	453098	0	0
1	453100	0	0
1	453102	1	1
1	453104	0	0
1	453108	0	0
1	453110	0	0
1	453112	0	0
1	453114	0	0
1	453134	0	1
1	453135	1	0
1	453136	0	0
1	453137	0	0
1	453138	0	0
1	453140	0	0
1	453141	1	1
1	453142	0	0
1	453144	0	0
1	453146	0	0
1	453148	0	0
1	453150	1	0
1	453152	0	0
1	453156	0	0
1	453158	1	0
1	453160	1	1
1	453162	0	0
1	453164	1	1
1	453166	0	0
1	453176	0	0
1	453178	0	0
1	453180	0	0
1	453182	0	0
1	453207	1	0
1	453209	0	1
1	453211	1	0
1	453213	0	0
1	453214	0	0
1	453216	0	0
1	453218	0	0
1	453220	0	0
1	453221	0	0
1	453223	1	0
1	453227	1	1
1	453261	0	0
1	453265	0	0
1	453269	0	0
1	453271	0	0
1	453408	0	0
1	453410	0	0
1	453415	0	0
1	453418	1	0
1	453445	0	0
1	453447	1	0
1	453449	0	0
1	453450	1	0
1	453451	0	0
1	453455	0	0
1	453456	0	0
1	453460	1	0
1	453461	0	0
1	453463	0	0
1	453465	0	0
1	453467	0	0
1	453470	0	0
1	453471	0	0
1	453473	0	0
1	453475	0	0
1	453477	0	0
1	453479	0	0
1	453481	0	0
1	453482	1	1
1	453484	1	0
1	453485	0	0
1	453487	1	1
1	453491	0	0
1	453493	0	0
1	453497	0	0
1	453499	0	0
1	453501	0	0
1	453503	0	0
1	453505	1	1
1	453507	0	0
1	453509	1	1
1	453511	0	0
1	453513	0	0
1	453515	0	0
1	453517	0	0
1	453519	1	1
1	453521	0	0
1	453523	0	0
1	453525	1	0
1	453527	0	0
1	453530	0	0
1	453532	0	0
1	453534	0	0
1	453536	0	0
1	453538	0	0
1	453540	0	0
1	453542	1	0
1	453544	0	0
1	453546	0	0
1	453549	1	1
1	453553	0	0
1	453555	1	1
1	453557	0	0
1	453561	0	0
1	453575	0	0
1	453585	0	0
1	453588	0	0
1	453590	1	1
1	453592	0	0
1	453594	0	0
1	453596	1	1
1	453600	0	0
1	453602	0	0
1	453604	1	1
1	453606	1	0
1	453613	0	0
1	453615	0	1
1	453616	0	0
1	453646	0	0
1	453647	0	0
1	453648	0	0
1	453649	0	0
1	453650	0	1
1	453651	0	0
1	453652	0	0
1	453653	0	0
1	453662	0	0
1	453663	0	0
1	453664	0	0
1	453665	1	0
1	453666	0	0
1	453668	1	1
1	453669	0	1
1	453670	1	1
1	453672	0	0
1	453673	0	0
1	453674	0	0
1	453675	1	1
1	453676	1	0
1	453677	0	0
1	453678	0	0
1	453679	0	0
1	453680	0	0
1	453681	0	0
1	453682	0	0
1	453687	0	0
1	453688	0	0
1	453689	0	0
1	453690	0	0
1	453691	0	0
1	453692	0	0
1	453693	0	0
1	453694	0	0
1	453699	0	0
1	453700	0	0
1	453701	0	0
1	453702	1	1
1	453703	0	0
1	453704	0	0
1	453707	1	0
1	453708	0	0
1	453711	1	0
1	453712	1	0
1	453713	0	0
1	453714	0	1
1	453715	0	0
1	453716	0	0
1	453870	0	0
1	453872	0	0
1	453930	0	0
1	453932	0	0
1	453934	0	0
1	453936	0	0
1	453938	1	1
1	453941	0	0
1	453943	1	1
1	453947	0	0
1	453949	0	0
1	453950	0	0
1	453952	0	0
1	453953	1	0
1	453955	0	1
1	453957	0	0
1	453959	0	0
1	453961	0	0
1	453963	0	0
1	453965	0	0
1	453966	0	0
1	453968	1	0
1	453970	0	0
1	453972	0	0
1	453977	0	0
1	453978	0	0
1	453980	0	0
1	453984	0	0
1	453986	0	0
1	453988	1	1
1	453990	1	0
1	453992	1	0
1	453994	1	1
1	453996	0	0
1	453997	0	0
1	453999	0	0
1	454001	0	0
1	454005	1	0
1	454009	0	0
1	454013	0	0
1	454019	0	0
1	454023	0	0
1	454029	0	0
1	454033	1	0
1	454035	0	0
1	454037	1	0
1	454043	0	0
1	454045	0	1
1	454047	0	0
1	454049	0	0
1	454051	0	0
1	454055	1	1
1	454057	0	0
1	454061	0	0
1	454063	0	0
1	454065	0	0
1	454067	0	0
1	454069	0	0
1	454071	0	0
1	454073	0	0
1	454075	0	0
1	454076	0	0
1	454078	0	0
1	454239	0	0
1	454241	0	0
1	454243	0	0
1	454245	0	0
1	454247	0	0
1	454249	0	0
1	454251	0	0
1	454252	0	0
1	454253	1	1
1	454254	1	1
1	454257	0	0
1	454258	0	0
1	454259	0	0
1	454260	0	0
1	454261	0	0
1	454262	1	1
1	454263	0	1
1	454326	0	0
1	454328	0	0
1	454329	0	0
1	454331	0	0
1	454332	0	0
1	454333	0	0
1	454334	0	1
1	454335	0	0
1	454336	0	0
1	454337	0	0
1	454338	0	0
1	454339	1	0
1	454340	0	0
1	454341	0	0
1	454342	0	1
1	454343	0	0
1	454344	0	0
1	454345	0	0
1	454346	0	0
1	454347	0	0
1	454348	0	0
1	454349	0	0
1	454350	0	0
1	454351	0	0
1	454352	0	0
1	454353	0	0
1	454354	0	0
1	454355	1	1
1	454562	0	0
1	454563	0	0
1	454864	0	0
1	454865	0	0
1	454866	0	0
1	454867	0	0
1	454868	0	0
1	454869	0	1
1	454870	0	1
1	454872	1	1
1	454873	1	1
1	454874	0	0
1	454875	0	0
1	454877	0	0
1	454879	0	0
1	454881	0	0
1	454882	0	0
1	454883	0	0
1	454885	0	0
1	454887	1	0
1	454888	0	0
1	454889	0	0
1	454890	0	0
1	454891	0	0
1	454892	0	0
1	454893	0	0
1	454894	0	0
1	454897	0	0
1	454898	0	0
1	454899	0	0
1	454900	0	0
1	454901	0	0
1	454902	1	0
1	454903	0	0
1	454904	0	0
1	454909	0	0
1	454910	1	1
1	454911	0	0
1	454912	0	0
1	454913	0	0
1	454914	0	0
1	454915	1	0
1	454916	0	0
1	454917	0	0
1	454918	0	0
1	454919	0	0
1	454920	0	0
1	454921	1	1
1	454922	0	0
1	454923	0	1
1	454925	0	1
1	454926	0	1
1	454927	0	0
1	454929	0	0
1	454930	0	0
1	454933	0	0
1	454934	0	0
1	454935	0	0
1	454936	0	1
1	454937	0	0
1	454938	0	0
1	454939	0	1
1	455224	0	0
1	455225	0	0
1	455226	0	0
1	455227	0	1
1	455228	0	0
1	455229	1	0
1	455230	0	0
1	455231	0	0
1	455232	0	0
1	455233	0	0
1	455234	1	0
1	455235	0	0
1	455236	0	0
1	455237	0	0
1	455238	0	0
1	455239	0	0
1	455292	0	0
1	455333	0	0
1	455334	0	0
1	455335	0	0
1	455336	0	0
1	455339	0	0
1	455340	0	0
1	455341	0	0
1	455342	0	0
1	455343	1	1
1	455344	0	0
1	455345	0	0
1	455346	0	0
1	455347	0	0
1	455348	0	0
1	455349	0	1
1	455350	0	0
1	455353	0	0
1	455354	0	0
1	455355	1	1
1	455356	0	0
1	455357	0	0
1	455358	0	0
1	455359	0	0
1	455360	0	0
1	455361	0	0
1	455362	0	0
1	455379	1	0
1	455380	1	0
1	455381	0	0
1	455382	0	0
1	455383	0	0
1	455384	0	0
1	455386	1	1
1	455387	0	0
1	455388	0	0
1	455389	0	0
1	455390	0	0
1	455391	0	0
1	455392	1	1
1	455393	0	0
1	455394	0	0
1	455395	0	0
1	455396	1	0
1	455397	0	0
1	455398	0	0
1	455399	0	0
2	435192	0	0
2	435199	0	1
2	435200	1	1
2	435624	0	0
2	435907	1	1
2	436067	1	1
2	436946	0	1
2	436947	0	0
2	437449	0	0
2	437450	0	1
2	437769	0	0
2	437775	0	0
2	437885	1	1
2	438277	1	1
2	438367	1	1
2	438533	1	1
2	438562	1	1
2	439219	0	0
2	439470	1	1
2	439472	1	1
2	439520	1	1
2	439739	0	0
2	441605	1	1
2	441752	0	0
2	441989	0	0
2	442313	1	1
2	444293	1	0
2	451978	0	0
2	452437	1	1
2	452546	1	1
2	452567	1	1
2	453044	1	1
2	453107	0	0
2	453529	1	1
2	453695	0	0
2	453696	1	1
2	454053	1	1
2	454060	0	0
2	454327	1	0
2	455385	1	1
3	435918	1	1
3	435919	0	1
3	435934	0	1
3	435935	1	1
3	436948	0	0
3	436967	1	1
3	437157	1	1
3	437175	1	1
3	437441	0	0
3	437778	0	1
3	437836	1	1
3	437894	1	1
3	438353	1	1
3	438434	1	1
3	438913	1	1
3	438981	1	1
3	439051	1	1
3	439189	1	0
3	439384	0	0
3	439481	1	1
3	439779	1	1
3	439803	0	0
3	439804	0	0
3	441517	1	1
3	441526	1	1
3	441533	0	0
3	441753	0	1
3	441809	0	0
3	441817	1	1
3	441843	1	1
3	441844	1	1
3	442307	1	1
3	442316	0	0
3	442332	1	1
3	444286	1	1
3	444297	1	1
3	451969	0	0
3	452036	0	0
3	452338	0	0
3	452372	0	0
3	452418	1	1
3	452498	1	1
3	452595	1	1
3	452935	1	1
3	452950	1	1
3	452981	0	0
3	453089	1	0
3	453118	1	1
3	453121	1	1
3	453238	1	1
3	453427	1	1
3	453453	1	1
3	453489	1	1
3	453495	1	1
3	453560	1	1
3	453598	1	1
3	453868	0	1
3	453929	1	1
3	453945	1	1
3	454255	1	1
3	454256	1	1
3	454871	1	1
3	454878	0	0
3	454886	1	1
3	454896	0	0
3	454967	1	1
3	455017	1	1
3	455023	1	1
3	455132	1	1
4	435681	1	1
4	436142	0	0
4	436146	1	1
4	436641	1	1
4	437489	1	1
4	437490	1	1
4	437662	1	1
4	437717	1	1
4	438185	1	1
4	438223	1	1
4	438229	1	1
4	438352	1	1
4	438375	1	1
4	438975	1	1
4	439298	1	1
4	439301	1	1
4	439392	1	1
4	439713	1	1
4	439714	1	1
4	439727	1	1
4	439873	0	0
4	441371	1	1
4	441494	0	0
4	441820	1	1
4	441845	0	0
4	442141	1	1
4	442145	0	1
4	444287	1	1
4	444298	0	1
4	450973	0	0
4	452190	0	0
4	452197	0	0
4	452335	0	0
4	452336	0	0
4	452505	1	1
4	452625	1	1
4	452627	1	1
4	452792	1	1
4	452896	1	1
4	453226	1	1
4	453293	1	1
4	453457	1	1
4	453572	1	1
4	453685	1	1
4	453974	1	1
4	453982	0	1
4	454237	1	1
4	454238	1	1
4	454696	1	1
4	454863	1	1
4	454884	0	1
4	454908	1	1
4	455129	1	1
5	436204	1	1
5	436210	1	1

## Sheet: Rat E
DOTS status	Sample ID #	1st session	2nd session
1	435562	1	1
1	435563	1	0		DOTS status		1st session, 2nd session
1	435564	1	0		5= 3+		0= not indicated
1	435565	0	0		4= 2+		1 = indicated
1	435566	0	0		3= 1+
1	435567	0	0		2= AFB
1	435568	0	0		1= negative
1	435577	0	0
1	435581	0	0
1	435582	0	0
1	435583	0	0
1	435588	0	0
1	435589	0	0
1	435592	0	0
1	435593	0	0
1	435594	0	0
1	435595	0	0
1	435596	0	0
1	435597	0	0
1	435598	0	1
1	435599	0	0
1	435600	0	0
1	435601	1	0
1	435602	0	1
1	435603	0	0
1	435604	0	0
1	435605	0	0
1	435608	1	0
1	435609	0	0
1	435676	1	1
1	435677	1	1
1	435682	0	0
1	435683	1	1
1	435684	0	0
1	435685	0	0
1	435686	0	0
1	435687	1	0
1	435688	0	0
1	435689	0	0
1	435692	0	0
1	435751	1	1
1	435752	1	1
1	435763	0	0
1	435764	0	0
1	435765	0	0
1	435766	0	0
1	435767	0	0
1	435768	0	0
1	435769	0	0
1	435770	0	0
1	435909	0	0
1	435910	0	0
1	435911	0	0
1	435912	0	0
1	435915	0	1
1	435929	0	0
1	435931	0	1
1	435932	0	0
1	435933	0	0
1	435936	0	0
1	435937	0	0
1	435938	0	0
1	435939	0	0
1	435940	0	0
1	435941	0	0
1	435942	1	0
1	435943	0	0
1	435944	1	0
1	435945	0	0
1	435948	0	0
1	435949	0	0
1	435951	0	0
1	435953	1	1
1	435954	0	0
1	435955	0	0
1	435956	0	0
1	435957	1	0
1	435958	1	0
1	435959	0	0
1	435960	0	0
1	435961	1	1
1	435962	0	0
1	436096	0	0
1	436097	0	0
1	436099	0	0
1	436100	0	0
1	436101	0	0
1	436103	1	1
1	436104	1	0
1	436105	0	0
1	436106	0	0
1	436107	0	0
1	436108	0	0
1	436109	1	0
1	436110	0	0
1	436111	0	0
1	436112	0	0
1	436113	0	0
1	436114	0	0
1	436115	0	0
1	436116	0	0
1	436117	0	0
1	436118	0	0
1	436119	0	0
1	436120	0	0
1	436121	0	0
1	436122	1	0
1	436124	0	0
1	436125	0	0
1	436127	0	0
1	436128	0	1
1	436129	0	0
1	436131	0	1
1	436132	0	0
1	436133	0	1
1	436134	0	0
1	436135	0	0
1	436136	0	0
1	436686	0	0
1	436718	0	0
1	436719	0	0
1	436720	0	1
1	436721	0	0
1	436722	0	0
1	436723	0	0
1	436726	0	0
1	436727	0	0
1	436748	0	0
1	436749	0	1
1	436750	0	0
1	436752	0	1
1	436753	0	0
1	436757	1	1
1	436758	0	1
1	436759	0	0
1	436760	0	0
1	436761	1	0
1	436762	0	0
1	436765	0	0
1	436766	1	1
1	436767	0	0
1	436768	0	0
1	436769	0	0
1	436770	0	0
1	436771	0	0
1	436773	0	1
1	436774	1	0
1	436775	0	0
1	436776	0	0
1	436783	0	0
1	436784	0	0
1	436785	0	0
1	436786	0	0
1	436787	0	0
1	436788	0	0
1	436793	0	1
1	436794	0	0
1	436795	1	1
1	436796	0	1
1	436860	0	0
1	436861	1	1
1	436862	0	0
1	436863	1	0
1	436930	0	1
1	436932	0	0
1	436933	0	1
1	436934	1	0
1	436935	0	0
1	436938	0	0
1	436939	0	0
1	436940	0	0
1	436941	0	0
1	436942	1	1
1	436957	0	0
1	437153	0	0
1	437158	0	0
1	437159	1	0
1	437160	0	0
1	437161	1	0
1	437163	1	0
1	437164	0	0
1	437166	0	0
1	437167	0	0
1	437168	0	0
1	437171	0	0
1	437172	1	0
1	437173	0	0
1	437176	0	0
1	437179	0	0
1	437181	0	0
1	437182	0	0
1	437183	0	0
1	437184	0	0
1	437185	0	0
1	437186	0	0
1	437187	0	0
1	437346	0	0
1	437347	1	0
1	437413	0	0
1	437420	1	0
1	437429	0	0
1	437433	0	0
1	437434	0	0
1	437435	1	0
1	437436	0	0
1	437437	0	0
1	437438	1	0
1	437443	0	0
1	437444	0	0
1	437445	0	0
1	437446	0	0
1	437447	0	0
1	437448	0	0
1	437451	0	0
1	437452	0	1
1	437453	1	0
1	437454	0	0
1	437455	0	0
1	437456	0	0
1	437457	0	0
1	437458	0	0
1	437459	0	0
1	437460	0	0
1	437461	1	0
1	437462	0	0
1	437465	0	0
1	437466	1	1
1	437469	0	0
1	437470	1	0
1	437471	0	0
1	437472	0	0
1	437473	0	0
1	437474	0	0
1	437475	0	0
1	437476	0	0
1	437487	0	0
1	437623	0	0
1	437695	0	0
1	437708	0	1
1	437709	0	0
1	437710	1	1
1	437711	0	0
1	437712	1	1
1	437713	0	0
1	437718	0	0
1	437719	0	0
1	437720	1	0
1	437721	0	0
1	437722	0	0
1	437725	1	0
1	437726	0	0
1	437742	1	0
1	437743	0	1
1	437746	0	0
1	437747	0	0
1	437748	0	0
1	437749	0	0
1	437752	1	0
1	437753	0	0
1	437754	1	0
1	437755	0	0
1	437757	1	0
1	437758	0	0
1	437806	0	0
1	437815	1	1
1	437816	0	0
1	437817	0	0
1	437818	0	0
1	437819	0	0
1	437824	0	0
1	437825	0	0
1	437826	0	0
1	437829	0	0
1	437830	0	0
1	437831	0	0
1	437833	0	0
1	437834	0	1
1	437837	0	0
1	437838	0	0
1	437839	0	0
1	437848	0	0
1	437996	0	0
1	438024	0	0
1	438122	0	0
1	438129	0	0
1	438130	0	0
1	438131	0	1
1	438132	1	0
1	438133	0	0
1	438134	1	1
1	438136	0	0
1	438137	0	0
1	438138	0	0
1	438139	1	0
1	438140	1	0
1	438141	0	0
1	438142	0	0
1	438144	0	0
1	438181	0	0
1	438217	0	0
1	438218	1	1
1	438219	0	0
1	438220	0	0
1	438221	0	0
1	438222	0	0
1	438225	0	0
1	438226	0	0
1	438227	0	0
1	438230	0	0
1	438231	0	0
1	438232	0	0
1	438233	0	0
1	438235	0	0
1	438236	0	0
1	438237	0	0
1	438238	0	0
1	438239	0	0
1	438240	0	0
1	438242	0	0
1	438243	0	0
1	438244	0	0
1	438245	0	0
1	438246	0	0
1	438247	0	0
1	438248	0	0
1	438249	0	0
1	438250	0	0
1	438251	0	0
1	438252	0	0
1	438253	0	0
1	438254	0	0
1	438257	0	0
1	438258	0	0
1	438271	0	0
1	438272	1	1
1	438331	0	0
1	438344	0	0
1	438359	1	1
1	438360	0	0
1	438361	0	0
1	438389	1	1
1	438391	1	0
1	438392	0	0
1	438403	0	1
1	438404	0	1
1	438417	0	0
1	438418	0	0
1	438419	0	0
1	438420	1	1
1	438421	0	1
1	438422	0	0
1	438423	0	0
1	438424	0	0
1	438425	0	1
1	438426	0	0
1	438427	0	0
1	438428	0	0
1	438429	0	0
1	438430	0	0
1	438431	0	1
1	438432	0	1
1	438528	0	0
1	438529	0	0
1	438530	0	1
1	438531	0	0
1	438534	0	1
1	438535	0	0
1	438536	1	1
1	438537	0	0
1	438538	0	0
1	438539	0	1
1	438540	0	0
1	438541	0	0
1	438542	0	0
1	438543	0	0
1	438544	0	0
1	438545	0	0
1	438546	0	0
1	438547	0	0
1	438798	1	1
1	438801	1	0
1	438802	0	0
1	438809	0	1
1	438819	1	1
1	438822	0	0
1	438823	0	0
1	438824	0	0
1	438825	1	1
1	438826	1	1
1	438827	0	0
1	438828	0	0
1	438829	0	0
1	438830	0	0
1	438916	0	0
1	438917	1	0
1	438918	0	0
1	438919	0	0
1	438920	0	0
1	438923	0	0
1	438924	0	0
1	438925	0	0
1	438926	1	0
1	438927	1	0
1	438928	1	1
1	438930	0	0
1	438931	0	0
1	438932	0	0
1	438933	0	0
1	438935	0	0
1	438936	0	0
1	438937	1	1
1	438938	0	0
1	438963	0	0
1	438964	0	0
1	438965	0	0
1	438966	0	0
1	438971	1	0
1	438972	0	0
1	438973	1	0
1	438974	0	0
1	438978	1	0
1	438979	0	0
1	438982	1	0
1	438983	0	0
1	439049	1	0
1	439090	0	0
1	439093	1	1
1	439094	0	0
1	439098	0	0
1	439100	0	0
1	439101	0	0
1	439102	0	0
1	439103	0	0
1	439104	0	0
1	439105	0	0
1	439106	0	0
1	439108	0	0
1	439109	0	0
1	439110	0	0
1	439111	0	0
1	439112	0	0
1	439113	0	0
1	439114	0	0
1	439115	1	0
1	439116	0	0
1	439117	0	0
1	439118	1	1
1	439119	0	0
1	439182	0	0
1	439183	0	0
1	439184	0	0
1	439185	0	0
1	439186	0	0
1	439187	0	0
1	439188	0	0
1	439190	0	1
1	439191	0	0
1	439193	0	0
1	439194	0	0
1	439195	0	0
1	439196	0	0
1	439199	0	0
1	439200	0	0
1	439201	0	0
1	439203	0	0
1	439204	0	0
1	439239	0	0
1	439240	0	0
1	439256	0	0
1	439303	0	0
1	439304	0	0
1	439305	1	1
1	439306	0	0
1	439309	1	0
1	439310	1	0
1	439311	0	0
1	439312	0	0
1	439313	0	0
1	439314	0	0
1	439315	0	0
1	439316	0	0
1	439317	0	0
1	439318	0	0
1	439321	0	0
1	439322	0	0
1	439325	0	1
1	439326	1	0
1	439327	0	0
1	439358	0	0
1	439359	0	0
1	439361	0	1
1	439366	1	0
1	439378	1	1
1	439379	0	0
1	439380	0	0
1	439381	1	1
1	439382	0	0
1	439383	0	0
1	439390	0	0
1	439391	0	0
1	439393	0	0
1	439396	0	0
1	439397	0	0
1	439398	0	0
1	439399	0	0
1	439400	0	0
1	439409	0	0
1	439410	0	0
1	439411	0	0
1	439412	0	0
1	439413	0	0
1	439414	0	0
1	439415	0	0
1	439416	0	0
1	439417	0	0
1	439418	0	0
1	439421	0	0
1	439422	0	0
1	439423	1	0
1	439424	1	1
1	439425	0	0
1	439426	0	0
1	439427	0	0
1	439428	0	0
1	439429	0	0
1	439430	0	0
1	439431	1	0
1	439432	0	0
1	439433	0	0
1	439436	0	0
1	439491	0	0
1	439492	0	0
1	439495	0	0
1	439496	1	0
1	439497	0	0
1	439500	0	0
1	439503	0	0
1	439506	0	0
1	439507	0	1
1	439508	1	1
1	439509	1	1
1	439510	1	0
1	439511	1	0
1	439532	0	1
1	439636	0	0
1	439637	0	0
1	439667	0	0
1	439685	0	0
1	439686	0	0
1	439688	0	0
1	439689	0	0
1	439690	0	0
1	439691	0	0
1	439693	0	0
1	439775	0	0
1	439776	0	1
1	439777	0	0
1	439778	0	0
1	439781	0	0
1	439782	1	0
1	439783	0	0
1	439784	1	1
1	439785	0	0
1	439786	0	0
1	439787	0	0
1	439788	0	0
1	439789	0	0
1	439790	0	0
1	439795	0	0
1	439796	0	0
1	439797	0	0
1	439798	0	0
1	439799	0	0
1	439800	0	0
1	439801	0	0
1	439802	0	0
1	439805	0	0
1	439806	1	0
1	439807	0	0
1	439808	0	0
1	439809	1	1
1	439810	1	1
1	439811	1	0
1	439812	0	0
1	439813	0	0
1	439814	0	0
1	439831	0	0
1	439832	0	0
1	439867	0	0
1	439900	0	0
1	439901	0	0
1	439935	0	0
1	439936	0	0
1	439937	0	0
1	439938	0	0
1	441390	1	1
1	441391	0	0
1	441399	1	0
1	441493	0	0
1	441495	0	0
1	441496	1	0
1	441497	0	0
1	441498	0	0
1	441499	0	0
1	441500	0	0
1	441501	0	0
1	441502	0	0
1	441503	0	0
1	441504	0	0
1	441505	0	0
1	441506	1	0
1	441507	0	0
1	441508	1	1
1	441509	0	0
1	441510	0	0
1	441511	1	1
1	441512	0	0
1	441513	0	0
1	441514	0	0
1	441515	0	0
1	441516	0	0
1	441518	0	0
1	441519	0	0
1	441520	0	0
1	441521	0	0
1	441522	0	0
1	441523	0	0
1	441524	0	0
1	441525	1	0
1	441529	0	0
1	441530	1	0
1	441531	0	0
1	441532	0	0
1	441534	0	0
1	441535	0	0
1	441536	1	1
1	441537	0	0
1	441538	0	0
1	441539	1	1
1	441541	0	0
1	441543	0	0
1	441578	0	0
1	441579	0	0
1	441580	1	1
1	441582	0	0
1	441583	0	0
1	441585	0	0
1	441586	0	0
1	441589	0	0
1	441590	0	0
1	441609	1	0
1	441610	0	0
1	441611	0	0
1	441612	0	0
1	441617	0	0
1	441618	0	0
1	441619	0	0
1	441629	0	0
1	441630	0	0
1	441633	0	0
1	441638	0	0
1	441639	0	0
1	441642	1	1
1	441643	0	0
1	441644	0	0
1	441645	0	0
1	441660	0	0
1	441661	0	0
1	441669	0	1
1	441674	0	0
1	441675	1	0
1	441676	0	1
1	441677	1	1
1	441678	0	0
1	441679	0	0
1	441682	0	0
1	441683	0	0
1	441684	0	0
1	441685	0	0
1	441707	0	0
1	441708	1	1
1	441727	0	0
1	441728	1	1
1	441737	0	0
1	441738	0	0
1	441739	0	0
1	441740	0	0
1	441743	1	0
1	441744	1	1
1	441747	0	0
1	441748	0	0
1	441750	0	0
1	441800	0	0
1	441826	0	0
1	441827	0	0
1	441828	0	0
1	441829	1	0
1	441830	0	0
1	441831	0	0
1	441832	0	0
1	441833	0	1
1	441834	0	0
1	441835	0	1
1	441836	0	1
1	441837	0	0
1	441838	0	0
1	441839	0	0
1	441840	1	0
1	441842	1	1
1	441847	0	0
1	441848	1	1
1	441849	1	1
1	441850	0	0
1	441851	0	0
1	441852	0	0
1	441856	0	0
1	441857	0	0
1	441858	0	0
1	441859	0	0
1	441860	0	0
1	441863	0	0
1	441864	0	0
1	441867	1	0
1	441868	0	0
1	441872	0	0
1	441877	0	0
1	441878	0	0
1	441879	0	1
1	441880	0	0
1	441881	0	0
1	441882	0	0
1	441883	0	0
1	441884	0	0
1	441885	0	1
1	441886	0	0
1	441887	0	0
1	441889	1	0
1	441890	0	0
1	441891	1	1
1	441892	0	0
1	441893	0	0
1	441894	0	0
1	441895	1	0
1	441896	0	0
1	441897	0	0
1	441898	0	1
1	441899	0	0
1	441900	0	0
1	442144	1	0
1	442147	0	1
1	442148	0	0
1	442151	0	0
1	442152	0	0
1	442155	0	0
1	442156	0	0
1	442157	0	0
1	442158	0	0
1	442159	0	0
1	442160	0	0
1	442161	0	0
1	442162	0	0
1	442163	0	0
1	442164	0	0
1	442166	0	0
1	442168	0	0
1	442169	1	0
1	442170	0	0
1	442171	0	1
1	442172	0	0
1	442173	1	1
1	442174	0	0
1	442181	1	0
1	442182	0	0
1	442183	0	0
1	442184	1	0
1	442185	1	1
1	442186	0	0
1	442187	0	0
1	442188	0	0
1	442189	0	0
1	442190	0	0
1	442191	0	0
1	442192	0	0
1	442193	0	0
1	442194	0	0
1	442195	0	0
1	442196	0	0
1	442197	0	0
1	442199	0	0
1	442268	0	0
1	442269	0	0
1	442271	0	0
1	442272	0	0
1	442273	0	0
1	442274	0	0
1	442275	0	0
1	442276	0	0
1	442277	0	0
1	442278	0	0
1	442289	0	0
1	442292	1	0
1	442293	0	1
1	442294	1	0
1	442295	0	0
1	442296	1	1
1	442297	0	0
1	442298	0	0
1	442299	0	0
1	442300	0	0
1	442301	0	0
1	442302	0	0
1	444263	0	0
1	444264	0	0
1	444265	0	0
1	444266	0	0
1	444267	0	0
1	444268	0	0
1	444269	0	0
1	444272	0	0
1	444273	0	0
1	444274	0	0
1	444275	0	0
1	444276	0	0
1	444277	0	0
1	444278	1	1
1	444279	0	1
1	444280	1	0
1	444281	0	0
1	444284	0	1
1	444285	0	0
1	444288	0	0
1	444289	0	0
1	444290	0	0
1	444291	0	1
1	444294	1	0
1	444295	0	1
1	444296	0	0
1	444299	1	0
1	444300	0	0
1	444301	0	0
1	444302	0	0
1	444303	0	0
1	444304	0	0
1	444305	0	0
1	444306	0	0
1	444307	0	0
1	444308	0	0
1	444309	0	0
1	444310	0	0
1	444311	0	0
1	444312	1	0
1	444313	0	0
1	444314	1	0
1	444315	0	0
1	444316	0	0
1	444408	0	0
1	452003	0	0
1	452005	0	0
1	452006	0	0
1	452008	0	0
1	452010	0	0
1	452012	0	0
1	452014	1	0
1	452016	0	0
1	452018	0	0
1	452020	0	0
1	452021	0	0
1	452023	1	0
1	452025	1	1
1	452026	0	0
1	452028	0	0
1	452030	0	0
1	452032	0	0
1	452034	1	1
1	452038	0	0
1	452044	0	0
1	452046	1	1
1	452052	0	0
1	452054	0	0
1	452056	1	1
1	452058	1	1
1	452060	1	1
1	452062	1	0
1	452064	0	0
1	452066	1	1
1	452068	1	1
1	452072	0	0
1	452076	0	0
1	452078	0	0
1	452150	0	0
1	452152	0	1
1	452154	0	0
1	452156	0	0
1	452158	0	0
1	452160	0	1
1	452162	0	0
1	452166	0	0
1	452167	0	0
1	452168	0	0
1	452169	0	0
1	452170	0	0
1	452264	0	0
1	452265	0	0
1	452266	0	0
1	452267	0	0
1	452268	0	0
1	452269	0	0
1	452270	0	0
1	452271	1	1
1	452272	1	1
1	452273	1	0
1	452274	1	1
1	452275	0	0
1	452276	0	0
1	452279	0	0
1	452280	1	0
1	452281	0	0
1	452288	0	0
1	452331	0	0
1	452332	0	0
1	452333	0	0
1	452334	0	0
1	452339	0	0
1	452340	0	0
1	452341	1	0
1	452342	0	0
1	452343	0	0
1	452344	1	0
1	452345	0	0
1	452348	0	0
1	452351	0	0
1	452352	0	0
1	452353	0	0
1	452354	0	0
1	452355	0	0
1	452357	1	1
1	452359	0	0
1	452361	1	0
1	452363	1	1
1	452364	1	1
1	452366	0	0
1	452368	0	0
1	452370	0	0
1	452373	0	0
1	452375	1	1
1	452377	0	0
1	452392	0	0
1	452394	1	1
1	452401	1	1
1	452403	0	0
1	452404	0	1
1	452406	0	0
1	452408	0	0
1	452410	0	1
1	452412	0	0
1	452414	0	0
1	452416	0	0
1	452419	1	0
1	452421	0	0
1	452422	0	0
1	452424	0	0
1	452426	1	0
1	452428	0	0
1	452430	0	0
1	452434	1	1
1	452438	0	0
1	452440	0	0
1	452442	0	0
1	452444	0	0
1	452446	0	0
1	452448	0	0
1	452450	0	0
1	452452	0	0
1	452454	0	0
1	452458	0	0
1	452460	0	0
1	452499	0	0
1	452501	0	0
1	452503	0	0
1	452506	0	0
1	452508	1	1
1	452510	1	1
1	452511	0	0
1	452514	0	0
1	452565	0	0
1	452569	1	0
1	452571	0	0
1	452573	0	0
1	452575	0	0
1	452579	0	0
1	452581	1	0
1	452583	1	1
1	452585	0	0
1	452587	0	0
1	452591	0	0
1	452593	1	1
1	452597	0	0
1	452599	1	0
1	452601	0	0
1	452603	0	0
1	452605	0	0
1	452607	0	0
1	452611	0	0
1	452615	0	0
1	452617	0	0
1	452619	0	0
1	452621	0	0
1	452623	0	0
1	452629	0	0
1	452633	1	0
1	452635	1	1
1	452639	1	1
1	452641	0	0
1	452643	1	1
1	452645	0	0
1	452647	0	0
1	452708	0	0
1	452709	0	0
1	452920	1	1
1	452921	0	0
1	452922	0	0
1	452923	1	1
1	452924	0	0
1	452925	1	0
1	452926	0	0
1	452927	0	0
1	452928	0	0
1	452929	0	0
1	452930	0	0
1	452931	0	0
1	452932	0	0
1	452933	0	0
1	452936	0	1
1	452937	0	0
1	452938	0	0
1	452939	1	1
1	452940	0	0
1	452941	0	0
1	452942	0	1
1	452943	0	0
1	452944	0	0
1	452946	0	0
1	452947	0	0
1	452954	0	0
1	452955	1	1
1	452956	0	0
1	452957	0	0
1	452958	0	0
1	452959	0	0
1	452961	1	0
1	452963	1	1
1	452965	1	1
1	452967	0	0
1	452969	1	1
1	452971	0	0
1	452973	0	0
1	452975	0	0
1	452977	0	0
1	452979	1	0
1	452983	0	0
1	452985	0	0
1	452987	0	0
1	452995	0	0
1	452997	0	0
1	453001	0	0
1	453003	0	0
1	453005	0	0
1	453007	1	1
1	453011	0	0
1	453013	0	0
1	453015	0	1
1	453017	0	1
1	453019	0	0
1	453021	0	0
1	453023	0	0
1	453025	1	1
1	453027	0	0
1	453032	0	0
1	453034	0	0
1	453036	0	0
1	453038	1	0
1	453040	0	0
1	453042	0	0
1	453049	0	0
1	453073	0	0
1	453075	1	1
1	453077	0	0
1	453079	0	0
1	453083	0	0
1	453084	1	0
1	453086	0	1
1	453087	0	0
1	453091	0	0
1	453094	0	0
1	453096	0	0
1	453098	0	0
1	453100	0	0
1	453102	1	1
1	453104	0	0
1	453108	0	0
1	453110	0	0
1	453112	0	0
1	453114	0	0
1	453134	0	0
1	453135	0	0
1	453136	0	0
1	453137	0	0
1	453138	0	1
1	453140	0	0
1	453141	1	1
1	453142	0	0
1	453144	0	0
1	453146	0	0
1	453148	0	0
1	453150	1	0
1	453152	0	0
1	453156	0	0
1	453158	0	0
1	453160	0	0
1	453162	1	0
1	453164	1	1
1	453166	0	0
1	453176	0	0
1	453178	0	0
1	453180	0	0
1	453182	0	0
1	453207	1	1
1	453209	0	0
1	453211	1	1
1	453213	0	0
1	453214	0	0
1	453216	0	0
1	453218	1	0
1	453220	0	0
1	453221	0	0
1	453223	0	0
1	453227	1	0
1	453261	0	0
1	453265	0	0
1	453269	0	0
1	453271	0	0
1	453408	0	0
1	453410	1	1
1	453415	0	0
1	453418	1	0
1	453445	1	0
1	453447	0	0
1	453449	0	0
1	453450	0	0
1	453451	0	0
1	453455	0	0
1	453456	0	0
1	453460	0	0
1	453461	0	0
1	453463	0	0
1	453465	0	0
1	453467	0	0
1	453470	0	0
1	453471	0	0
1	453473	0	0
1	453475	0	0
1	453477	0	0
1	453479	0	0
1	453481	0	0
1	453482	1	1
1	453484	1	1
1	453485	0	0
1	453487	1	0
1	453491	1	1
1	453493	0	0
1	453497	1	0
1	453499	0	0
1	453501	0	0
1	453503	0	0
1	453505	1	1
1	453507	0	0
1	453509	1	1
1	453511	0	0
1	453513	0	0
1	453515	0	0
1	453517	0	0
1	453519	0	0
1	453521	0	0
1	453523	0	0
1	453525	1	1
1	453527	0	0
1	453530	0	1
1	453532	0	0
1	453534	0	0
1	453536	0	0
1	453538	1	1
1	453540	0	0
1	453542	1	0
1	453544	0	0
1	453546	0	0
1	453549	1	0
1	453553	0	0
1	453555	1	0
1	453557	0	0
1	453561	0	0
1	453575	0	0
1	453585	0	0
1	453588	0	0
1	453590	1	1
1	453592	0	0
1	453594	0	0
1	453596	1	1
1	453600	0	0
1	453602	0	0
1	453604	0	0
1	453606	1	1
1	453613	1	0
1	453615	0	0
1	453616	0	0
1	453646	0	0
1	453647	0	0
1	453648	1	0
1	453649	0	0
1	453650	0	0
1	453651	0	0
1	453652	0	0
1	453653	0	0
1	453662	0	0
1	453663	0	0
1	453664	0	0
1	453665	1	1
1	453666	0	0
1	453668	1	1
1	453669	0	0
1	453670	1	1
1	453672	0	0
1	453673	0	0
1	453674	0	0
1	453675	0	0
1	453676	0	1
1	453677	1	0
1	453678	0	0
1	453679	0	0
1	453680	0	0
1	453681	0	0
1	453682	0	0
1	453687	0	0
1	453688	0	0
1	453689	0	0
1	453690	0	0
1	453691	1	0
1	453692	0	0
1	453693	0	0
1	453694	0	0
1	453699	0	0
1	453700	0	0
1	453701	0	0
1	453702	1	1
1	453703	0	0
1	453704	0	0
1	453707	1	1
1	453708	1	0
1	453711	1	0
1	453712	1	1
1	453713	0	0
1	453714	0	1
1	453715	0	0
1	453716	0	0
1	453870	0	0
1	453872	0	0
1	453930	0	0
1	453932	0	0
1	453934	0	0
1	453936	0	0
1	453938	0	1
1	453941	0	0
1	453943	1	1
1	453947	0	0
1	453949	0	0
1	453950	0	0
1	453952	1	0
1	453953	0	1
1	453955	0	0
1	453957	0	0
1	453959	0	0
1	453961	0	1
1	453963	0	0
1	453965	1	0
1	453966	0	0
1	453968	0	0
1	453970	0	0
1	453972	1	0
1	453977	0	0
1	453978	0	0
1	453980	0	0
1	453984	0	0
1	453986	0	0
1	453988	0	0
1	453990	1	1
1	453992	1	1
1	453994	1	0
1	453996	0	0
1	453997	0	0
1	453999	0	0
1	454001	1	0
1	454005	1	1
1	454009	0	0
1	454013	0	0
1	454019	0	0
1	454023	0	0
1	454029	0	0
1	454033	0	0
1	454035	0	0
1	454037	0	0
1	454043	0	0
1	454045	0	0
1	454047	0	0
1	454049	0	0
1	454051	0	0
1	454055	1	1
1	454057	1	1
1	454061	0	0
1	454063	0	0
1	454065	1	0
1	454067	0	0
1	454069	1	1
1	454071	0	0
1	454073	0	0
1	454075	0	0
1	454076	0	0
1	454078	0	0
1	454239	0	0
1	454241	0	0
1	454243	0	0
1	454245	0	0
1	454247	1	0
1	454249	0	0
1	454251	0	0
1	454252	1	0
1	454253	1	1
1	454254	1	1
1	454257	0	0
1	454258	0	0
1	454259	0	0
1	454260	0	0
1	454261	0	0
1	454262	1	1
1	454263	1	1
1	454326	0	0
1	454328	0	0
1	454329	0	0
1	454331	0	0
1	454332	0	0
1	454333	0	0
1	454334	1	1
1	454335	0	0
1	454336	0	0
1	454337	0	0
1	454338	0	0
1	454339	0	0
1	454340	0	0
1	454341	0	0
1	454342	1	1
1	454343	0	0
1	454344	0	0
1	454345	0	0
1	454346	1	0
1	454347	0	0
1	454348	0	0
1	454349	0	0
1	454350	0	0
1	454351	0	0
1	454352	0	0
1	454353	0	0
1	454354	1	0
1	454355	0	0
1	454562	0	0
1	454563	0	0
1	454864	0	1
1	454865	0	1
1	454866	0	0
1	454867	0	0
1	454868	0	0
1	454869	1	1
1	454870	0	0
1	454872	1	1
1	454873	1	1
1	454874	1	0
1	454875	0	0
1	454877	0	0
1	454879	0	0
1	454881	0	0
1	454882	0	0
1	454883	0	0
1	454885	0	0
1	454887	1	0
1	454888	0	0
1	454889	0	0
1	454890	0	0
1	454891	0	0
1	454892	0	0
1	454893	0	1
1	454894	1	1
1	454897	0	0
1	454898	0	0
1	454899	0	0
1	454900	0	0
1	454901	0	1
1	454902	0	0
1	454903	0	0
1	454904	0	0
1	454909	0	0
1	454910	1	1
1	454911	0	0
1	454912	0	0
1	454913	0	0
1	454914	0	0
1	454915	1	1
1	454916	0	0
1	454917	0	0
1	454918	0	0
1	454919	0	0
1	454920	0	0
1	454921	1	1
1	454922	0	0
1	454923	0	1
1	454925	0	0
1	454926	1	0
1	454927	1	1
1	454929	0	0
1	454930	1	1
1	454933	0	0
1	454934	0	0
1	454935	0	0
1	454936	1	1
1	454937	0	0
1	454938	0	0
1	454939	0	0
1	455224	0	0
1	455225	0	0
1	455226	0	0
1	455227	0	0
1	455228	0	0
1	455229	1	0
1	455230	0	0
1	455231	0	0
1	455232	0	0
1	455233	0	1
1	455234	0	1
1	455235	0	0
1	455236	0	0
1	455237	0	0
1	455238	0	0
1	455239	0	0
1	455292	0	0
1	455333	0	0
1	455334	1	0
1	455335	0	0
1	455336	0	0
1	455339	0	1
1	455340	0	0
1	455341	0	0
1	455342	0	0
1	455343	0	0
1	455344	0	0
1	455345	0	0
1	455346	0	0
1	455347	0	0
1	455348	0	0
1	455349	0	0
1	455350	0	0
1	455353	0	0
1	455354	0	0
1	455355	0	1
1	455356	0	0
1	455357	0	0
1	455358	0	0
1	455359	0	0
1	455360	0	0
1	455361	0	0
1	455362	0	0
1	455379	1	1
1	455380	0	0
1	455381	0	0
1	455382	0	0
1	455383	1	0
1	455384	0	0
1	455386	1	1
1	455387	0	0
1	455388	0	0
1	455389	1	0
1	455390	0	0
1	455391	0	0
1	455392	1	0
1	455393	0	0
1	455394	0	0
1	455395	0	0
1	455396	0	1
1	455397	0	0
1	455398	0	0
1	455399	0	0
2	435192	0	0
2	435199	1	0
2	435200	1	1
2	435624	0	0
2	435907	1	1
2	436067	1	1
2	436946	0	1
2	436947	1	1
2	437449	0	0
2	437450	0	0
2	437769	0	0
2	437775	0	0
2	437885	1	1
2	438277	1	1
2	438367	1	1
2	438533	1	1
2	438562	1	1
2	439219	0	0
2	439470	1	1
2	439472	1	1
2	439520	1	1
2	439739	0	0
2	441605	1	1
2	441752	0	1
2	441989	0	0
2	442313	1	1
2	444293	1	1
2	451978	1	0
2	452437	1	1
2	452546	1	1
2	452567	0	1
2	453044	1	1
2	453107	0	0
2	453529	1	1
2	453695	0	0
2	453696	1	1
2	454053	1	1
2	454060	0	0
2	454327	1	0
2	455385	1	1
3	435918	1	1
3	435919	1	0
3	435934	1	1
3	435935	0	0
3	436948	0	0
3	436967	1	1
3	437157	1	0
3	437175	1	1
3	437441	0	0
3	437778	0	1
3	437836	1	1
3	437894	1	1
3	438353	1	1
3	438434	1	1
3	438913	1	1
3	438981	1	1
3	439051	1	1
3	439189	0	0
3	439384	0	0
3	439481	1	1
3	439779	1	1
3	439803	0	0
3	439804	0	0
3	441517	1	1
3	441526	1	1
3	441533	0	0
3	441753	1	1
3	441809	0	0
3	441817	1	1
3	441843	1	1
3	441844	1	1
3	442307	1	1
3	442316	0	0
3	442332	1	1
3	444286	1	1
3	444297	1	1
3	451969	0	0
3	452036	0	0
3	452338	1	1
3	452372	1	1
3	452418	1	1
3	452498	1	1
3	452595	1	1
3	452935	1	1
3	452950	1	1
3	452981	1	0
3	453089	1	0
3	453118	1	1
3	453121	1	1
3	453238	1	1
3	453427	1	1
3	453453	1	1
3	453489	1	1
3	453495	0	0
3	453560	1	1
3	453598	1	1
3	453868	0	0
3	453929	1	1
3	453945	1	1
3	454255	1	1
3	454256	1	1
3	454871	1	1
3	454878	0	0
3	454886	0	0
3	454896	0	0
3	454967	1	1
3	455017	1	1
3	455023	1	1
3	455132	1	1
4	435681	1	1
4	436142	0	0
4	436146	1	1
4	436641	1	1
4	437489	1	1
4	437490	1	1
4	437662	1	1
4	437717	1	1
4	438185	1	1
4	438223	1	1
4	438229	1	1
4	438352	1	1
4	438375	1	1
4	438975	1	1
4	439298	1	1
4	439301	1	1
4	439392	1	1
4	439713	1	1
4	439714	1	1
4	439727	1	1
4	439873	0	0
4	441371	1	0
4	441494	0	0
4	441820	1	1
4	441845	0	0
4	442141	1	1
4	442145	1	1
4	444287	1	1
4	444298	1	1
4	450973	1	1
4	452190	0	0
4	452197	1	1
4	452335	1	1
4	452336	1	1
4	452505	1	1
4	452625	1	1
4	452627	1	1
4	452792	1	1
4	452896	1	1
4	453226	1	1
4	453293	1	1
4	453457	1	1
4	453572	1	1
4	453685	1	1
4	453974	1	1
4	453982	0	0
4	454237	1	1
4	454238	1	1
4	454696	1	1
4	454863	1	1
4	454884	0	0
4	454908	1	1
4	455129	1	1
5	436204	1	1
5	436210	1	1

## Sheet: Rat F
DOTS status	Sample ID #	1st session	2nd session
1	435562	0	1
1	435563	0	0		DOTS status		1st session, 2nd session
1	435564	1	1		5= 3+		0= not indicated
1	435565	0	0		4= 2+		1 = indicated
1	435566	0	0		3= 1+
1	435567	0	0		2= AFB
1	435568	0	0		1= negative
1	435577	0	0
1	435581	0	0
1	435582	0	0
1	435583	0	0
1	435588	0	0
1	435589	0	0
1	435592	0	0
1	435593	0	0
1	435594	0	1
1	435595	0	0
1	435596	0	0
1	435597	0	0
1	435598	0	0
1	435599	0	0
1	435600	0	0
1	435601	1	1
1	435602	0	1
1	435603	0	0
1	435604	0	0
1	435605	0	0
1	435608	0	1
1	435609	0	0
1	435676	1	1
1	435677	0	0
1	435682	0	0
1	435683	0	0
1	435684	0	0
1	435685	0	0
1	435686	0	0
1	435687	1	1
1	435688	0	0
1	435689	0	0
1	435692	0	0
1	435751	1	1
1	435752	0	0
1	435763	0	0
1	435764	0	0
1	435765	0	1
1	435766	1	1
1	435767	0	0
1	435768	0	0
1	435769	0	1
1	435770	0	0
1	435909	0	0
1	435910	0	0
1	435911	1	1
1	435912	0	0
1	435915	0	0
1	435929	0	0
1	435931	0	0
1	435932	0	0
1	435933	0	0
1	435936	0	1
1	435937	1	1
1	435938	0	0
1	435939	0	0
1	435940	0	0
1	435941	0	0
1	435942	0	0
1	435943	0	0
1	435944	1	1
1	435945	0	0
1	435948	0	0
1	435949	0	0
1	435951	0	0
1	435953	0	0
1	435954	0	0
1	435955	0	0
1	435956	0	0
1	435957	1	1
1	435958	1	1
1	435959	0	0
1	435960	0	0
1	435961	1	1
1	435962	0	0
1	436096	0	1
1	436097	0	0
1	436099	0	0
1	436100	0	0
1	436101	0	0
1	436103	1	1
1	436104	0	0
1	436105	0	0
1	436106	0	0
1	436107	0	0
1	436108	0	0
1	436109	0	0
1	436110	0	0
1	436111	0	0
1	436112	0	0
1	436113	0	0
1	436114	0	0
1	436115	0	0
1	436116	0	0
1	436117	0	0
1	436118	0	0
1	436119	0	1
1	436120	0	0
1	436121	1	1
1	436122	1	0
1	436124	0	0
1	436125	0	0
1	436127	0	0
1	436128	0	0
1	436129	0	0
1	436131	0	1
1	436132	0	0
1	436133	0	0
1	436134	1	1
1	436135	0	0
1	436136	0	0
1	436686	0	0
1	436718	0	0
1	436719	0	0
1	436720	0	0
1	436721	0	0
1	436722	0	0
1	436723	0	0
1	436726	0	0
1	436727	0	0
1	436748	0	0
1	436749	0	0
1	436750	1	0
1	436752	1	1
1	436753	0	0
1	436757	1	1
1	436758	1	1
1	436759	0	0
1	436760	0	0
1	436761	0	0
1	436762	0	0
1	436765	0	0
1	436766	0	0
1	436767	1	0
1	436768	1	1
1	436769	0	0
1	436770	0	0
1	436771	1	1
1	436773	0	0
1	436774	0	0
1	436775	0	0
1	436776	0	0
1	436783	1	0
1	436784	0	0
1	436785	1	0
1	436786	0	0
1	436787	0	0
1	436788	0	0
1	436793	0	0
1	436794	0	0
1	436795	0	0
1	436796	1	1
1	436860	0	0
1	436861	1	1
1	436862	1	0
1	436863	0	0
1	436930	1	0
1	436932	0	0
1	436933	0	0
1	436934	0	0
1	436935	0	0
1	436938	0	0
1	436939	0	0
1	436940	0	0
1	436941	0	0
1	436942	0	0
1	436957	0	0
1	437153	0	0
1	437158	0	0
1	437159	1	1
1	437160	0	0
1	437161	1	1
1	437163	1	1
1	437164	0	0
1	437166	0	1
1	437167	1	1
1	437168	0	1
1	437171	0	0
1	437172	1	1
1	437173	0	0
1	437176	0	0
1	437179	0	0
1	437181	0	0
1	437182	0	0
1	437183	0	0
1	437184	0	0
1	437185	0	0
1	437186	0	0
1	437187	0	0
1	437346	1	0
1	437347	0	0
1	437413	0	0
1	437420	0	1
1	437429	0	0
1	437433	0	0
1	437434	0	0
1	437435	0	0
1	437436	0	0
1	437437	0	0
1	437438	1	0
1	437443	0	0
1	437444	0	0
1	437445	0	0
1	437446	0	0
1	437447	0	0
1	437448	0	0
1	437451	0	0
1	437452	1	1
1	437453	1	0
1	437454	0	0
1	437455	0	0
1	437456	0	0
1	437457	0	0
1	437458	0	0
1	437459	0	0
1	437460	0	0
1	437461	1	1
1	437462	0	0
1	437465	0	0
1	437466	0	0
1	437469	1	1
1	437470	0	0
1	437471	0	0
1	437472	0	0
1	437473	0	0
1	437474	0	0
1	437475	0	0
1	437476	0	0
1	437487	0	0
1	437623	0	0
1	437695	0	0
1	437708	0	0
1	437709	0	0
1	437710	0	0
1	437711	0	0
1	437712	1	1
1	437713	1	0
1	437718	0	0
1	437719	0	0
1	437720	0	0
1	437721	0	0
1	437722	0	0
1	437725	0	1
1	437726	1	1
1	437742	1	1
1	437743	1	1
1	437746	0	0
1	437747	0	0
1	437748	0	0
1	437749	0	0
1	437752	0	0
1	437753	0	0
1	437754	0	0
1	437755	0	0
1	437757	1	1
1	437758	0	0
1	437806	0	0
1	437815	1	1
1	437816	0	1
1	437817	0	0
1	437818	0	0
1	437819	0	0
1	437824	0	0
1	437825	0	0
1	437826	0	0
1	437829	0	0
1	437830	0	0
1	437831	0	1
1	437833	0	0
1	437834	0	0
1	437837	0	0
1	437838	0	0
1	437839	0	0
1	437848	1	0
1	437996	0	0
1	438024	0	0
1	438122	0	0
1	438129	0	0
1	438130	0	0
1	438131	0	0
1	438132	0	0
1	438133	0	0
1	438134	0	0
1	438136	0	0
1	438137	1	0
1	438138	0	0
1	438139	0	0
1	438140	0	0
1	438141	0	0
1	438142	0	0
1	438144	0	0
1	438181	0	0
1	438217	0	0
1	438218	0	0
1	438219	1	0
1	438220	0	0
1	438221	0	0
1	438222	1	1
1	438225	0	0
1	438226	0	0
1	438227	0	0
1	438230	0	0
1	438231	0	0
1	438232	0	0
1	438233	0	1
1	438235	0	0
1	438236	0	0
1	438237	0	0
1	438238	0	0
1	438239	0	0
1	438240	0	0
1	438242	0	0
1	438243	1	0
1	438244	0	0
1	438245	1	0
1	438246	0	0
1	438247	0	0
1	438248	0	0
1	438249	1	0
1	438250	1	0
1	438251	0	0
1	438252	0	0
1	438253	0	0
1	438254	0	0
1	438257	0	0
1	438258	0	0
1	438271	0	0
1	438272	1	0
1	438331	0	0
1	438344	0	0
1	438359	0	0
1	438360	0	0
1	438361	0	0
1	438389	0	0
1	438391	0	0
1	438392	0	0
1	438403	0	1
1	438404	0	0
1	438417	0	1
1	438418	0	0
1	438419	0	0
1	438420	0	1
1	438421	1	1
1	438422	0	0
1	438423	0	0
1	438424	0	0
1	438425	0	0
1	438426	0	0
1	438427	0	0
1	438428	0	0
1	438429	0	0
1	438430	0	0
1	438431	0	0
1	438432	0	0
1	438528	0	0
1	438529	0	0
1	438530	1	1
1	438531	0	0
1	438534	0	0
1	438535	0	0
1	438536	1	0
1	438537	0	0
1	438538	0	0
1	438539	0	1
1	438540	0	0
1	438541	0	0
1	438542	0	0
1	438543	0	0
1	438544	0	0
1	438545	0	0
1	438546	0	0
1	438547	0	0
1	438798	1	0
1	438801	1	0
1	438802	1	0
1	438809	0	0
1	438819	0	1
1	438822	0	0
1	438823	0	0
1	438824	0	0
1	438825	0	0
1	438826	1	1
1	438827	0	0
1	438828	0	0
1	438829	0	0
1	438830	0	0
1	438916	0	0
1	438917	0	0
1	438918	0	0
1	438919	0	0
1	438920	0	0
1	438923	0	0
1	438924	0	0
1	438925	0	0
1	438926	1	0
1	438927	0	0
1	438928	1	1
1	438930	0	0
1	438931	0	0
1	438932	0	0
1	438933	0	0
1	438935	0	0
1	438936	0	0
1	438937	0	0
1	438938	0	0
1	438963	0	0
1	438964	0	0
1	438965	0	0
1	438966	0	0
1	438971	1	1
1	438972	0	0
1	438973	0	0
1	438974	0	0
1	438978	1	0
1	438979	0	0
1	438982	1	1
1	438983	0	0
1	439049	1	1
1	439090	0	0
1	439093	1	1
1	439094	0	0
1	439098	0	0
1	439100	0	0
1	439101	0	0
1	439102	0	0
1	439103	0	0
1	439104	0	0
1	439105	0	0
1	439106	0	0
1	439108	0	0
1	439109	0	0
1	439110	0	0
1	439111	0	0
1	439112	0	0
1	439113	0	0
1	439114	0	0
1	439115	1	1
1	439116	0	0
1	439117	0	0
1	439118	1	1
1	439119	0	0
1	439182	0	0
1	439183	0	0
1	439184	0	0
1	439185	0	0
1	439186	0	0
1	439187	0	0
1	439188	0	0
1	439190	0	0
1	439191	0	0
1	439193	0	0
1	439194	0	1
1	439195	1	1
1	439196	0	0
1	439199	0	0
1	439200	0	0
1	439201	0	0
1	439203	1	1
1	439204	0	0
1	439239	0	0
1	439240	0	0
1	439256	0	0
1	439303	0	0
1	439304	0	0
1	439305	1	1
1	439306	0	0
1	439309	0	0
1	439310	1	1
1	439311	0	0
1	439312	0	0
1	439313	0	0
1	439314	0	0
1	439315	0	0
1	439316	0	0
1	439317	0	0
1	439318	0	0
1	439321	0	0
1	439322	0	0
1	439325	1	1
1	439326	1	0
1	439327	0	0
1	439358	0	0
1	439359	0	0
1	439361	0	1
1	439366	1	1
1	439378	1	0
1	439379	0	0
1	439380	0	0
1	439381	1	0
1	439382	0	0
1	439383	0	0
1	439390	0	0
1	439391	0	0
1	439393	0	0
1	439396	0	0
1	439397	1	1
1	439398	0	0
1	439399	0	0
1	439400	0	0
1	439409	0	0
1	439410	1	1
1	439411	1	1
1	439412	0	0
1	439413	0	0
1	439414	0	0
1	439415	0	0
1	439416	0	0
1	439417	0	0
1	439418	0	0
1	439421	0	0
1	439422	0	0
1	439423	1	1
1	439424	1	1
1	439425	0	0
1	439426	0	0
1	439427	0	0
1	439428	0	0
1	439429	0	0
1	439430	0	0
1	439431	1	0
1	439432	0	0
1	439433	1	1
1	439436	0	0
1	439491	0	0
1	439492	0	0
1	439495	0	0
1	439496	0	0
1	439497	0	0
1	439500	1	0
1	439503	0	0
1	439506	0	0
1	439507	1	1
1	439508	1	1
1	439509	1	1
1	439510	1	1
1	439511	0	1
1	439532	1	1
1	439636	0	0
1	439637	0	0
1	439667	0	0
1	439685	0	0
1	439686	0	0
1	439688	0	0
1	439689	0	0
1	439690	0	0
1	439691	0	0
1	439693	0	0
1	439775	0	0
1	439776	0	0
1	439777	0	0
1	439778	0	0
1	439781	1	1
1	439782	1	1
1	439783	0	1
1	439784	1	1
1	439785	0	0
1	439786	0	0
1	439787	0	0
1	439788	0	0
1	439789	1	0
1	439790	0	0
1	439795	0	0
1	439796	0	0
1	439797	0	0
1	439798	0	0
1	439799	0	1
1	439800	0	0
1	439801	1	1
1	439802	0	0
1	439805	0	0
1	439806	0	0
1	439807	0	0
1	439808	0	0
1	439809	1	1
1	439810	1	1
1	439811	1	0
1	439812	0	0
1	439813	0	0
1	439814	0	0
1	439831	0	0
1	439832	0	0
1	439867	0	1
1	439900	0	0
1	439901	0	0
1	439935	0	0
1	439936	0	0
1	439937	0	1
1	439938	0	0
1	441390	1	1
1	441391	0	0
1	441399	1	1
1	441493	0	0
1	441495	0	0
1	441496	1	1
1	441497	0	0
1	441498	0	0
1	441499	0	0
1	441500	0	0
1	441501	0	0
1	441502	0	0
1	441503	0	0
1	441504	0	0
1	441505	0	0
1	441506	1	1
1	441507	0	0
1	441508	1	1
1	441509	0	0
1	441510	0	0
1	441511	0	0
1	441512	0	0
1	441513	0	0
1	441514	0	0
1	441515	0	0
1	441516	0	0
1	441518	0	0
1	441519	0	0
1	441520	0	0
1	441521	0	0
1	441522	0	0
1	441523	0	0
1	441524	1	1
1	441525	0	0
1	441529	1	1
1	441530	0	0
1	441531	1	0
1	441532	0	0
1	441534	0	0
1	441535	0	0
1	441536	0	1
1	441537	0	0
1	441538	0	0
1	441539	1	0
1	441541	0	0
1	441543	1	0
1	441578	0	0
1	441579	0	0
1	441580	1	0
1	441582	1	0
1	441583	0	0
1	441585	0	0
1	441586	1	1
1	441589	0	0
1	441590	0	0
1	441609	0	0
1	441610	0	0
1	441611	0	0
1	441612	0	1
1	441617	0	0
1	441618	0	0
1	441619	0	0
1	441629	0	0
1	441630	0	0
1	441633	0	0
1	441638	0	0
1	441639	0	0
1	441642	0	0
1	441643	0	0
1	441644	0	0
1	441645	0	0
1	441660	0	0
1	441661	0	1
1	441669	0	0
1	441674	0	0
1	441675	0	0
1	441676	0	0
1	441677	1	0
1	441678	0	0
1	441679	0	0
1	441682	1	0
1	441683	0	0
1	441684	1	1
1	441685	1	0
1	441707	0	0
1	441708	1	0
1	441727	0	0
1	441728	0	1
1	441737	0	0
1	441738	0	0
1	441739	0	0
1	441740	1	0
1	441743	1	1
1	441744	1	1
1	441747	0	0
1	441748	0	0
1	441750	0	0
1	441800	1	0
1	441826	0	0
1	441827	0	0
1	441828	0	0
1	441829	0	0
1	441830	0	0
1	441831	0	0
1	441832	0	0
1	441833	1	0
1	441834	0	1
1	441835	0	0
1	441836	1	1
1	441837	0	0
1	441838	0	0
1	441839	0	0
1	441840	0	0
1	441842	0	0
1	441847	0	0
1	441848	0	1
1	441849	0	1
1	441850	0	0
1	441851	0	0
1	441852	0	0
1	441856	0	0
1	441857	0	0
1	441858	1	0
1	441859	0	0
1	441860	0	0
1	441863	0	0
1	441864	0	0
1	441867	0	0
1	441868	0	0
1	441872	0	0
1	441877	0	0
1	441878	0	0
1	441879	0	1
1	441880	0	0
1	441881	0	0
1	441882	0	0
1	441883	0	0
1	441884	0	0
1	441885	0	0
1	441886	0	0
1	441887	0	0
1	441889	0	0
1	441890	0	0
1	441891	1	1
1	441892	0	0
1	441893	0	0
1	441894	0	0
1	441895	0	1
1	441896	0	0
1	441897	0	0
1	441898	0	0
1	441899	1	1
1	441900	0	0
1	442144	0	0
1	442147	1	0
1	442148	0	0
1	442151	0	0
1	442152	0	0
1	442155	0	0
1	442156	0	0
1	442157	0	0
1	442158	0	1
1	442159	0	0
1	442160	0	0
1	442161	0	0
1	442162	0	0
1	442163	0	0
1	442164	0	0
1	442166	0	0
1	442168	0	0
1	442169	0	0
1	442170	0	0
1	442171	1	1
1	442172	0	0
1	442173	1	1
1	442174	0	0
1	442181	0	0
1	442182	0	0
1	442183	0	0
1	442184	0	0
1	442185	1	1
1	442186	0	0
1	442187	0	0
1	442188	0	0
1	442189	0	0
1	442190	0	0
1	442191	0	0
1	442192	0	0
1	442193	0	0
1	442194	0	0
1	442195	0	0
1	442196	0	0
1	442197	0	0
1	442199	0	0
1	442268	0	0
1	442269	0	0
1	442271	0	0
1	442272	0	0
1	442273	1	1
1	442274	0	0
1	442275	0	0
1	442276	0	0
1	442277	0	0
1	442278	0	0
1	442289	0	0
1	442292	1	0
1	442293	0	0
1	442294	0	0
1	442295	0	0
1	442296	0	1
1	442297	0	0
1	442298	0	0
1	442299	0	0
1	442300	0	0
1	442301	1	0
1	442302	0	0
1	444263	1	1
1	444264	0	0
1	444265	0	0
1	444266	0	0
1	444267	0	0
1	444268	1	1
1	444269	1	1
1	444272	0	0
1	444273	0	0
1	444274	0	0
1	444275	0	0
1	444276	1	1
1	444277	0	0
1	444278	1	1
1	444279	1	1
1	444280	1	1
1	444281	0	0
1	444284	0	0
1	444285	0	0
1	444288	0	0
1	444289	1	0
1	444290	1	0
1	444291	0	0
1	444294	1	0
1	444295	0	1
1	444296	0	0
1	444299	1	1
1	444300	0	0
1	444301	0	0
1	444302	1	1
1	444303	0	1
1	444304	0	0
1	444305	1	0
1	444306	0	0
1	444307	1	0
1	444308	0	0
1	444309	0	0
1	444310	0	1
1	444311	0	0
1	444312	0	0
1	444313	0	0
1	444314	0	0
1	444315	1	0
1	444316	0	0
1	444408	0	0
1	452003	0	0
1	452005	1	0
1	452006	0	0
1	452008	0	0
1	452010	0	0
1	452012	0	0
1	452014	0	1
1	452016	1	1
1	452018	0	0
1	452020	0	0
1	452021	0	0
1	452023	0	1
1	452025	0	0
1	452026	0	0
1	452028	0	0
1	452030	0	0
1	452032	0	0
1	452034	1	1
1	452038	1	0
1	452044	0	0
1	452046	0	1
1	452052	0	0
1	452054	0	1
1	452056	1	1
1	452058	1	1
1	452060	1	0
1	452062	1	0
1	452064	0	0
1	452066	1	0
1	452068	1	0
1	452072	0	0
1	452076	0	0
1	452078	0	0
1	452150	0	0
1	452152	0	1
1	452154	0	0
1	452156	0	1
1	452158	0	0
1	452160	0	0
1	452162	0	0
1	452166	0	0
1	452167	0	0
1	452168	0	0
1	452169	0	0
1	452170	0	0
1	452264	0	0
1	452265	0	0
1	452266	0	0
1	452267	0	0
1	452268	0	0
1	452269	0	0
1	452270	0	0
1	452271	1	0
1	452272	1	0
1	452273	0	1
1	452274	1	1
1	452275	0	0
1	452276	0	0
1	452279	0	0
1	452280	1	1
1	452281	0	0
1	452288	0	0
1	452331	0	0
1	452332	0	0
1	452333	0	0
1	452334	0	0
1	452339	0	0
1	452340	0	0
1	452341	0	0
1	452342	0	0
1	452343	0	0
1	452344	0	0
1	452345	1	0
1	452348	0	0
1	452351	0	0
1	452352	0	0
1	452353	0	0
1	452354	0	0
1	452355	0	0
1	452357	1	1
1	452359	0	0
1	452361	0	0
1	452363	1	0
1	452364	0	1
1	452366	0	1
1	452368	0	0
1	452370	1	1
1	452373	0	0
1	452375	1	1
1	452377	0	0
1	452392	0	1
1	452394	1	0
1	452401	1	1
1	452403	0	0
1	452404	0	0
1	452406	0	0
1	452408	0	1
1	452410	1	1
1	452412	0	0
1	452414	0	0
1	452416	1	1
1	452419	1	1
1	452421	0	0
1	452422	0	0
1	452424	0	0
1	452426	1	0
1	452428	0	0
1	452430	0	0
1	452434	0	0
1	452438	0	0
1	452440	0	0
1	452442	0	0
1	452444	0	0
1	452446	0	0
1	452448	0	0
1	452450	0	0
1	452452	0	0
1	452454	0	0
1	452458	1	1
1	452460	0	1
1	452499	0	0
1	452501	0	0
1	452503	0	0
1	452506	0	0
1	452508	1	0
1	452510	1	1
1	452511	0	0
1	452514	0	1
1	452565	0	0
1	452569	0	0
1	452571	0	0
1	452573	0	0
1	452575	0	0
1	452579	0	0
1	452581	1	0
1	452583	1	1
1	452585	1	1
1	452587	0	0
1	452591	0	0
1	452593	0	1
1	452597	0	0
1	452599	0	0
1	452601	0	0
1	452603	0	0
1	452605	0	0
1	452607	0	0
1	452611	0	0
1	452615	0	0
1	452617	0	0
1	452619	0	0
1	452621	0	0
1	452623	0	0
1	452629	0	0
1	452633	0	0
1	452635	1	1
1	452639	1	1
1	452641	0	0
1	452643	1	1
1	452645	0	0
1	452647	0	0
1	452708	0	0
1	452709	0	0
1	452920	1	1
1	452921	0	0
1	452922	0	0
1	452923	0	1
1	452924	0	0
1	452925	0	1
1	452926	0	0
1	452927	0	0
1	452928	0	0
1	452929	0	0
1	452930	0	0
1	452931	0	0
1	452932	0	0
1	452933	0	0
1	452936	1	1
1	452937	0	0
1	452938	0	0
1	452939	1	1
1	452940	1	1
1	452941	0	0
1	452942	0	0
1	452943	1	1
1	452944	0	0
1	452946	0	0
1	452947	0	0
1	452954	0	0
1	452955	0	0
1	452956	0	0
1	452957	0	0
1	452958	0	0
1	452959	0	0
1	452961	0	0
1	452963	0	0
1	452965	1	1
1	452967	0	0
1	452969	1	1
1	452971	0	0
1	452973	1	1
1	452975	0	0
1	452977	0	0
1	452979	0	0
1	452983	0	0
1	452985	0	0
1	452987	0	0
1	452995	0	0
1	452997	0	0
1	453001	0	0
1	453003	0	0
1	453005	0	0
1	453007	0	1
1	453011	0	0
1	453013	0	0
1	453015	0	1
1	453017	0	1
1	453019	0	0
1	453021	0	0
1	453023	0	0
1	453025	1	1
1	453027	0	0
1	453032	0	0
1	453034	0	0
1	453036	1	0
1	453038	0	0
1	453040	0	0
1	453042	1	1
1	453049	0	0
1	453073	0	0
1	453075	1	0
1	453077	0	0
1	453079	0	0
1	453083	0	0
1	453084	1	1
1	453086	0	0
1	453087	0	0
1	453091	0	0
1	453094	0	1
1	453096	0	0
1	453098	1	1
1	453100	1	0
1	453102	1	1
1	453104	0	0
1	453108	0	0
1	453110	0	0
1	453112	0	0
1	453114	1	0
1	453134	0	0
1	453135	1	1
1	453136	0	0
1	453137	1	1
1	453138	0	0
1	453140	0	0
1	453141	0	1
1	453142	0	0
1	453144	0	0
1	453146	0	0
1	453148	0	0
1	453150	1	1
1	453152	0	0
1	453156	0	0
1	453158	0	0
1	453160	0	1
1	453162	0	0
1	453164	1	1
1	453166	0	0
1	453176	0	0
1	453178	0	0
1	453180	0	0
1	453182	1	0
1	453207	1	0
1	453209	0	0
1	453211	1	0
1	453213	0	0
1	453214	1	1
1	453216	0	0
1	453218	0	0
1	453220	0	0
1	453221	0	0
1	453223	1	1
1	453227	0	0
1	453261	0	0
1	453265	0	0
1	453269	0	0
1	453271	0	0
1	453408	0	0
1	453410	0	0
1	453415	0	0
1	453418	0	0
1	453445	0	0
1	453447	0	0
1	453449	0	0
1	453450	0	0
1	453451	0	0
1	453455	0	0
1	453456	0	0
1	453460	0	0
1	453461	0	0
1	453463	0	0
1	453465	0	0
1	453467	0	0
1	453470	0	0
1	453471	0	0
1	453473	0	0
1	453475	0	0
1	453477	0	0
1	453479	0	0
1	453481	0	0
1	453482	1	0
1	453484	1	1
1	453485	0	0
1	453487	1	1
1	453491	0	1
1	453493	0	0
1	453497	0	0
1	453499	0	0
1	453501	0	0
1	453503	0	0
1	453505	1	1
1	453507	0	0
1	453509	1	1
1	453511	0	0
1	453513	0	0
1	453515	0	0
1	453517	0	0
1	453519	1	1
1	453521	0	0
1	453523	0	0
1	453525	1	1
1	453527	0	0
1	453530	0	0
1	453532	0	0
1	453534	0	0
1	453536	0	0
1	453538	1	1
1	453540	0	0
1	453542	0	0
1	453544	0	0
1	453546	0	0
1	453549	1	1
1	453553	0	0
1	453555	1	1
1	453557	0	0
1	453561	0	0
1	453575	0	0
1	453585	0	0
1	453588	0	0
1	453590	0	1
1	453592	0	0
1	453594	0	0
1	453596	1	1
1	453600	0	0
1	453602	0	0
1	453604	1	0
1	453606	1	0
1	453613	1	0
1	453615	0	0
1	453616	0	0
1	453646	0	0
1	453647	0	0
1	453648	0	0
1	453649	0	0
1	453650	1	1
1	453651	0	0
1	453652	0	0
1	453653	0	0
1	453662	0	0
1	453663	0	0
1	453664	0	0
1	453665	1	1
1	453666	0	0
1	453668	1	1
1	453669	0	1
1	453670	1	1
1	453672	0	0
1	453673	0	0
1	453674	0	0
1	453675	0	0
1	453676	0	1
1	453677	0	0
1	453678	0	0
1	453679	1	0
1	453680	0	0
1	453681	1	0
1	453682	0	0
1	453687	0	0
1	453688	0	0
1	453689	0	0
1	453690	0	0
1	453691	0	0
1	453692	0	0
1	453693	0	0
1	453694	0	0
1	453699	0	0
1	453700	0	0
1	453701	0	0
1	453702	0	0
1	453703	0	0
1	453704	0	0
1	453707	1	1
1	453708	1	0
1	453711	1	1
1	453712	1	1
1	453713	0	0
1	453714	1	1
1	453715	0	0
1	453716	0	0
1	453870	0	0
1	453872	0	0
1	453930	0	0
1	453932	0	0
1	453934	0	0
1	453936	0	0
1	453938	1	0
1	453941	0	0
1	453943	1	1
1	453947	0	0
1	453949	0	1
1	453950	0	0
1	453952	0	0
1	453953	0	0
1	453955	1	1
1	453957	0	0
1	453959	0	0
1	453961	0	0
1	453963	0	0
1	453965	0	0
1	453966	0	0
1	453968	0	0
1	453970	0	0
1	453972	0	0
1	453977	0	0
1	453978	0	0
1	453980	0	0
1	453984	0	0
1	453986	0	0
1	453988	0	0
1	453990	1	1
1	453992	0	1
1	453994	0	0
1	453996	0	0
1	453997	0	0
1	453999	0	0
1	454001	1	0
1	454005	0	0
1	454009	0	0
1	454013	0	0
1	454019	0	0
1	454023	1	1
1	454029	0	0
1	454033	0	0
1	454035	0	0
1	454037	1	0
1	454043	0	0
1	454045	0	0
1	454047	0	0
1	454049	0	0
1	454051	0	0
1	454055	1	1
1	454057	0	0
1	454061	0	0
1	454063	0	0
1	454065	1	1
1	454067	0	0
1	454069	1	0
1	454071	0	0
1	454073	0	0
1	454075	0	0
1	454076	0	0
1	454078	0	0
1	454239	0	0
1	454241	0	0
1	454243	0	0
1	454245	0	1
1	454247	1	1
1	454249	0	0
1	454251	0	0
1	454252	0	0
1	454253	1	1
1	454254	1	1
1	454257	0	0
1	454258	0	0
1	454259	0	0
1	454260	0	0
1	454261	1	1
1	454262	0	0
1	454263	1	1
1	454326	0	0
1	454328	0	0
1	454329	0	0
1	454331	0	0
1	454332	0	0
1	454333	0	0
1	454334	0	0
1	454335	1	0
1	454336	0	0
1	454337	0	0
1	454338	0	0
1	454339	0	0
1	454340	0	0
1	454341	0	0
1	454342	1	1
1	454343	0	0
1	454344	0	0
1	454345	0	0
1	454346	0	0
1	454347	0	0
1	454348	0	0
1	454349	0	0
1	454350	0	0
1	454351	0	0
1	454352	0	0
1	454353	0	0
1	454354	0	0
1	454355	0	1
1	454562	0	0
1	454563	0	0
1	454864	0	0
1	454865	0	0
1	454866	0	0
1	454867	0	0
1	454868	0	0
1	454869	1	1
1	454870	1	1
1	454872	0	0
1	454873	0	0
1	454874	0	1
1	454875	0	0
1	454877	0	0
1	454879	0	0
1	454881	0	0
1	454882	0	0
1	454883	0	0
1	454885	1	1
1	454887	0	0
1	454888	1	1
1	454889	0	0
1	454890	0	0
1	454891	0	0
1	454892	0	0
1	454893	0	0
1	454894	0	0
1	454897	0	0
1	454898	0	0
1	454899	0	0
1	454900	0	0
1	454901	0	0
1	454902	0	0
1	454903	0	0
1	454904	0	0
1	454909	0	0
1	454910	1	1
1	454911	0	0
1	454912	0	0
1	454913	0	0
1	454914	0	0
1	454915	0	1
1	454916	0	0
1	454917	0	0
1	454918	0	0
1	454919	0	0
1	454920	1	1
1	454921	1	1
1	454922	0	0
1	454923	0	1
1	454925	0	0
1	454926	0	0
1	454927	0	0
1	454929	0	0
1	454930	0	0
1	454933	0	0
1	454934	0	0
1	454935	0	0
1	454936	0	1
1	454937	0	0
1	454938	0	0
1	454939	0	0
1	455224	0	0
1	455225	0	0
1	455226	0	0
1	455227	1	0
1	455228	0	0
1	455229	1	1
1	455230	0	0
1	455231	0	0
1	455232	1	0
1	455233	1	0
1	455234	1	1
1	455235	0	0
1	455236	0	0
1	455237	0	0
1	455238	0	0
1	455239	0	1
1	455292	0	0
1	455333	0	0
1	455334	0	0
1	455335	0	0
1	455336	0	0
1	455339	0	0
1	455340	0	0
1	455341	0	0
1	455342	0	0
1	455343	0	0
1	455344	0	0
1	455345	0	0
1	455346	0	0
1	455347	0	0
1	455348	0	0
1	455349	0	0
1	455350	0	0
1	455353	0	1
1	455354	0	0
1	455355	1	0
1	455356	0	1
1	455357	0	0
1	455358	0	0
1	455359	0	0
1	455360	1	0
1	455361	0	0
1	455362	0	0
1	455379	1	0
1	455380	1	0
1	455381	0	0
1	455382	0	0
1	455383	0	0
1	455384	0	0
1	455386	1	1
1	455387	0	0
1	455388	1	0
1	455389	0	0
1	455390	1	0
1	455391	0	0
1	455392	0	0
1	455393	0	0
1	455394	0	1
1	455395	0	0
1	455396	0	1
1	455397	0	0
1	455398	0	0
1	455399	0	0
2	435192	0	0
2	435199	0	1
2	435200	1	1
2	435624	0	0
2	435907	1	1
2	436067	1	1
2	436946	1	1
2	436947	1	1
2	437449	0	0
2	437450	1	1
2	437769	0	0
2	437775	0	0
2	437885	1	1
2	438277	1	1
2	438367	1	1
2	438533	1	1
2	438562	1	1
2	439219	1	0
2	439470	1	1
2	439472	1	1
2	439520	1	1
2	439739	0	0
2	441605	1	1
2	441752	0	0
2	441989	0	0
2	442313	0	0
2	444293	1	1
2	451978	0	0
2	452437	1	1
2	452546	1	1
2	452567	0	1
2	453044	1	1
2	453107	0	0
2	453529	1	1
2	453695	0	0
2	453696	1	1
2	454053	1	1
2	454060	0	0
2	454327	1	1
2	455385	1	1
3	435918	1	1
3	435919	1	1
3	435934	1	1
3	435935	1	1
3	436948	0	0
3	436967	1	1
3	437157	1	1
3	437175	1	1
3	437441	0	0
3	437778	0	0
3	437836	1	1
3	437894	0	1
3	438353	1	1
3	438434	1	0
3	438913	1	1
3	438981	1	0
3	439051	0	0
3	439189	1	1
3	439384	0	0
3	439481	1	1
3	439779	1	1
3	439803	0	0
3	439804	0	0
3	441517	1	0
3	441526	1	1
3	441533	0	0
3	441753	1	1
3	441809	0	0
3	441817	1	1
3	441843	1	1
3	441844	1	1
3	442307	1	1
3	442316	0	0
3	442332	1	1
3	444286	1	1
3	444297	1	1
3	451969	0	0
3	452036	1	1
3	452338	1	1
3	452372	1	1
3	452418	1	1
3	452498	1	1
3	452595	1	0
3	452935	1	1
3	452950	1	1
3	452981	1	1
3	453089	0	1
3	453118	1	1
3	453121	1	1
3	453238	0	0
3	453427	1	1
3	453453	1	1
3	453489	1	1
3	453495	1	0
3	453560	1	1
3	453598	1	1
3	453868	0	0
3	453929	1	1
3	453945	1	1
3	454255	1	1
3	454256	1	1
3	454871	1	1
3	454878	0	0
3	454886	0	0
3	454896	0	0
3	454967	1	1
3	455017	1	1
3	455023	1	1
3	455132	1	1
4	435681	1	1
4	436142	0	0
4	436146	1	1
4	436641	1	1
4	437489	1	1
4	437490	1	1
4	437662	1	1
4	437717	1	1
4	438185	1	1
4	438223	1	1
4	438229	1	1
4	438352	1	1
4	438375	1	1
4	438975	1	1
4	439298	1	1
4	439301	1	1
4	439392	1	1
4	439713	1	1
4	439714	1	1
4	439727	1	1
4	439873	0	0
4	441371	1	1
4	441494	1	1
4	441820	1	1
4	441845	0	0
4	442141	1	1
4	442145	1	1
4	444287	1	1
4	444298	1	1
4	450973	1	1
4	452190	0	0
4	452197	1	1
4	452335	0	1
4	452336	1	1
4	452505	1	1
4	452625	1	1
4	452627	1	0
4	452792	1	1
4	452896	0	0
4	453226	1	1
4	453293	1	1
4	453457	1	1
4	453572	1	1
4	453685	1	1
4	453974	1	1
4	453982	1	1
4	454237	1	0
4	454238	1	1
4	454696	1	1
4	454863	1	1
4	454884	0	0
4	454908	0	0
4	455129	1	1
5	436204	1	1
5	436210	1	1

## Sheet: Rat G
DOTS status	Sample ID #	1st session	2nd session
1	435562	1	1
1	435563	0	0		DOTS status		1st session, 2nd session
1	435564	1	1		5= 3+		0= not indicated
1	435565	0	0		4= 2+		1 = indicated
1	435566	0	0		3= 1+
1	435567	0	0		2= AFB
1	435568	0	0		1= negative
1	435577	0	0
1	435581	0	0
1	435582	0	0
1	435583	0	0
1	435588	0	0
1	435589	0	0
1	435592	0	1
1	435593	0	0
1	435594	0	0
1	435595	0	0
1	435596	0	0
1	435597	1	1
1	435598	0	0
1	435599	0	0
1	435600	0	0
1	435601	0	1
1	435602	0	0
1	435603	0	0
1	435604	0	0
1	435605	0	0
1	435608	1	1
1	435609	0	0
1	435676	0	0
1	435677	1	0
1	435682	0	0
1	435683	1	1
1	435684	1	0
1	435685	0	0
1	435686	0	0
1	435687	0	0
1	435688	0	0
1	435689	0	0
1	435692	0	0
1	435751	1	1
1	435752	1	1
1	435763	0	0
1	435764	0	0
1	435765	0	0
1	435766	0	0
1	435767	0	0
1	435768	0	0
1	435769	0	0
1	435770	0	0
1	435909	0	0
1	435910	0	0
1	435911	0	0
1	435912	0	0
1	435915	0	0
1	435929	1	0
1	435931	0	0
1	435932	0	0
1	435933	0	0
1	435936	1	1
1	435937	0	0
1	435938	0	0
1	435939	0	0
1	435940	0	0
1	435941	0	0
1	435942	0	0
1	435943	0	0
1	435944	1	0
1	435945	0	0
1	435948	0	0
1	435949	0	0
1	435951	0	0
1	435953	1	1
1	435954	1	0
1	435955	0	0
1	435956	0	0
1	435957	1	1
1	435958	1	1
1	435959	1	0
1	435960	0	0
1	435961	1	1
1	435962	0	0
1	436096	0	0
1	436097	0	0
1	436099	0	0
1	436100	0	0
1	436101	0	0
1	436103	1	1
1	436104	0	0
1	436105	1	0
1	436106	0	0
1	436107	0	0
1	436108	0	0
1	436109	0	0
1	436110	0	0
1	436111	0	0
1	436112	0	0
1	436113	0	0
1	436114	0	0
1	436115	1	0
1	436116	0	0
1	436117	0	0
1	436118	0	0
1	436119	0	0
1	436120	0	0
1	436121	0	0
1	436122	1	0
1	436124	0	0
1	436125	0	0
1	436127	0	0
1	436128	0	1
1	436129	0	0
1	436131	0	0
1	436132	1	0
1	436133	1	1
1	436134	0	0
1	436135	0	0
1	436136	0	0
1	436686	0	0
1	436718	0	0
1	436719	0	0
1	436720	0	0
1	436721	0	0
1	436722	0	0
1	436723	0	0
1	436726	0	0
1	436727	0	0
1	436748	1	1
1	436749	0	0
1	436750	0	0
1	436752	1	1
1	436753	0	0
1	436757	0	1
1	436758	0	1
1	436759	0	0
1	436760	0	0
1	436761	0	0
1	436762	0	0
1	436765	1	1
1	436766	0	0
1	436767	0	0
1	436768	0	0
1	436769	0	0
1	436770	0	0
1	436771	0	0
1	436773	0	0
1	436774	0	0
1	436775	0	0
1	436776	0	0
1	436783	1	1
1	436784	0	0
1	436785	0	0
1	436786	0	0
1	436787	0	0
1	436788	0	0
1	436793	0	1
1	436794	1	1
1	436795	1	1
1	436796	1	1
1	436860	0	0
1	436861	1	1
1	436862	0	0
1	436863	0	0
1	436930	0	0
1	436932	0	0
1	436933	0	0
1	436934	0	0
1	436935	0	0
1	436938	0	0
1	436939	0	0
1	436940	0	0
1	436941	0	0
1	436942	0	0
1	436957	0	0
1	437153	0	0
1	437158	0	0
1	437159	0	1
1	437160	1	1
1	437161	1	1
1	437163	0	0
1	437164	0	0
1	437166	1	1
1	437167	0	0
1	437168	0	0
1	437171	0	0
1	437172	1	0
1	437173	0	0
1	437176	0	0
1	437179	0	0
1	437181	0	0
1	437182	0	0
1	437183	0	0
1	437184	0	0
1	437185	1	0
1	437186	0	0
1	437187	0	1
1	437346	0	0
1	437347	0	1
1	437413	0	0
1	437420	0	0
1	437429	0	0
1	437433	0	0
1	437434	0	0
1	437435	0	0
1	437436	0	0
1	437437	0	0
1	437438	0	0
1	437443	0	0
1	437444	0	0
1	437445	0	0
1	437446	0	0
1	437447	0	0
1	437448	0	0
1	437451	0	0
1	437452	0	0
1	437453	0	0
1	437454	0	0
1	437455	0	0
1	437456	0	0
1	437457	0	0
1	437458	0	0
1	437459	0	0
1	437460	1	0
1	437461	0	0
1	437462	0	0
1	437465	0	0
1	437466	0	1
1	437469	0	0
1	437470	0	1
1	437471	0	0
1	437472	0	0
1	437473	0	0
1	437474	0	0
1	437475	0	0
1	437476	0	1
1	437487	1	0
1	437623	0	0
1	437695	0	0
1	437708	0	1
1	437709	0	0
1	437710	0	0
1	437711	0	0
1	437712	1	0
1	437713	1	0
1	437718	0	0
1	437719	0	0
1	437720	1	1
1	437721	0	0
1	437722	0	0
1	437725	0	1
1	437726	0	0
1	437742	0	0
1	437743	1	0
1	437746	0	0
1	437747	0	0
1	437748	0	0
1	437749	0	0
1	437752	0	0
1	437753	0	0
1	437754	1	1
1	437755	0	0
1	437757	0	1
1	437758	0	0
1	437806	0	0
1	437815	1	1
1	437816	0	0
1	437817	1	0
1	437818	0	0
1	437819	0	0
1	437824	0	0
1	437825	0	0
1	437826	0	0
1	437829	0	0
1	437830	0	0
1	437831	0	0
1	437833	0	0
1	437834	1	0
1	437837	0	0
1	437838	0	0
1	437839	0	1
1	437848	0	0
1	437996	1	1
1	438024	0	0
1	438122	0	0
1	438129	0	0
1	438130	0	0
1	438131	0	0
1	438132	0	0
1	438133	0	0
1	438134	1	1
1	438136	0	0
1	438137	0	0
1	438138	0	0
1	438139	0	1
1	438140	1	0
1	438141	0	0
1	438142	0	0
1	438144	0	0
1	438181	0	0
1	438217	0	0
1	438218	1	1
1	438219	0	0
1	438220	0	1
1	438221	1	0
1	438222	0	0
1	438225	0	0
1	438226	0	0
1	438227	0	0
1	438230	0	0
1	438231	0	0
1	438232	1	1
1	438233	0	0
1	438235	0	0
1	438236	0	0
1	438237	0	0
1	438238	0	0
1	438239	0	0
1	438240	0	0
1	438242	0	0
1	438243	1	0
1	438244	0	0
1	438245	0	0
1	438246	0	0
1	438247	0	0
1	438248	0	0
1	438249	1	0
1	438250	0	0
1	438251	0	0
1	438252	1	0
1	438253	0	0
1	438254	0	0
1	438257	0	0
1	438258	0	0
1	438271	0	0
1	438272	0	0
1	438331	0	0
1	438344	0	0
1	438359	0	0
1	438360	0	0
1	438361	0	0
1	438389	1	0
1	438391	0	0
1	438392	0	0
1	438403	0	0
1	438404	0	0
1	438417	0	0
1	438418	0	0
1	438419	0	0
1	438420	1	1
1	438421	0	0
1	438422	0	0
1	438423	0	0
1	438424	0	0
1	438425	0	0
1	438426	0	0
1	438427	0	0
1	438428	0	0
1	438429	0	0
1	438430	0	0
1	438431	0	0
1	438432	0	0
1	438528	0	0
1	438529	0	0
1	438530	0	0
1	438531	0	0
1	438534	0	0
1	438535	0	0
1	438536	0	0
1	438537	0	0
1	438538	0	0
1	438539	0	0
1	438540	0	0
1	438541	0	0
1	438542	0	0
1	438543	0	0
1	438544	0	0
1	438545	0	0
1	438546	0	0
1	438547	0	0
1	438798	0	0
1	438801	1	0
1	438802	0	0
1	438809	0	0
1	438819	1	1
1	438822	0	0
1	438823	0	0
1	438824	0	0
1	438825	1	0
1	438826	0	1
1	438827	0	0
1	438828	0	0
1	438829	0	0
1	438830	0	0
1	438916	0	0
1	438917	0	0
1	438918	0	0
1	438919	1	1
1	438920	0	0
1	438923	0	1
1	438924	0	0
1	438925	0	0
1	438926	0	0
1	438927	0	0
1	438928	1	0
1	438930	0	0
1	438931	0	0
1	438932	0	0
1	438933	0	0
1	438935	0	0
1	438936	0	0
1	438937	0	0
1	438938	0	0
1	438963	0	0
1	438964	0	0
1	438965	0	0
1	438966	0	0
1	438971	0	0
1	438972	0	0
1	438973	0	0
1	438974	0	0
1	438978	0	0
1	438979	0	0
1	438982	0	1
1	438983	0	0
1	439049	0	1
1	439090	0	0
1	439093	1	1
1	439094	0	0
1	439098	0	0
1	439100	0	0
1	439101	0	0
1	439102	0	0
1	439103	0	0
1	439104	0	0
1	439105	0	0
1	439106	0	0
1	439108	0	0
1	439109	0	0
1	439110	0	0
1	439111	0	0
1	439112	0	0
1	439113	0	0
1	439114	0	0
1	439115	1	0
1	439116	1	0
1	439117	0	0
1	439118	0	0
1	439119	0	0
1	439182	0	0
1	439183	0	0
1	439184	0	0
1	439185	0	0
1	439186	0	0
1	439187	0	0
1	439188	0	0
1	439190	0	0
1	439191	0	0
1	439193	0	0
1	439194	0	0
1	439195	0	0
1	439196	0	0
1	439199	0	0
1	439200	0	0
1	439201	0	0
1	439203	0	0
1	439204	0	0
1	439239	0	0
1	439240	0	0
1	439256	0	0
1	439303	0	0
1	439304	0	0
1	439305	1	1
1	439306	1	0
1	439309	0	0
1	439310	1	0
1	439311	0	0
1	439312	0	0
1	439313	0	0
1	439314	0	0
1	439315	0	0
1	439316	0	0
1	439317	0	0
1	439318	0	0
1	439321	0	0
1	439322	0	0
1	439325	0	0
1	439326	1	0
1	439327	0	0
1	439358	0	0
1	439359	0	0
1	439361	0	0
1	439366	1	1
1	439378	0	0
1	439379	0	0
1	439380	0	0
1	439381	1	0
1	439382	0	0
1	439383	0	0
1	439390	0	0
1	439391	0	0
1	439393	0	0
1	439396	0	0
1	439397	0	1
1	439398	0	0
1	439399	0	0
1	439400	0	0
1	439409	0	0
1	439410	0	1
1	439411	0	1
1	439412	0	0
1	439413	0	0
1	439414	0	0
1	439415	0	0
1	439416	0	0
1	439417	0	0
1	439418	1	0
1	439421	0	0
1	439422	0	0
1	439423	1	0
1	439424	1	1
1	439425	0	0
1	439426	0	0
1	439427	0	0
1	439428	0	0
1	439429	0	0
1	439430	0	0
1	439431	1	1
1	439432	0	0
1	439433	0	0
1	439436	0	0
1	439491	0	0
1	439492	0	0
1	439495	0	0
1	439496	0	1
1	439497	0	0
1	439500	0	1
1	439503	0	0
1	439506	0	0
1	439507	0	0
1	439508	1	1
1	439509	1	1
1	439510	1	1
1	439511	0	0
1	439532	0	1
1	439636	0	0
1	439637	0	0
1	439667	0	0
1	439685	0	0
1	439686	0	0
1	439688	0	0
1	439689	0	0
1	439690	0	0
1	439691	0	0
1	439693	0	0
1	439775	1	0
1	439776	0	0
1	439777	0	0
1	439778	0	0
1	439781	1	1
1	439782	1	1
1	439783	0	0
1	439784	1	1
1	439785	0	0
1	439786	0	0
1	439787	0	0
1	439788	0	0
1	439789	0	1
1	439790	0	0
1	439795	0	0
1	439796	0	0
1	439797	0	0
1	439798	0	0
1	439799	0	0
1	439800	0	0
1	439801	0	0
1	439802	0	0
1	439805	0	0
1	439806	0	0
1	439807	0	0
1	439808	0	0
1	439809	1	1
1	439810	1	1
1	439811	0	0
1	439812	0	0
1	439813	0	0
1	439814	0	0
1	439831	0	0
1	439832	0	0
1	439867	0	0
1	439900	0	0
1	439901	0	0
1	439935	0	0
1	439936	0	0
1	439937	1	0
1	439938	1	0
1	441390	1	1
1	441391	0	0
1	441399	0	0
1	441493	0	0
1	441495	0	0
1	441496	1	0
1	441497	0	0
1	441498	0	0
1	441499	0	0
1	441500	0	0
1	441501	0	0
1	441502	0	0
1	441503	0	0
1	441504	0	0
1	441505	0	0
1	441506	0	0
1	441507	0	0
1	441508	1	1
1	441509	0	0
1	441510	0	0
1	441511	0	0
1	441512	0	0
1	441513	0	0
1	441514	0	0
1	441515	0	0
1	441516	0	0
1	441518	0	0
1	441519	0	0
1	441520	0	0
1	441521	0	0
1	441522	0	0
1	441523	0	1
1	441524	0	1
1	441525	0	0
1	441529	0	0
1	441530	0	0
1	441531	0	0
1	441532	0	0
1	441534	0	0
1	441535	0	0
1	441536	1	1
1	441537	0	0
1	441538	0	0
1	441539	0	0
1	441541	0	0
1	441543	0	0
1	441578	0	0
1	441579	0	0
1	441580	1	0
1	441582	0	0
1	441583	0	0
1	441585	0	0
1	441586	0	0
1	441589	0	0
1	441590	0	0
1	441609	0	0
1	441610	0	0
1	441611	0	0
1	441612	0	0
1	441617	0	0
1	441618	0	0
1	441619	0	0
1	441629	0	0
1	441630	0	0
1	441633	0	0
1	441638	0	0
1	441639	1	0
1	441642	0	0
1	441643	0	0
1	441644	0	0
1	441645	0	0
1	441660	0	0
1	441661	0	0
1	441669	0	0
1	441674	0	0
1	441675	0	1
1	441676	0	0
1	441677	0	0
1	441678	0	0
1	441679	0	0
1	441682	0	0
1	441683	0	0
1	441684	0	0
1	441685	0	0
1	441707	0	0
1	441708	0	1
1	441727	0	0
1	441728	1	1
1	441737	0	0
1	441738	0	0
1	441739	0	0
1	441740	0	0
1	441743	0	0
1	441744	1	0
1	441747	0	0
1	441748	0	0
1	441750	0	0
1	441800	0	0
1	441826	0	0
1	441827	0	0
1	441828	0	0
1	441829	0	0
1	441830	0	0
1	441831	0	0
1	441832	0	0
1	441833	1	1
1	441834	0	0
1	441835	1	0
1	441836	0	1
1	441837	0	0
1	441838	0	0
1	441839	0	0
1	441840	0	0
1	441842	0	0
1	441847	0	0
1	441848	1	1
1	441849	0	1
1	441850	0	0
1	441851	0	0
1	441852	0	0
1	441856	0	0
1	441857	0	1
1	441858	0	0
1	441859	1	0
1	441860	0	0
1	441863	0	0
1	441864	0	0
1	441867	0	0
1	441868	0	0
1	441872	0	0
1	441877	0	0
1	441878	0	0
1	441879	1	1
1	441880	0	0
1	441881	0	0
1	441882	0	0
1	441883	0	0
1	441884	0	0
1	441885	0	0
1	441886	0	0
1	441887	0	0
1	441889	0	0
1	441890	0	0
1	441891	0	1
1	441892	0	0
1	441893	0	0
1	441894	0	0
1	441895	0	0
1	441896	0	0
1	441897	0	0
1	441898	0	0
1	441899	1	0
1	441900	0	0
1	442144	0	0
1	442147	1	0
1	442148	0	0
1	442151	0	0
1	442152	0	0
1	442155	0	0
1	442156	0	0
1	442157	0	1
1	442158	0	0
1	442159	0	0
1	442160	0	0
1	442161	0	0
1	442162	0	0
1	442163	0	0
1	442164	0	0
1	442166	0	0
1	442168	0	0
1	442169	0	0
1	442170	0	0
1	442171	0	0
1	442172	0	0
1	442173	1	1
1	442174	0	0
1	442181	0	0
1	442182	0	0
1	442183	0	0
1	442184	0	0
1	442185	1	0
1	442186	0	0
1	442187	0	0
1	442188	0	0
1	442189	0	0
1	442190	0	0
1	442191	0	0
1	442192	0	0
1	442193	0	0
1	442194	0	0
1	442195	0	0
1	442196	0	0
1	442197	0	0
1	442199	0	0
1	442268	0	0
1	442269	0	0
1	442271	0	0
1	442272	0	0
1	442273	0	0
1	442274	0	0
1	442275	0	0
1	442276	0	0
1	442277	0	0
1	442278	0	0
1	442289	0	0
1	442292	0	0
1	442293	0	0
1	442294	0	0
1	442295	0	0
1	442296	0	1
1	442297	0	0
1	442298	0	1
1	442299	0	0
1	442300	0	0
1	442301	0	0
1	442302	0	0
1	444263	0	0
1	444264	0	0
1	444265	0	0
1	444266	0	0
1	444267	0	0
1	444268	0	0
1	444269	0	0
1	444272	0	0
1	444273	0	0
1	444274	0	0
1	444275	0	0
1	444276	0	0
1	444277	0	0
1	444278	1	1
1	444279	1	1
1	444280	1	1
1	444281	1	1
1	444284	0	0
1	444285	0	0
1	444288	0	0
1	444289	1	1
1	444290	0	0
1	444291	0	0
1	444294	1	1
1	444295	0	0
1	444296	0	0
1	444299	0	0
1	444300	0	0
1	444301	0	0
1	444302	1	1
1	444303	1	0
1	444304	0	0
1	444305	0	0
1	444306	0	0
1	444307	1	1
1	444308	0	0
1	444309	0	0
1	444310	0	1
1	444311	0	0
1	444312	0	0
1	444313	0	0
1	444314	0	0
1	444315	0	0
1	444316	0	0
1	444408	0	0
1	452003	1	0
1	452005	0	0
1	452006	0	0
1	452008	0	0
1	452010	0	0
1	452012	0	0
1	452014	0	0
1	452016	0	0
1	452018	0	0
1	452020	1	0
1	452021	0	0
1	452023	0	0
1	452025	0	0
1	452026	0	0
1	452028	0	0
1	452030	0	0
1	452032	0	0
1	452034	0	1
1	452038	0	0
1	452044	0	0
1	452046	1	1
1	452052	0	0
1	452054	0	0
1	452056	1	1
1	452058	1	0
1	452060	0	0
1	452062	0	0
1	452064	0	0
1	452066	1	0
1	452068	1	0
1	452072	0	0
1	452076	0	0
1	452078	0	0
1	452150	1	1
1	452152	0	0
1	452154	0	0
1	452156	0	0
1	452158	0	0
1	452160	0	0
1	452162	0	0
1	452166	0	1
1	452167	0	0
1	452168	0	0
1	452169	0	0
1	452170	0	0
1	452264	0	0
1	452265	0	0
1	452266	0	0
1	452267	0	0
1	452268	0	0
1	452269	0	0
1	452270	0	0
1	452271	0	0
1	452272	0	0
1	452273	1	1
1	452274	1	1
1	452275	0	0
1	452276	0	0
1	452279	0	0
1	452280	1	1
1	452281	0	0
1	452288	0	0
1	452331	0	0
1	452332	0	0
1	452333	0	0
1	452334	0	0
1	452339	0	0
1	452340	1	0
1	452341	0	0
1	452342	0	0
1	452343	0	0
1	452344	0	0
1	452345	0	0
1	452348	0	0
1	452351	0	0
1	452352	0	0
1	452353	0	0
1	452354	0	0
1	452355	0	0
1	452357	1	1
1	452359	0	0
1	452361	0	0
1	452363	0	0
1	452364	1	1
1	452366	0	0
1	452368	0	0
1	452370	0	0
1	452373	0	0
1	452375	1	1
1	452377	0	0
1	452392	0	1
1	452394	0	0
1	452401	1	1
1	452403	0	0
1	452404	0	0
1	452406	0	0
1	452408	0	0
1	452410	0	1
1	452412	0	0
1	452414	0	0
1	452416	0	0
1	452419	1	1
1	452421	0	0
1	452422	0	0
1	452424	0	0
1	452426	0	0
1	452428	0	0
1	452430	0	0
1	452434	1	1
1	452438	0	0
1	452440	0	0
1	452442	0	0
1	452444	0	0
1	452446	0	0
1	452448	0	0
1	452450	0	0
1	452452	0	0
1	452454	0	0
1	452458	0	0
1	452460	0	0
1	452499	0	0
1	452501	0	0
1	452503	0	0
1	452506	0	0
1	452508	0	1
1	452510	0	0
1	452511	0	0
1	452514	1	1
1	452565	0	0
1	452569	0	0
1	452571	0	0
1	452573	0	0
1	452575	0	0
1	452579	0	0
1	452581	0	0
1	452583	1	1
1	452585	0	1
1	452587	0	0
1	452591	0	0
1	452593	1	1
1	452597	0	0
1	452599	0	0
1	452601	0	0
1	452603	0	0
1	452605	0	0
1	452607	0	0
1	452611	0	0
1	452615	0	0
1	452617	0	0
1	452619	0	0
1	452621	0	0
1	452623	0	0
1	452629	0	0
1	452633	0	0
1	452635	1	1
1	452639	1	1
1	452641	0	0
1	452643	1	1
1	452645	0	0
1	452647	0	0
1	452708	0	0
1	452709	0	0
1	452920	1	1
1	452921	0	0
1	452922	0	0
1	452923	0	1
1	452924	0	0
1	452925	0	0
1	452926	0	0
1	452927	0	0
1	452928	0	0
1	452929	0	0
1	452930	0	0
1	452931	0	0
1	452932	0	0
1	452933	0	0
1	452936	0	0
1	452937	0	0
1	452938	0	0
1	452939	1	1
1	452940	1	1
1	452941	0	0
1	452942	0	1
1	452943	0	0
1	452944	0	0
1	452946	0	0
1	452947	0	0
1	452954	0	0
1	452955	1	0
1	452956	0	0
1	452957	0	0
1	452958	0	0
1	452959	0	0
1	452961	0	0
1	452963	0	0
1	452965	1	1
1	452967	0	0
1	452969	1	1
1	452971	0	1
1	452973	0	0
1	452975	0	0
1	452977	0	0
1	452979	1	1
1	452983	0	0
1	452985	0	0
1	452987	0	0
1	452995	0	0
1	452997	0	0
1	453001	0	0
1	453003	0	0
1	453005	0	0
1	453007	0	0
1	453011	0	0
1	453013	0	0
1	453015	0	0
1	453017	0	0
1	453019	0	0
1	453021	0	0
1	453023	0	0
1	453025	1	1
1	453027	0	0
1	453032	0	0
1	453034	0	0
1	453036	0	0
1	453038	0	0
1	453040	0	0
1	453042	0	1
1	453049	0	0
1	453073	0	0
1	453075	1	1
1	453077	0	0
1	453079	0	0
1	453083	0	0
1	453084	0	1
1	453086	0	0
1	453087	0	0
1	453091	0	0
1	453094	0	0
1	453096	0	0
1	453098	0	0
1	453100	0	0
1	453102	1	1
1	453104	0	0
1	453108	0	0
1	453110	0	0
1	453112	0	0
1	453114	0	0
1	453134	0	0
1	453135	1	1
1	453136	0	0
1	453137	0	0
1	453138	0	0
1	453140	0	0
1	453141	1	1
1	453142	0	0
1	453144	0	0
1	453146	0	0
1	453148	0	0
1	453150	0	0
1	453152	0	0
1	453156	0	0
1	453158	1	0
1	453160	0	1
1	453162	0	0
1	453164	1	1
1	453166	0	0
1	453176	0	0
1	453178	0	0
1	453180	0	0
1	453182	0	0
1	453207	0	0
1	453209	0	0
1	453211	1	1
1	453213	1	0
1	453214	0	0
1	453216	0	0
1	453218	0	0
1	453220	1	0
1	453221	0	0
1	453223	0	0
1	453227	0	0
1	453261	0	0
1	453265	0	0
1	453269	0	0
1	453271	0	0
1	453408	0	0
1	453410	1	0
1	453415	0	0
1	453418	1	1
1	453445	0	0
1	453447	0	0
1	453449	0	0
1	453450	0	0
1	453451	0	0
1	453455	0	0
1	453456	0	0
1	453460	0	0
1	453461	0	0
1	453463	0	0
1	453465	0	0
1	453467	0	0
1	453470	0	0
1	453471	0	0
1	453473	0	0
1	453475	0	0
1	453477	0	0
1	453479	0	0
1	453481	0	0
1	453482	1	0
1	453484	1	1
1	453485	0	0
1	453487	0	0
1	453491	0	0
1	453493	0	0
1	453497	0	0
1	453499	0	0
1	453501	0	0
1	453503	0	0
1	453505	0	0
1	453507	0	0
1	453509	0	0
1	453511	0	0
1	453513	0	0
1	453515	0	0
1	453517	0	0
1	453519	1	1
1	453521	0	0
1	453523	0	0
1	453525	1	1
1	453527	0	0
1	453530	0	0
1	453532	0	0
1	453534	0	0
1	453536	0	0
1	453538	1	1
1	453540	0	0
1	453542	1	0
1	453544	0	0
1	453546	0	0
1	453549	0	0
1	453553	0	0
1	453555	0	0
1	453557	0	0
1	453561	0	0
1	453575	0	0
1	453585	0	0
1	453588	0	0
1	453590	1	1
1	453592	0	0
1	453594	0	0
1	453596	1	1
1	453600	0	0
1	453602	0	0
1	453604	1	1
1	453606	0	0
1	453613	0	1
1	453615	0	0
1	453616	0	0
1	453646	0	0
1	453647	0	0
1	453648	0	0
1	453649	0	0
1	453650	0	0
1	453651	0	0
1	453652	0	0
1	453653	0	0
1	453662	0	0
1	453663	0	0
1	453664	0	0
1	453665	1	0
1	453666	0	0
1	453668	1	1
1	453669	1	1
1	453670	0	0
1	453672	0	0
1	453673	0	0
1	453674	0	0
1	453675	0	0
1	453676	0	0
1	453677	0	0
1	453678	0	0
1	453679	0	0
1	453680	0	0
1	453681	0	1
1	453682	0	0
1	453687	0	0
1	453688	0	0
1	453689	0	0
1	453690	0	0
1	453691	0	0
1	453692	0	0
1	453693	0	0
1	453694	0	0
1	453699	0	0
1	453700	0	0
1	453701	0	0
1	453702	0	0
1	453703	0	0
1	453704	0	0
1	453707	1	1
1	453708	0	1
1	453711	1	0
1	453712	0	1
1	453713	0	0
1	453714	0	0
1	453715	0	0
1	453716	0	0
1	453870	0	0
1	453872	0	0
1	453930	0	0
1	453932	0	0
1	453934	0	0
1	453936	0	0
1	453938	0	0
1	453941	0	0
1	453943	1	1
1	453947	0	0
1	453949	0	0
1	453950	0	0
1	453952	0	0
1	453953	0	0
1	453955	1	1
1	453957	0	0
1	453959	0	0
1	453961	0	0
1	453963	0	0
1	453965	0	0
1	453966	0	0
1	453968	0	0
1	453970	0	0
1	453972	0	0
1	453977	0	0
1	453978	0	0
1	453980	0	0
1	453984	0	0
1	453986	0	0
1	453988	0	0
1	453990	1	1
1	453992	0	0
1	453994	0	0
1	453996	0	0
1	453997	0	0
1	453999	0	0
1	454001	1	0
1	454005	0	0
1	454009	0	0
1	454013	0	0
1	454019	0	0
1	454023	0	0
1	454029	0	0
1	454033	0	0
1	454035	0	0
1	454037	1	0
1	454043	0	0
1	454045	0	0
1	454047	0	0
1	454049	0	0
1	454051	0	0
1	454055	1	1
1	454057	0	0
1	454061	0	0
1	454063	0	0
1	454065	1	1
1	454067	0	0
1	454069	0	0
1	454071	0	0
1	454073	0	0
1	454075	0	0
1	454076	0	0
1	454078	0	0
1	454239	0	0
1	454241	0	0
1	454243	0	0
1	454245	1	0
1	454247	0	0
1	454249	0	0
1	454251	0	0
1	454252	0	0
1	454253	1	1
1	454254	1	1
1	454257	0	0
1	454258	0	0
1	454259	0	0
1	454260	0	0
1	454261	0	0
1	454262	0	0
1	454263	1	1
1	454326	0	0
1	454328	1	0
1	454329	0	0
1	454331	0	0
1	454332	0	0
1	454333	0	0
1	454334	1	0
1	454335	1	1
1	454336	0	0
1	454337	0	0
1	454338	0	1
1	454339	0	0
1	454340	0	0
1	454341	0	0
1	454342	1	1
1	454343	0	0
1	454344	0	0
1	454345	0	0
1	454346	0	0
1	454347	0	0
1	454348	0	0
1	454349	0	0
1	454350	0	0
1	454351	0	0
1	454352	0	0
1	454353	0	0
1	454354	0	0
1	454355	0	0
1	454562	0	0
1	454563	0	0
1	454864	0	0
1	454865	0	0
1	454866	0	0
1	454867	0	0
1	454868	0	0
1	454869	0	0
1	454870	0	0
1	454872	0	1
1	454873	0	0
1	454874	0	1
1	454875	0	0
1	454877	0	0
1	454879	0	0
1	454881	0	0
1	454882	0	0
1	454883	0	1
1	454885	0	0
1	454887	0	0
1	454888	0	0
1	454889	0	0
1	454890	0	0
1	454891	0	0
1	454892	0	0
1	454893	0	1
1	454894	1	1
1	454897	1	1
1	454898	0	0
1	454899	0	0
1	454900	0	0
1	454901	0	0
1	454902	0	0
1	454903	0	0
1	454904	0	0
1	454909	0	0
1	454910	0	0
1	454911	0	0
1	454912	0	0
1	454913	0	0
1	454914	0	0
1	454915	1	1
1	454916	0	0
1	454917	0	0
1	454918	0	0
1	454919	0	0
1	454920	1	1
1	454921	0	1
1	454922	0	0
1	454923	0	0
1	454925	0	1
1	454926	0	0
1	454927	1	1
1	454929	0	0
1	454930	0	0
1	454933	0	0
1	454934	0	0
1	454935	0	0
1	454936	1	1
1	454937	0	0
1	454938	0	0
1	454939	0	0
1	455224	0	0
1	455225	0	0
1	455226	0	0
1	455227	1	0
1	455228	0	0
1	455229	1	0
1	455230	0	0
1	455231	0	0
1	455232	0	0
1	455233	0	0
1	455234	1	0
1	455235	0	0
1	455236	0	0
1	455237	0	0
1	455238	0	0
1	455239	0	0
1	455292	0	0
1	455333	0	0
1	455334	0	0
1	455335	0	0
1	455336	0	0
1	455339	0	0
1	455340	0	0
1	455341	0	0
1	455342	0	0
1	455343	0	0
1	455344	0	0
1	455345	1	0
1	455346	0	0
1	455347	0	0
1	455348	0	0
1	455349	0	0
1	455350	0	0
1	455353	0	0
1	455354	0	1
1	455355	0	1
1	455356	0	1
1	455357	0	0
1	455358	0	0
1	455359	0	0
1	455360	1	1
1	455361	0	0
1	455362	0	0
1	455379	1	0
1	455380	0	0
1	455381	0	0
1	455382	0	0
1	455383	1	0
1	455384	0	0
1	455386	1	0
1	455387	0	0
1	455388	0	0
1	455389	0	0
1	455390	0	0
1	455391	0	0
1	455392	1	1
1	455393	0	0
1	455394	0	0
1	455395	0	0
1	455396	0	0
1	455397	0	0
1	455398	0	0
1	455399	0	0
2	435192	0	0
2	435199	0	1
2	435200	1	1
2	435624	0	0
2	435907	1	0
2	436067	1	1
2	436946	0	1
2	436947	1	1
2	437449	0	0
2	437450	1	0
2	437769	0	0
2	437775	0	0
2	437885	1	1
2	438367	1	0
2	438533	0	0
2	438562	0	1
2	439219	0	0
2	439470	1	1
2	439472	1	1
2	439520	1	1
2	439739	0	0
2	441605	1	1
2	441752	0	0
2	441989	0	0
2	442313	0	0
2	444293	1	1
2	451978	0	0
2	452437	1	1
2	452546	1	1
2	452567	0	1
2	453107	0	0
2	453529	1	1
2	453695	0	0
2	453696	1	1
2	454053	1	1
2	454060	0	0
2	454327	1	1
2	455385	1	1
2	438277	1	1
2	453044	1	1
3	435918	1	1
3	435919	1	1
3	435934	1	1
3	435935	0	0
3	436948	0	0
3	436967	1	1
3	437157	0	1
3	437175	0	0
3	437441	0	0
3	437778	0	1
3	437836	1	1
3	437894	0	0
3	438353	1	1
3	438434	1	1
3	438913	1	1
3	438981	1	1
3	439051	0	0
3	439189	1	0
3	439384	0	0
3	439481	1	1
3	439779	1	1
3	439803	0	0
3	439804	0	0
3	441517	1	1
3	441526	1	1
3	441533	0	0
3	441753	1	0
3	441809	0	0
3	441817	1	1
3	441843	1	1
3	441844	1	1
3	442307	1	0
3	442316	0	1
3	442332	1	1
3	444286	1	1
3	444297	0	0
3	451969	0	0
3	452036	0	0
3	452338	1	1
3	452372	1	1
3	452418	1	1
3	452498	1	1
3	452595	0	0
3	452935	1	1
3	452950	0	0
3	452981	1	1
3	453089	0	0
3	453118	1	1
3	453121	1	1
3	453238	0	0
3	453427	1	1
3	453453	1	1
3	453489	1	1
3	453495	0	0
3	453560	1	1
3	453598	1	1
3	453868	0	0
3	453929	1	1
3	453945	1	1
3	454255	1	1
3	454256	1	1
3	454871	1	1
3	454878	0	0
3	454886	1	1
3	454896	0	0
3	454967	1	1
3	455017	1	1
3	455023	1	1
3	455132	1	0
4	435681	1	1
4	436142	0	0
4	436146	1	1
4	436641	1	1
4	437489	1	1
4	437490	1	1
4	437662	0	0
4	437717	1	1
4	438185	0	0
4	438223	1	1
4	438229	1	1
4	438352	0	0
4	438375	1	1
4	438975	1	1
4	439298	1	1
4	439301	1	1
4	439392	1	1
4	439713	1	1
4	439714	1	1
4	439727	1	1
4	439873	0	0
4	441371	1	1
4	441494	1	1
4	441820	1	1
4	441845	0	0
4	442141	0	0
4	442145	1	1
4	444287	1	1
4	444298	0	1
4	450973	0	0
4	452190	0	0
4	452197	1	1
4	452335	0	0
4	452336	1	0
4	452505	1	1
4	452625	1	1
4	452627	0	0
4	452792	1	1
4	452896	0	0
4	453226	1	1
4	453293	1	1
4	453457	1	1
4	453572	1	1
4	453685	1	1
4	453974	1	1
4	453982	0	0
4	454237	0	0
4	454238	1	1
4	454696	1	1
4	454863	1	1
4	454884	0	0
4	454908	0	0
4	455129	1	1
5	436204	1	0
5	436210	1	1

## Sheet: Rat I
DOTS status	Sample ID #	1st session	2nd session
1	435562	0	0
1	435563	0	0		DOTS status		1st session, 2nd session
1	435564	0	1		5= 3+		0= not indicated
1	435565	0	0		4= 2+		1 = indicated
1	435566	0	0		3= 1+
1	435567	0	0		2= AFB
1	435568	0	0		1= negative
1	435577	0	0
1	435581	0	0
1	435582	0	0
1	435583	0	0
1	435588	0	0
1	435589	0	0
1	435592	0	0
1	435593	0	0
1	435594	1	0
1	435595	0	0
1	435596	0	0
1	435597	0	0
1	435598	0	0
1	435599	0	0
1	435600	1	0
1	435601	0	0
1	435602	1	1
1	435603	0	0
1	435604	0	0
1	435605	0	0
1	435608	0	0
1	435609	0	0
1	435676	0	0
1	435677	1	1
1	435682	0	0
1	435683	1	0
1	435684	0	1
1	435685	0	0
1	435686	1	0
1	435687	1	0
1	435688	0	0
1	435689	0	0
1	435692	0	0
1	435751	1	0
1	435752	1	0
1	435763	0	0
1	435764	0	0
1	435765	0	1
1	435766	0	0
1	435767	0	0
1	435768	0	0
1	435769	0	0
1	435770	0	0
1	435909	0	0
1	435910	0	0
1	435911	0	0
1	435912	0	0
1	435915	1	1
1	435929	0	0
1	435931	0	1
1	435932	0	1
1	435933	0	0
1	435936	0	0
1	435937	0	0
1	435938	0	0
1	435939	0	1
1	435940	0	0
1	435941	0	0
1	435942	0	0
1	435943	0	0
1	435944	0	0
1	435945	0	0
1	435948	0	0
1	435949	0	0
1	435951	0	0
1	435953	1	0
1	435954	0	0
1	435955	0	0
1	435956	0	0
1	435957	1	0
1	435958	1	0
1	435959	0	0
1	435960	0	0
1	435961	1	1
1	435962	1	1
1	436096	0	0
1	436097	0	0
1	436099	0	0
1	436100	0	0
1	436101	0	1
1	436103	1	1
1	436104	1	0
1	436105	0	0
1	436106	0	0
1	436107	0	0
1	436108	0	0
1	436109	0	0
1	436110	0	0
1	436111	0	0
1	436112	0	0
1	436113	0	0
1	436114	0	0
1	436115	0	0
1	436116	0	0
1	436117	0	0
1	436118	0	0
1	436119	0	0
1	436120	0	0
1	436121	0	1
1	436122	0	0
1	436124	0	0
1	436125	0	0
1	436127	0	0
1	436128	1	1
1	436129	0	0
1	436131	0	0
1	436132	0	0
1	436133	1	0
1	436134	0	0
1	436135	0	0
1	436136	0	0
1	436686	0	0
1	436718	0	0
1	436719	0	0
1	436720	0	0
1	436721	0	0
1	436722	0	0
1	436723	0	0
1	436726	0	0
1	436727	0	0
1	436748	0	0
1	436749	0	0
1	436750	0	0
1	436752	0	1
1	436753	0	0
1	436757	1	1
1	436758	1	0
1	436759	0	0
1	436760	0	0
1	436761	0	0
1	436762	0	0
1	436765	0	1
1	436766	0	0
1	436767	0	0
1	436768	0	0
1	436769	0	0
1	436770	0	0
1	436771	0	0
1	436773	1	0
1	436774	0	0
1	436775	0	0
1	436776	1	0
1	436783	0	1
1	436784	0	0
1	436785	0	0
1	436786	1	0
1	436787	0	0
1	436788	0	0
1	436793	0	0
1	436794	1	0
1	436795	1	1
1	436796	0	1
1	436860	1	1
1	436861	1	1
1	436862	0	0
1	436863	0	0
1	436930	0	0
1	436932	0	0
1	436933	0	0
1	436934	0	0
1	436935	0	0
1	436938	0	0
1	436939	0	0
1	436940	0	0
1	436941	0	0
1	436942	0	1
1	436957	0	0
1	437153	0	0
1	437158	0	0
1	437159	0	0
1	437160	1	0
1	437161	1	0
1	437163	1	0
1	437164	1	1
1	437166	1	0
1	437167	0	0
1	437168	0	0
1	437171	0	0
1	437172	0	0
1	437173	0	0
1	437176	0	0
1	437179	1	0
1	437181	0	0
1	437182	0	0
1	437183	0	0
1	437184	1	0
1	437185	0	0
1	437186	0	0
1	437187	1	1
1	437346	0	0
1	437347	0	1
1	437413	0	0
1	437420	1	1
1	437429	0	0
1	437433	0	0
1	437434	0	0
1	437435	1	1
1	437436	0	0
1	437437	0	0
1	437438	0	0
1	437443	0	0
1	437444	0	0
1	437445	0	0
1	437446	0	0
1	437447	0	0
1	437448	0	0
1	437451	0	0
1	437452	0	0
1	437453	1	0
1	437454	0	0
1	437455	0	0
1	437456	0	0
1	437457	0	0
1	437458	0	0
1	437459	0	0
1	437460	0	0
1	437461	0	0
1	437462	0	0
1	437465	0	0
1	437466	0	0
1	437469	0	0
1	437470	1	0
1	437471	0	0
1	437472	0	0
1	437473	0	0
1	437474	0	0
1	437475	0	0
1	437476	0	0
1	437487	1	1
1	437623	0	0
1	437695	0	0
1	437708	0	0
1	437709	0	0
1	437710	1	1
1	437711	0	0
1	437712	1	0
1	437713	0	0
1	437718	0	0
1	437719	1	0
1	437720	0	0
1	437721	0	0
1	437722	0	0
1	437725	0	0
1	437726	0	0
1	437742	0	0
1	437743	0	0
1	437746	0	0
1	437747	0	0
1	437748	0	0
1	437749	0	0
1	437752	0	0
1	437753	0	0
1	437754	1	0
1	437755	0	0
1	437757	0	0
1	437758	0	0
1	437806	0	0
1	437815	1	0
1	437816	0	0
1	437817	1	1
1	437818	0	0
1	437819	0	0
1	437824	0	0
1	437825	0	0
1	437826	0	0
1	437829	0	0
1	437830	0	0
1	437831	0	0
1	437833	0	0
1	437834	1	0
1	437837	0	0
1	437838	0	0
1	437839	0	0
1	437848	1	0
1	437996	1	0
1	438024	0	0
1	438122	0	0
1	438129	0	0
1	438130	1	0
1	438131	1	0
1	438132	1	0
1	438133	0	0
1	438134	1	1
1	438136	0	0
1	438137	1	0
1	438138	0	0
1	438139	0	1
1	438140	1	0
1	438141	0	0
1	438142	1	0
1	438144	0	0
1	438181	0	0
1	438217	1	0
1	438218	1	0
1	438219	0	0
1	438220	0	0
1	438221	0	0
1	438222	1	0
1	438225	0	0
1	438226	0	0
1	438227	0	0
1	438230	0	0
1	438231	0	0
1	438232	1	0
1	438233	0	0
1	438235	0	0
1	438236	0	0
1	438237	0	0
1	438238	0	0
1	438239	0	0
1	438240	0	0
1	438242	0	0
1	438243	0	1
1	438244	0	0
1	438245	0	0
1	438246	0	0
1	438247	0	0
1	438248	0	0
1	438249	0	0
1	438250	0	0
1	438251	0	0
1	438252	0	0
1	438253	0	0
1	438254	0	0
1	438257	0	0
1	438258	0	0
1	438271	0	0
1	438272	1	0
1	438331	0	0
1	438344	0	0
1	438359	1	0
1	438360	0	0
1	438361	0	0
1	438389	0	1
1	438391	1	0
1	438392	0	0
1	438403	1	0
1	438404	0	0
1	438417	0	0
1	438418	0	0
1	438419	0	0
1	438420	1	1
1	438421	1	1
1	438422	0	0
1	438423	0	0
1	438424	0	0
1	438425	1	0
1	438426	0	0
1	438427	0	0
1	438428	0	0
1	438429	0	0
1	438430	0	0
1	438431	0	0
1	438432	1	1
1	438528	0	0
1	438529	0	0
1	438530	1	0
1	438531	0	0
1	438534	0	0
1	438535	1	0
1	438536	1	0
1	438537	0	0
1	438538	0	0
1	438539	1	0
1	438540	0	0
1	438541	0	0
1	438542	0	0
1	438543	0	0
1	438544	0	0
1	438545	0	0
1	438546	0	0
1	438547	0	0
1	438798	0	0
1	438801	1	0
1	438802	1	0
1	438809	1	0
1	438819	1	1
1	438822	0	0
1	438823	0	0
1	438824	0	0
1	438825	1	0
1	438826	0	1
1	438827	0	0
1	438828	0	0
1	438829	1	0
1	438830	1	0
1	438916	0	0
1	438917	1	0
1	438918	0	0
1	438919	0	0
1	438920	0	0
1	438923	0	0
1	438924	0	0
1	438925	0	0
1	438926	0	0
1	438927	0	0
1	438928	1	1
1	438930	0	0
1	438931	0	0
1	438932	0	0
1	438933	0	0
1	438935	0	0
1	438936	0	0
1	438937	0	0
1	438938	0	0
1	438963	0	0
1	438964	0	0
1	438965	0	0
1	438966	0	0
1	438971	1	0
1	438972	0	0
1	438973	0	0
1	438974	0	0
1	438978	1	0
1	438979	0	0
1	438982	1	1
1	438983	0	0
1	439049	0	0
1	439090	0	0
1	439093	1	0
1	439094	0	0
1	439098	0	0
1	439100	1	1
1	439101	0	0
1	439102	0	0
1	439103	0	0
1	439104	0	0
1	439105	0	0
1	439106	0	0
1	439108	0	0
1	439109	0	0
1	439110	0	0
1	439111	0	0
1	439112	0	0
1	439113	0	0
1	439114	0	0
1	439115	1	1
1	439116	0	0
1	439117	0	0
1	439118	1	1
1	439119	0	0
1	439182	0	0
1	439183	0	0
1	439184	0	0
1	439185	0	0
1	439186	0	0
1	439187	0	0
1	439188	0	0
1	439190	0	1
1	439191	0	0
1	439193	0	0
1	439194	0	0
1	439195	0	0
1	439196	0	0
1	439199	0	0
1	439200	0	0
1	439201	0	0
1	439203	0	0
1	439204	0	0
1	439239	0	0
1	439240	0	0
1	439256	0	0
1	439303	0	0
1	439304	0	0
1	439305	0	1
1	439306	1	0
1	439309	0	0
1	439310	1	0
1	439311	0	0
1	439312	0	0
1	439313	0	0
1	439314	0	0
1	439315	0	0
1	439316	0	0
1	439317	0	0
1	439318	0	0
1	439321	0	0
1	439322	0	0
1	439325	0	0
1	439326	0	0
1	439327	0	0
1	439358	0	0
1	439359	0	0
1	439361	0	0
1	439366	1	1
1	439378	0	0
1	439379	0	0
1	439380	1	0
1	439381	0	0
1	439382	0	0
1	439383	0	0
1	439390	0	0
1	439391	0	0
1	439393	0	0
1	439396	0	0
1	439397	1	1
1	439398	1	0
1	439399	0	0
1	439400	0	0
1	439409	0	0
1	439410	1	1
1	439411	0	0
1	439412	0	0
1	439413	0	0
1	439414	0	0
1	439415	0	0
1	439416	0	0
1	439417	0	0
1	439418	0	0
1	439421	0	0
1	439422	0	0
1	439423	1	1
1	439424	1	1
1	439425	0	0
1	439426	0	0
1	439427	0	0
1	439428	0	0
1	439429	0	0
1	439430	0	0
1	439431	1	1
1	439432	0	0
1	439433	0	0
1	439436	0	0
1	439491	1	0
1	439492	0	0
1	439495	0	0
1	439496	0	0
1	439497	0	0
1	439500	0	0
1	439503	0	0
1	439506	0	1
1	439507	1	1
1	439508	1	1
1	439509	1	1
1	439510	1	1
1	439511	1	0
1	439532	1	1
1	439636	0	0
1	439637	0	0
1	439667	0	0
1	439685	0	0
1	439686	0	0
1	439688	0	0
1	439689	0	0
1	439690	0	0
1	439691	0	0
1	439693	0	0
1	439775	0	0
1	439776	0	0
1	439777	0	0
1	439778	0	0
1	439781	0	1
1	439782	1	0
1	439783	0	0
1	439784	1	1
1	439785	0	0
1	439786	0	0
1	439787	0	0
1	439788	1	0
1	439789	0	0
1	439790	0	0
1	439795	1	0
1	439796	0	0
1	439797	0	0
1	439798	0	0
1	439799	0	0
1	439800	0	0
1	439801	1	0
1	439802	0	0
1	439805	0	0
1	439806	1	0
1	439807	0	0
1	439808	0	0
1	439809	0	1
1	439810	1	1
1	439811	0	0
1	439812	0	0
1	439813	0	0
1	439814	1	0
1	439831	0	0
1	439832	0	0
1	439867	0	1
1	439900	0	0
1	439901	0	0
1	439935	1	0
1	439936	0	0
1	439937	0	0
1	439938	0	0
1	441390	1	0
1	441391	0	0
1	441399	1	0
1	441493	0	0
1	441495	0	1
1	441496	1	1
1	441497	0	0
1	441498	0	0
1	441499	0	0
1	441500	0	0
1	441501	0	0
1	441502	0	0
1	441503	0	0
1	441504	1	0
1	441505	0	0
1	441506	0	0
1	441507	1	0
1	441508	1	0
1	441509	0	0
1	441510	0	0
1	441511	0	0
1	441512	0	0
1	441513	0	0
1	441514	0	0
1	441515	0	0
1	441516	0	0
1	441518	0	0
1	441519	0	0
1	441520	0	0
1	441521	0	0
1	441522	0	0
1	441523	1	0
1	441524	1	0
1	441525	0	0
1	441529	1	0
1	441530	1	0
1	441531	1	0
1	441532	0	0
1	441534	0	0
1	441535	1	0
1	441536	0	1
1	441537	0	0
1	441538	0	0
1	441539	1	0
1	441541	0	0
1	441543	0	0
1	441578	0	0
1	441579	0	0
1	441580	1	0
1	441582	0	0
1	441583	0	0
1	441585	0	0
1	441586	1	0
1	441589	0	0
1	441590	0	0
1	441609	0	0
1	441610	0	0
1	441611	0	0
1	441612	0	0
1	441617	0	0
1	441618	0	0
1	441619	0	0
1	441629	0	0
1	441630	0	0
1	441633	0	0
1	441638	0	0
1	441639	0	0
1	441642	0	0
1	441643	0	0
1	441644	1	0
1	441645	1	0
1	441660	0	0
1	441661	0	0
1	441669	0	0
1	441674	0	0
1	441675	1	0
1	441676	0	1
1	441677	0	1
1	441678	0	0
1	441679	0	0
1	441682	0	1
1	441683	0	0
1	441684	0	0
1	441685	0	0
1	441707	0	0
1	441708	0	1
1	441727	0	0
1	441728	1	0
1	441737	0	0
1	441738	0	0
1	441739	0	1
1	441740	0	0
1	441743	1	1
1	441744	1	1
1	441747	0	0
1	441748	0	0
1	441750	0	0
1	441800	0	0
1	441826	0	1
1	441827	0	0
1	441828	0	0
1	441829	0	0
1	441830	0	0
1	441831	0	0
1	441832	0	0
1	441833	0	0
1	441834	0	0
1	441835	1	1
1	441836	1	1
1	441837	0	0
1	441838	0	0
1	441839	0	0
1	441840	0	0
1	441842	0	0
1	441847	0	0
1	441848	0	0
1	441849	1	1
1	441850	0	0
1	441851	0	0
1	441852	0	0
1	441856	0	0
1	441857	0	0
1	441858	0	0
1	441859	1	0
1	441860	0	0
1	441863	0	0
1	441864	0	0
1	441867	1	0
1	441868	0	0
1	441872	0	0
1	441877	0	0
1	441878	0	0
1	441879	1	0
1	441880	0	0
1	441881	0	0
1	441882	0	1
1	441883	0	0
1	441884	0	0
1	441885	0	0
1	441886	0	0
1	441887	0	0
1	441889	0	0
1	441890	0	0
1	441891	0	1
1	441892	0	0
1	441893	0	0
1	441894	1	1
1	441895	0	0
1	441896	0	0
1	441897	0	0
1	441898	0	0
1	441899	0	0
1	441900	0	0
1	442144	0	0
1	442147	1	0
1	442148	0	1
1	442151	0	0
1	442152	0	0
1	442155	0	0
1	442156	0	0
1	442157	0	0
1	442158	0	0
1	442159	0	0
1	442160	0	0
1	442161	0	0
1	442162	0	0
1	442163	0	0
1	442164	0	0
1	442166	0	0
1	442168	0	0
1	442169	0	1
1	442170	0	0
1	442171	1	0
1	442172	0	0
1	442173	0	1
1	442174	1	1
1	442181	0	0
1	442182	0	0
1	442183	0	0
1	442184	0	1
1	442185	1	1
1	442186	0	0
1	442187	0	0
1	442188	0	0
1	442189	0	0
1	442190	0	0
1	442191	0	0
1	442192	0	1
1	442193	0	0
1	442194	0	0
1	442195	0	0
1	442196	0	0
1	442197	0	0
1	442199	0	0
1	442268	0	0
1	442269	0	0
1	442271	0	0
1	442272	0	0
1	442273	0	0
1	442274	0	0
1	442275	0	0
1	442276	0	0
1	442277	0	0
1	442278	0	0
1	442289	0	0
1	442292	1	0
1	442293	0	0
1	442294	0	0
1	442295	1	0
1	442296	0	1
1	442297	0	0
1	442298	0	0
1	442299	0	0
1	442300	0	0
1	442301	0	0
1	442302	0	0
1	444263	0	0
1	444264	0	0
1	444265	0	0
1	444266	0	1
1	444267	0	0
1	444268	0	0
1	444269	0	0
1	444272	0	0
1	444273	0	1
1	444274	1	0
1	444275	0	0
1	444276	0	0
1	444277	0	0
1	444278	1	1
1	444279	1	0
1	444280	1	0
1	444281	0	0
1	444284	0	0
1	444285	0	0
1	444288	0	0
1	444289	1	0
1	444290	0	0
1	444291	0	1
1	444294	0	0
1	444295	0	0
1	444296	0	0
1	444299	0	1
1	444300	0	1
1	444301	0	0
1	444302	0	0
1	444303	1	0
1	444304	0	0
1	444305	0	0
1	444306	0	0
1	444307	1	1
1	444308	0	1
1	444309	0	0
1	444310	1	0
1	444311	0	0
1	444312	0	0
1	444313	0	0
1	444314	0	0
1	444315	0	0
1	444316	0	0
1	444408	0	0
1	452003	0	0
1	452005	0	0
1	452006	0	0
1	452008	0	0
1	452010	0	0
1	452012	0	0
1	452014	0	1
1	452016	0	0
1	452018	0	0
1	452020	0	0
1	452021	0	0
1	452023	1	1
1	452025	0	0
1	452026	0	0
1	452028	0	0
1	452030	0	0
1	452032	0	0
1	452034	1	1
1	452038	1	0
1	452044	0	0
1	452046	1	1
1	452052	0	0
1	452054	0	1
1	452056	0	0
1	452058	1	1
1	452060	0	0
1	452062	0	0
1	452064	0	0
1	452066	1	0
1	452068	0	1
1	452072	0	0
1	452076	0	0
1	452078	0	0
1	452150	1	1
1	452152	0	1
1	452154	0	0
1	452156	0	0
1	452158	0	0
1	452160	0	0
1	452162	0	0
1	452166	0	0
1	452167	0	0
1	452168	0	0
1	452169	0	0
1	452170	1	0
1	452264	0	0
1	452265	0	0
1	452266	0	0
1	452267	0	0
1	452268	0	0
1	452269	0	0
1	452270	0	0
1	452271	1	1
1	452272	0	0
1	452273	0	0
1	452274	1	1
1	452275	0	0
1	452276	0	0
1	452279	0	0
1	452280	1	0
1	452281	0	0
1	452288	0	0
1	452331	0	0
1	452332	0	0
1	452333	0	0
1	452334	1	0
1	452339	0	0
1	452340	0	0
1	452341	0	0
1	452342	0	0
1	452343	0	0
1	452344	0	1
1	452345	1	0
1	452348	0	0
1	452351	0	0
1	452352	0	0
1	452353	0	0
1	452354	0	0
1	452355	0	0
1	452357	1	1
1	452359	0	0
1	452361	0	0
1	452363	1	0
1	452364	1	1
1	452366	0	0
1	452368	0	0
1	452370	0	0
1	452373	0	0
1	452375	1	1
1	452377	0	0
1	452392	0	0
1	452394	0	0
1	452401	0	0
1	452403	0	0
1	452404	0	0
1	452406	0	0
1	452408	0	0
1	452410	0	0
1	452412	0	0
1	452414	0	0
1	452416	0	0
1	452419	0	0
1	452421	1	0
1	452422	0	0
1	452424	0	0
1	452426	0	0
1	452428	0	1
1	452430	0	0
1	452434	0	1
1	452438	0	0
1	452440	0	0
1	452442	1	0
1	452444	0	0
1	452446	0	0
1	452448	0	0
1	452450	0	0
1	452452	0	0
1	452454	0	0
1	452458	0	1
1	452460	0	0
1	452499	0	0
1	452501	0	0
1	452503	0	0
1	452506	0	0
1	452508	0	0
1	452510	0	1
1	452511	0	0
1	452514	0	0
1	452565	0	0
1	452569	0	1
1	452571	0	0
1	452573	0	0
1	452575	0	0
1	452579	0	0
1	452581	0	1
1	452583	0	0
1	452585	0	0
1	452587	0	0
1	452591	0	0
1	452593	1	1
1	452597	0	0
1	452599	0	0
1	452601	0	0
1	452603	0	0
1	452605	0	0
1	452607	0	0
1	452611	0	0
1	452615	0	0
1	452617	0	0
1	452619	0	0
1	452621	0	0
1	452623	0	0
1	452629	0	0
1	452633	0	1
1	452635	1	1
1	452639	1	1
1	452641	0	0
1	452643	1	1
1	452645	0	0
1	452647	0	0
1	452708	0	0
1	452709	0	0
1	452920	1	1
1	452921	0	0
1	452922	1	1
1	452923	1	1
1	452924	0	0
1	452925	1	0
1	452926	0	0
1	452927	0	0
1	452928	0	0
1	452929	0	0
1	452930	0	0
1	452931	0	0
1	452932	0	0
1	452933	0	0
1	452936	0	0
1	452937	0	0
1	452938	0	0
1	452939	0	1
1	452940	0	1
1	452941	0	0
1	452942	0	0
1	452943	0	0
1	452944	0	0
1	452946	0	0
1	452947	0	0
1	452954	0	0
1	452955	0	0
1	452956	0	0
1	452957	0	0
1	452958	0	0
1	452959	0	0
1	452961	0	0
1	452963	1	1
1	452965	0	0
1	452967	0	0
1	452969	1	1
1	452971	0	0
1	452973	0	0
1	452975	0	0
1	452977	0	0
1	452979	1	0
1	452983	1	0
1	452985	0	0
1	452987	0	0
1	452995	0	0
1	452997	0	0
1	453001	0	0
1	453003	0	0
1	453005	0	0
1	453007	0	1
1	453011	0	0
1	453013	0	0
1	453015	0	0
1	453017	1	0
1	453019	0	0
1	453021	0	0
1	453023	0	0
1	453025	1	0
1	453027	0	0
1	453032	0	0
1	453034	0	0
1	453036	1	1
1	453038	0	1
1	453040	0	0
1	453042	0	0
1	453049	0	0
1	453073	0	0
1	453075	1	1
1	453077	0	0
1	453079	0	0
1	453083	0	0
1	453084	0	0
1	453086	0	0
1	453087	0	0
1	453091	0	0
1	453094	0	1
1	453096	0	0
1	453098	0	0
1	453100	0	0
1	453102	1	1
1	453104	0	0
1	453108	0	0
1	453110	0	0
1	453112	0	0
1	453114	1	1
1	453134	0	1
1	453135	1	0
1	453136	0	0
1	453137	0	0
1	453138	0	0
1	453140	0	0
1	453141	1	1
1	453142	0	0
1	453144	0	0
1	453146	0	0
1	453148	0	0
1	453150	0	1
1	453152	0	0
1	453156	0	0
1	453158	0	0
1	453160	1	1
1	453162	0	0
1	453164	1	0
1	453166	0	0
1	453176	0	0
1	453178	0	0
1	453180	0	0
1	453182	1	1
1	453207	1	1
1	453209	0	1
1	453211	1	0
1	453213	0	0
1	453214	0	0
1	453216	0	1
1	453218	0	0
1	453220	0	0
1	453221	0	0
1	453223	0	0
1	453227	1	1
1	453261	0	0
1	453265	0	0
1	453269	0	0
1	453271	0	0
1	453408	0	0
1	453410	1	0
1	453415	0	0
1	453418	0	0
1	453445	0	0
1	453447	1	1
1	453449	0	0
1	453450	0	0
1	453451	0	0
1	453455	0	0
1	453456	0	0
1	453460	0	0
1	453461	0	0
1	453463	0	0
1	453465	0	0
1	453467	0	0
1	453470	0	0
1	453471	0	0
1	453473	0	0
1	453475	0	0
1	453477	0	1
1	453479	0	0
1	453481	0	0
1	453482	1	0
1	453484	1	1
1	453485	0	0
1	453487	1	1
1	453491	0	0
1	453493	0	0
1	453497	0	1
1	453499	0	0
1	453501	0	0
1	453503	0	0
1	453505	0	0
1	453507	0	0
1	453509	0	1
1	453511	0	0
1	453513	0	0
1	453515	0	1
1	453517	0	0
1	453519	1	1
1	453521	0	0
1	453523	0	0
1	453525	1	1
1	453527	0	0
1	453530	0	0
1	453532	0	0
1	453534	1	0
1	453536	0	0
1	453538	1	1
1	453540	0	0
1	453542	1	1
1	453544	0	0
1	453546	0	0
1	453549	0	1
1	453553	0	0
1	453555	1	0
1	453557	1	0
1	453561	0	0
1	453575	0	0
1	453585	0	0
1	453588	0	0
1	453590	1	1
1	453592	0	0
1	453594	0	0
1	453596	1	1
1	453600	0	0
1	453602	0	0
1	453604	1	0
1	453606	0	0
1	453613	1	0
1	453615	0	0
1	453616	0	0
1	453646	0	0
1	453647	0	0
1	453648	0	0
1	453649	0	0
1	453650	0	0
1	453651	0	0
1	453652	0	0
1	453653	1	0
1	453662	0	0
1	453663	0	0
1	453664	0	0
1	453665	1	1
1	453666	0	0
1	453668	1	1
1	453669	1	0
1	453670	1	1
1	453672	0	0
1	453673	0	0
1	453674	1	0
1	453675	1	0
1	453676	1	0
1	453677	0	0
1	453678	0	0
1	453679	0	0
1	453680	0	0
1	453681	1	0
1	453682	0	0
1	453687	0	0
1	453688	0	0
1	453689	0	0
1	453690	0	0
1	453691	0	0
1	453692	0	0
1	453693	0	0
1	453694	1	0
1	453699	0	0
1	453700	0	0
1	453701	0	0
1	453702	0	0
1	453703	0	0
1	453704	0	0
1	453707	1	0
1	453708	0	0
1	453711	1	0
1	453712	1	1
1	453713	0	0
1	453714	1	1
1	453715	0	0
1	453716	0	0
1	453870	0	0
1	453872	0	0
1	453930	0	0
1	453932	0	0
1	453934	0	0
1	453936	0	0
1	453938	1	1
1	453941	0	0
1	453943	1	1
1	453947	0	0
1	453949	0	0
1	453950	0	0
1	453952	0	1
1	453953	1	1
1	453955	0	1
1	453957	0	0
1	453959	0	0
1	453961	0	0
1	453963	0	0
1	453965	0	0
1	453966	0	0
1	453968	0	0
1	453970	0	0
1	453972	0	0
1	453977	0	0
1	453978	1	0
1	453980	0	0
1	453984	0	0
1	453986	0	0
1	453988	0	0
1	453990	1	1
1	453992	1	1
1	453994	0	1
1	453996	0	0
1	453997	0	0
1	453999	0	0
1	454001	0	0
1	454005	1	0
1	454009	0	0
1	454013	0	0
1	454019	0	0
1	454023	0	0
1	454029	0	0
1	454033	0	0
1	454035	0	0
1	454037	1	0
1	454043	0	0
1	454045	0	0
1	454047	0	0
1	454049	0	0
1	454051	0	0
1	454055	1	1
1	454057	0	0
1	454061	0	0
1	454063	0	0
1	454065	0	0
1	454067	0	0
1	454069	1	0
1	454071	0	0
1	454073	0	0
1	454075	0	0
1	454076	0	0
1	454078	0	0
1	454239	0	0
1	454241	0	0
1	454243	0	0
1	454245	1	1
1	454247	1	1
1	454249	0	0
1	454251	1	0
1	454252	0	1
1	454253	1	1
1	454254	1	1
1	454257	0	0
1	454258	0	0
1	454259	0	0
1	454260	0	0
1	454261	0	0
1	454262	1	1
1	454263	1	1
1	454326	0	0
1	454328	1	0
1	454329	0	0
1	454331	0	0
1	454332	0	0
1	454333	0	0
1	454334	0	0
1	454335	1	0
1	454336	0	0
1	454337	0	0
1	454338	0	0
1	454339	0	1
1	454340	0	0
1	454341	0	0
1	454342	1	0
1	454343	0	0
1	454344	0	0
1	454345	0	0
1	454346	0	0
1	454347	0	0
1	454348	0	0
1	454349	0	0
1	454350	0	0
1	454351	0	0
1	454352	0	0
1	454353	0	0
1	454354	0	1
1	454355	1	1
1	454562	0	1
1	454563	0	0
1	454864	1	0
1	454865	0	0
1	454866	0	0
1	454867	0	0
1	454868	0	0
1	454869	1	1
1	454870	0	0
1	454872	1	0
1	454873	0	1
1	454874	1	1
1	454875	0	1
1	454877	0	0
1	454879	0	0
1	454881	0	1
1	454882	0	0
1	454883	0	0
1	454885	0	0
1	454887	0	1
1	454888	0	0
1	454889	0	0
1	454890	0	0
1	454891	0	0
1	454892	0	0
1	454893	0	0
1	454894	0	0
1	454897	0	0
1	454898	0	0
1	454899	0	0
1	454900	0	0
1	454901	0	0
1	454902	0	0
1	454903	0	1
1	454904	0	0
1	454909	0	0
1	454910	1	0
1	454911	0	0
1	454912	0	0
1	454913	0	0
1	454914	0	0
1	454915	0	0
1	454916	0	0
1	454917	0	1
1	454918	0	0
1	454919	0	0
1	454920	1	0
1	454921	0	1
1	454922	0	0
1	454923	0	1
1	454925	0	1
1	454926	0	0
1	454927	0	0
1	454929	0	0
1	454930	1	0
1	454933	0	0
1	454934	0	0
1	454935	0	0
1	454936	0	1
1	454937	0	0
1	454938	0	0
1	454939	0	0
1	455224	0	0
1	455225	0	0
1	455226	0	0
1	455227	0	0
1	455228	0	0
1	455229	0	1
1	455230	1	0
1	455231	0	0
1	455232	1	0
1	455233	0	0
1	455234	1	1
1	455235	0	1
1	455236	0	0
1	455237	0	0
1	455238	0	0
1	455239	0	0
1	455292	0	0
1	455333	0	0
1	455334	0	0
1	455335	0	0
1	455336	0	0
1	455339	1	0
1	455340	0	0
1	455341	0	0
1	455342	0	0
1	455343	0	0
1	455344	0	0
1	455345	0	0
1	455346	0	0
1	455347	1	0
1	455348	0	0
1	455349	0	0
1	455350	0	0
1	455353	0	0
1	455354	1	0
1	455355	1	1
1	455356	0	0
1	455357	0	0
1	455358	0	0
1	455359	0	0
1	455360	0	0
1	455361	0	0
1	455362	0	0
1	455379	1	1
1	455380	1	0
1	455381	0	0
1	455382	0	0
1	455383	1	0
1	455384	0	0
1	455386	0	1
1	455387	1	0
1	455388	0	0
1	455389	0	1
1	455390	0	0
1	455391	0	0
1	455392	1	1
1	455393	0	0
1	455394	1	0
1	455395	0	0
1	455396	0	0
1	455397	0	0
1	455398	0	0
1	455399	0	0
3	438562	1	1
3	439219	0	0
3	439739	0	0
4	435199	1	1
4	455385	1	0
5	435192	0	0
5	435200	1	1
5	435907	1	1
5	436067	1	1
5	436946	1	1
5	441752	0	0
5	451978	0	0
5	452567	1	1
5	453529	1	1
5	453695	1	1
5	454053	1	1
5	454060	0	0
6	437769	0	0
6	437885	1	1
6	438367	1	1
6	439520	1	1
7	438533	1	1
7	439470	1	1
7	441605	1	1
7	441989	0	0
7	444293	1	1
7	452437	1	0
7	452546	1	1
7	453107	0	0
8	435624	0	0
8	436947	1	0
8	442313	0	0
9	437775	0	0
9	439472	1	1
9	453696	1	1
10	437449	0	0
10	437450	1	1
10	454327	1	1
11	435918	1	1
11	435919	1	1
11	435934	1	1
11	435935	0	0
11	436948	0	0
11	436967	1	1
11	437157	1	0
11	437175	1	1
11	437441	0	0
11	437778	1	1
11	437836	1	1
11	437894	1	1
11	438353	1	1
11	438434	1	1
11	438913	1	1
11	438981	1	0
11	439051	1	1
11	439189	1	0
11	439384	0	0
11	439481	1	1
11	439779	1	1
11	439803	0	0
11	439804	0	0
11	441517	1	1
11	441526	1	1
11	441533	0	0
11	441753	1	1
11	441809	0	0
11	441817	1	1
11	441843	1	1
11	441844	1	1
11	442307	1	1
11	442316	0	0
11	442332	1	1
11	444286	1	1
11	444297	1	1
11	451969	0	0
11	452036	1	1
11	452338	1	1
11	452372	1	1
11	452418	1	1
11	452498	1	1
11	452595	0	1
11	452935	1	1
11	452950	1	1
11	452981	1	1
11	453089	1	1
11	453118	1	1
11	453121	1	1
11	453238	1	1
11	453427	1	1
11	453453	1	1
11	453489	1	1
11	453495	1	1
11	453560	1	1
11	453598	1	1
11	453868	0	0
11	453929	1	0
11	453945	1	1
11	454255	1	1
11	454256	1	1
11	454871	1	0
11	454878	0	0
11	454886	0	0
11	454896	0	0
11	454967	1	1
11	455017	1	1
11	455023	1	1
11	455132	0	1
12	435681	1	1
12	436142	0	0
12	436146	1	1
12	436641	1	1
12	437489	1	1
12	437490	1	1
12	437662	1	1
12	437717	1	1
12	438185	1	1
12	438223	1	1
12	438229	1	1
12	438352	1	1
12	438375	1	1
12	438975	1	1
12	439298	1	1
12	439301	1	1
12	439392	1	1
12	439713	1	1
12	439714	1	1
12	439727	1	1
12	439873	0	0
12	441371	1	1
12	441494	0	0
12	441820	1	1
12	441845	0	0
12	442141	1	0
12	442145	1	1
12	444287	1	1
12	444298	1	1
12	450973	1	1
12	452190	0	0
12	452197	1	1
12	452335	1	1
12	452336	1	1
12	452505	1	1
12	452625	1	1
12	452627	1	1
12	452792	1	1
12	452896	0	1
12	453226	1	1
12	453293	1	1
12	453457	1	1
12	453572	1	1
12	453685	1	1
12	453974	1	1
12	453982	0	1
12	454237	1	1
12	454238	1	1
12	454696	1	1
12	454863	1	1
12	454884	0	0
12	454908	1	1
12	455129	1	1
13	436204	1	1
13	436210	1	1
15	453044	1	1
19	438277	1	1

## Sheet: Rat H
DOTS status	Sample ID #	1st session	2nd session
1	435562	1	1
1	435563	0	1		DOTS status		1st session, 2nd session
1	435564	1	1		5= 3+		0= not indicated
1	435565	0	0		4= 2+		1 = indicated
1	435566	0	0		3= 1+
1	435567	0	0		2= AFB
1	435568	0	0		1= negative
1	435577	1	0
1	435581	0	0
1	435582	0	0
1	435583	0	0
1	435588	0	0
1	435589	0	0
1	435592	0	0
1	435593	0	0
1	435594	0	0
1	435595	0	0
1	435596	0	0
1	435597	0	0
1	435598	0	0
1	435599	0	0
1	435600	0	1
1	435601	1	1
1	435602	0	0
1	435603	0	0
1	435604	0	0
1	435605	0	0
1	435608	1	1
1	435609	0	0
1	435676	1	0
1	435677	1	0
1	435682	0	0
1	435683	0	1
1	435684	0	0
1	435685	0	0
1	435686	0	0
1	435687	0	0
1	435688	0	0
1	435689	0	0
1	435692	0	0
1	435751	1	1
1	435752	1	1
1	435763	0	0
1	435764	0	0
1	435765	0	0
1	435766	0	0
1	435767	1	1
1	435768	0	0
1	435769	0	0
1	435770	0	0
1	435909	0	0
1	435910	0	0
1	435911	0	0
1	435912	1	1
1	435915	0	0
1	435929	1	0
1	435931	0	0
1	435932	0	1
1	435933	0	0
1	435936	1	1
1	435937	0	0
1	435938	0	0
1	435939	0	0
1	435940	0	0
1	435941	0	0
1	435942	1	1
1	435943	1	1
1	435944	1	0
1	435945	0	0
1	435948	0	0
1	435949	0	0
1	435951	1	0
1	435953	1	0
1	435954	0	1
1	435955	0	0
1	435956	0	0
1	435957	1	1
1	435958	1	0
1	435959	0	0
1	435960	0	0
1	435961	1	1
1	435962	1	1
1	436096	0	0
1	436097	0	0
1	436099	0	0
1	436100	0	0
1	436101	0	0
1	436103	1	1
1	436104	0	1
1	436105	0	0
1	436106	0	0
1	436107	0	0
1	436108	0	0
1	436109	0	0
1	436110	0	0
1	436111	0	0
1	436112	0	0
1	436113	0	0
1	436114	0	0
1	436115	0	0
1	436116	0	0
1	436117	0	0
1	436118	0	0
1	436119	0	0
1	436120	0	0
1	436121	0	0
1	436122	0	0
1	436124	0	0
1	436125	0	0
1	436127	0	0
1	436128	0	0
1	436129	0	0
1	436131	0	0
1	436132	1	0
1	436133	1	0
1	436134	0	0
1	436135	0	0
1	436136	0	0
1	436686	0	0
1	436718	0	0
1	436719	0	0
1	436720	0	0
1	436721	0	0
1	436722	0	0
1	436723	0	0
1	436726	0	0
1	436727	0	0
1	436748	0	0
1	436749	0	0
1	436750	0	0
1	436752	1	1
1	436753	1	0
1	436757	1	1
1	436758	1	1
1	436759	0	0
1	436760	0	0
1	436761	0	0
1	436762	0	0
1	436765	1	0
1	436766	0	0
1	436767	1	0
1	436768	0	0
1	436769	0	0
1	436770	1	0
1	436771	0	0
1	436773	0	0
1	436774	0	0
1	436775	0	0
1	436776	0	0
1	436783	1	1
1	436784	0	0
1	436785	0	0
1	436786	0	0
1	436787	0	0
1	436788	0	0
1	436793	0	1
1	436794	0	1
1	436795	1	0
1	436796	1	1
1	436860	0	1
1	436861	1	1
1	436862	0	0
1	436863	1	0
1	436930	1	1
1	436932	0	0
1	436933	0	0
1	436934	0	0
1	436935	0	0
1	436938	0	0
1	436939	0	0
1	436940	0	0
1	436941	0	0
1	436942	0	1
1	436957	0	0
1	437153	0	0
1	437158	0	0
1	437159	1	1
1	437160	1	0
1	437161	1	0
1	437163	1	1
1	437164	1	0
1	437166	1	1
1	437167	1	0
1	437168	0	0
1	437171	1	0
1	437172	0	0
1	437173	0	0
1	437176	0	0
1	437179	0	0
1	437181	0	0
1	437182	0	0
1	437183	0	0
1	437184	0	0
1	437185	0	0
1	437186	0	0
1	437187	1	1
1	437346	0	0
1	437347	0	0
1	437413	0	0
1	437420	0	1
1	437429	0	0
1	437433	0	0
1	437434	0	0
1	437435	0	0
1	437436	0	0
1	437437	1	0
1	437438	1	0
1	437443	0	0
1	437444	0	0
1	437445	0	0
1	437446	0	0
1	437447	0	0
1	437448	0	0
1	437451	0	1
1	437452	0	0
1	437453	0	0
1	437454	0	0
1	437455	0	0
1	437456	0	0
1	437457	0	0
1	437458	0	0
1	437459	0	0
1	437460	1	0
1	437461	0	0
1	437462	0	0
1	437465	0	0
1	437466	0	0
1	437469	1	1
1	437470	0	0
1	437471	0	0
1	437472	0	0
1	437473	0	0
1	437474	0	0
1	437475	0	0
1	437476	0	0
1	437487	0	0
1	437623	1	0
1	437695	0	0
1	437708	1	1
1	437709	1	0
1	437710	0	1
1	437711	0	0
1	437712	1	1
1	437713	0	0
1	437718	1	0
1	437719	0	1
1	437720	0	0
1	437721	0	0
1	437722	0	0
1	437725	1	1
1	437726	1	1
1	437742	1	1
1	437743	0	0
1	437746	0	0
1	437747	0	0
1	437748	0	0
1	437749	0	0
1	437752	0	0
1	437753	0	0
1	437754	0	1
1	437755	0	0
1	437757	0	0
1	437758	0	0
1	437806	0	0
1	437815	1	1
1	437816	0	0
1	437817	0	0
1	437818	0	0
1	437819	0	0
1	437824	0	0
1	437825	0	0
1	437826	0	0
1	437829	0	0
1	437830	0	0
1	437831	0	0
1	437833	0	0
1	437834	1	0
1	437837	0	0
1	437838	0	0
1	437839	0	0
1	437848	0	0
1	437996	0	0
1	438024	0	0
1	438122	0	0
1	438129	0	0
1	438130	0	0
1	438131	0	0
1	438132	0	0
1	438133	0	0
1	438134	1	0
1	438136	0	0
1	438137	0	1
1	438138	1	0
1	438139	0	0
1	438140	1	0
1	438141	0	0
1	438142	0	0
1	438144	0	0
1	438181	0	0
1	438217	1	1
1	438218	1	1
1	438219	0	0
1	438220	0	0
1	438221	1	1
1	438222	0	0
1	438225	1	0
1	438226	0	0
1	438227	0	0
1	438230	0	0
1	438231	0	0
1	438232	1	0
1	438233	0	0
1	438235	0	0
1	438236	0	0
1	438237	0	0
1	438238	0	0
1	438239	0	0
1	438240	0	0
1	438242	0	0
1	438243	0	0
1	438244	1	0
1	438245	0	0
1	438246	0	0
1	438247	0	0
1	438248	0	0
1	438249	1	0
1	438250	0	0
1	438251	0	0
1	438252	0	0
1	438253	0	0
1	438254	0	0
1	438257	0	0
1	438258	0	0
1	438271	0	0
1	438272	0	1
1	438331	0	0
1	438344	0	0
1	438359	1	1
1	438360	1	1
1	438361	0	0
1	438389	0	0
1	438391	0	0
1	438392	0	0
1	438403	1	1
1	438404	1	1
1	438417	0	0
1	438418	0	0
1	438419	0	0
1	438420	1	1
1	438421	0	0
1	438422	0	0
1	438423	0	0
1	438424	0	0
1	438425	0	0
1	438426	0	0
1	438427	0	0
1	438428	0	0
1	438429	0	0
1	438430	0	0
1	438431	0	1
1	438432	0	0
1	438528	0	0
1	438529	0	0
1	438530	0	0
1	438531	0	0
1	438534	0	0
1	438535	0	0
1	438536	1	1
1	438537	0	0
1	438538	0	0
1	438539	1	1
1	438540	0	0
1	438541	1	1
1	438542	0	0
1	438543	0	0
1	438544	0	0
1	438545	0	0
1	438546	0	0
1	438547	0	0
1	438798	0	0
1	438801	1	0
1	438802	0	0
1	438809	1	1
1	438819	1	1
1	438822	0	0
1	438823	0	0
1	438824	0	0
1	438825	1	0
1	438826	1	1
1	438827	0	0
1	438828	0	0
1	438829	0	0
1	438830	0	0
1	438916	0	0
1	438917	0	0
1	438918	0	0
1	438919	1	1
1	438920	0	0
1	438923	0	0
1	438924	0	0
1	438925	0	0
1	438926	0	0
1	438927	1	1
1	438928	1	0
1	438930	0	0
1	438931	0	0
1	438932	0	0
1	438933	0	0
1	438935	0	0
1	438936	0	0
1	438937	0	0
1	438938	0	0
1	438963	0	0
1	438964	0	0
1	438965	0	0
1	438966	0	0
1	438971	1	1
1	438972	0	0
1	438973	0	0
1	438974	0	0
1	438978	0	1
1	438979	0	0
1	438982	0	0
1	438983	1	1
1	439049	0	1
1	439090	0	0
1	439093	1	1
1	439094	0	0
1	439098	0	0
1	439100	0	0
1	439101	0	0
1	439102	0	0
1	439103	0	0
1	439104	0	0
1	439105	0	0
1	439106	1	0
1	439108	0	0
1	439109	0	0
1	439110	0	1
1	439111	1	0
1	439112	0	0
1	439113	0	0
1	439114	0	0
1	439115	1	0
1	439116	0	0
1	439117	0	0
1	439118	1	1
1	439119	0	0
1	439182	0	0
1	439183	0	0
1	439184	0	0
1	439185	0	0
1	439186	0	0
1	439187	0	0
1	439188	0	1
1	439190	0	0
1	439191	0	0
1	439193	0	0
1	439194	0	0
1	439195	0	0
1	439196	0	0
1	439199	0	0
1	439200	0	0
1	439201	0	0
1	439203	0	0
1	439204	0	0
1	439239	0	0
1	439240	0	0
1	439256	0	0
1	439303	0	0
1	439304	0	0
1	439305	0	0
1	439306	0	0
1	439309	0	0
1	439310	1	1
1	439311	0	0
1	439312	0	0
1	439313	0	0
1	439314	0	0
1	439315	0	0
1	439316	0	0
1	439317	0	0
1	439318	0	0
1	439321	0	0
1	439322	0	0
1	439325	0	0
1	439326	1	1
1	439327	0	0
1	439358	0	0
1	439359	0	0
1	439361	0	1
1	439366	1	0
1	439378	0	0
1	439379	0	0
1	439380	0	0
1	439381	0	1
1	439382	0	0
1	439383	0	0
1	439390	0	0
1	439391	0	0
1	439393	0	0
1	439396	0	0
1	439397	0	0
1	439398	0	0
1	439399	0	0
1	439400	0	0
1	439409	0	0
1	439410	1	0
1	439411	1	0
1	439412	0	0
1	439413	0	0
1	439414	0	0
1	439415	0	0
1	439416	0	0
1	439417	0	0
1	439418	0	0
1	439421	1	1
1	439422	0	0
1	439423	1	1
1	439424	1	1
1	439425	0	0
1	439426	0	0
1	439427	0	0
1	439428	0	0
1	439429	0	0
1	439430	0	0
1	439431	0	0
1	439432	0	0
1	439433	0	0
1	439436	0	0
1	439491	1	0
1	439492	0	0
1	439495	0	0
1	439496	0	0
1	439497	0	0
1	439500	0	0
1	439503	0	0
1	439506	1	1
1	439507	1	1
1	439508	1	1
1	439509	1	1
1	439510	1	1
1	439511	1	1
1	439532	0	1
1	439636	0	0
1	439637	0	0
1	439667	0	0
1	439685	0	0
1	439686	0	0
1	439688	0	0
1	439689	0	0
1	439690	0	0
1	439691	0	0
1	439693	0	0
1	439775	1	0
1	439776	0	0
1	439777	0	0
1	439778	0	0
1	439781	1	0
1	439782	1	1
1	439783	0	1
1	439784	1	1
1	439785	0	0
1	439786	0	0
1	439787	0	0
1	439788	0	0
1	439789	0	0
1	439790	0	0
1	439795	0	1
1	439796	0	0
1	439797	0	0
1	439798	0	0
1	439799	1	1
1	439800	0	0
1	439801	1	1
1	439802	0	0
1	439805	0	0
1	439806	1	0
1	439807	0	0
1	439808	0	0
1	439809	0	1
1	439810	1	1
1	439811	0	0
1	439812	0	0
1	439813	0	0
1	439814	0	0
1	439831	0	0
1	439832	0	0
1	439867	0	0
1	439900	0	0
1	439901	0	0
1	439935	0	0
1	439936	0	0
1	439937	0	0
1	439938	0	0
1	441390	1	0
1	441391	0	0
1	441399	1	1
1	441493	0	0
1	441495	1	0
1	441496	1	1
1	441497	0	0
1	441498	0	0
1	441499	0	0
1	441500	0	0
1	441501	0	0
1	441502	0	0
1	441503	0	0
1	441504	1	0
1	441505	0	0
1	441506	0	1
1	441507	0	0
1	441508	1	1
1	441509	0	0
1	441510	0	0
1	441511	0	0
1	441512	0	0
1	441513	0	0
1	441514	0	0
1	441515	0	0
1	441516	0	0
1	441518	0	0
1	441519	0	0
1	441520	0	0
1	441521	0	0
1	441522	0	0
1	441523	1	0
1	441524	0	0
1	441525	0	0
1	441529	0	0
1	441530	1	0
1	441531	0	0
1	441532	1	0
1	441534	0	0
1	441535	0	0
1	441536	1	1
1	441537	0	0
1	441538	0	0
1	441539	0	0
1	441541	0	0
1	441543	0	0
1	441578	0	0
1	441579	0	0
1	441580	0	1
1	441582	0	0
1	441583	0	0
1	441585	0	0
1	441586	0	0
1	441589	0	0
1	441590	0	0
1	441609	0	0
1	441610	0	0
1	441611	0	0
1	441612	0	0
1	441617	0	0
1	441618	0	0
1	441619	0	0
1	441629	0	0
1	441630	0	0
1	441633	0	0
1	441638	1	0
1	441639	0	0
1	441642	0	0
1	441643	0	0
1	441644	1	1
1	441645	0	0
1	441660	0	0
1	441661	0	0
1	441669	0	0
1	441674	0	0
1	441675	0	0
1	441676	1	1
1	441677	1	0
1	441678	0	0
1	441679	0	0
1	441682	0	0
1	441683	0	0
1	441684	0	0
1	441685	0	0
1	441707	0	0
1	441708	1	1
1	441727	0	0
1	441728	1	1
1	441737	0	0
1	441738	0	0
1	441739	0	0
1	441740	0	0
1	441743	0	1
1	441744	1	1
1	441747	0	0
1	441748	0	0
1	441750	0	0
1	441800	0	0
1	441826	0	0
1	441827	0	0
1	441828	0	0
1	441829	0	0
1	441830	0	0
1	441831	0	0
1	441832	0	0
1	441833	0	0
1	441834	0	0
1	441835	1	0
1	441836	1	1
1	441837	0	0
1	441838	0	0
1	441839	0	0
1	441840	0	1
1	441842	0	0
1	441847	0	0
1	441848	0	0
1	441849	1	1
1	441850	0	0
1	441851	0	0
1	441852	0	0
1	441856	0	0
1	441857	1	1
1	441858	0	0
1	441859	1	0
1	441860	0	0
1	441863	0	0
1	441864	0	0
1	441867	1	1
1	441868	0	0
1	441872	0	0
1	441877	0	0
1	441878	0	0
1	441879	1	0
1	441880	0	0
1	441881	0	0
1	441882	0	0
1	441883	0	0
1	441884	0	0
1	441885	0	0
1	441886	0	0
1	441887	0	0
1	441889	0	0
1	441890	0	0
1	441891	1	1
1	441892	0	0
1	441893	0	0
1	441894	0	0
1	441895	0	0
1	441896	0	0
1	441897	0	0
1	441898	0	0
1	441899	0	0
1	441900	0	0
1	442144	1	0
1	442147	1	1
1	442148	0	0
1	442151	0	0
1	442152	0	0
1	442155	0	0
1	442156	0	0
1	442157	0	0
1	442158	0	0
1	442159	0	0
1	442160	0	0
1	442161	0	0
1	442162	0	0
1	442163	0	0
1	442164	1	1
1	442166	1	0
1	442168	0	0
1	442169	0	0
1	442170	0	0
1	442171	0	0
1	442172	0	0
1	442173	1	1
1	442174	0	0
1	442181	0	0
1	442182	0	0
1	442183	0	0
1	442184	1	0
1	442185	1	1
1	442186	0	0
1	442187	0	0
1	442188	0	0
1	442189	0	0
1	442190	0	0
1	442191	0	0
1	442192	0	0
1	442193	0	0
1	442194	0	0
1	442195	0	0
1	442196	0	0
1	442197	0	0
1	442199	0	0
1	442268	0	0
1	442269	0	0
1	442271	0	0
1	442272	0	0
1	442273	0	0
1	442274	0	0
1	442275	0	0
1	442276	0	0
1	442277	0	0
1	442278	0	0
1	442289	0	0
1	442292	0	0
1	442293	1	1
1	442294	0	0
1	442295	0	0
1	442296	1	1
1	442297	0	0
1	442298	0	0
1	442299	0	0
1	442300	0	0
1	442301	1	1
1	442302	0	0
1	444263	0	0
1	444264	0	0
1	444265	0	0
1	444266	0	0
1	444267	0	0
1	444268	0	0
1	444269	0	0
1	444272	0	0
1	444273	0	0
1	444274	0	0
1	444275	0	0
1	444276	0	0
1	444277	0	0
1	444278	1	1
1	444279	1	1
1	444280	0	1
1	444281	0	0
1	444284	0	0
1	444285	0	0
1	444288	0	1
1	444289	1	1
1	444290	0	0
1	444291	0	0
1	444294	0	0
1	444295	0	0
1	444296	0	0
1	444299	1	0
1	444300	0	0
1	444301	0	0
1	444302	1	0
1	444303	0	0
1	444304	0	0
1	444305	0	0
1	444306	0	0
1	444307	1	0
1	444308	0	0
1	444309	0	0
1	444310	0	0
1	444311	0	0
1	444312	0	0
1	444313	0	0
1	444314	0	0
1	444315	0	0
1	444316	0	0
1	444408	0	0
1	452003	0	0
1	452005	0	0
1	452006	0	0
1	452008	0	0
1	452010	0	0
1	452012	0	0
1	452014	1	0
1	452016	1	1
1	452018	0	0
1	452020	0	0
1	452021	0	0
1	452023	1	1
1	452025	0	0
1	452026	0	0
1	452028	0	0
1	452030	0	0
1	452032	0	0
1	452034	1	1
1	452038	0	0
1	452044	0	0
1	452046	1	1
1	452052	0	0
1	452054	0	0
1	452056	0	0
1	452058	1	0
1	452060	1	1
1	452062	0	0
1	452064	0	0
1	452066	1	0
1	452068	1	1
1	452072	0	0
1	452076	0	0
1	452078	0	0
1	452150	0	1
1	452152	1	1
1	452154	0	0
1	452156	0	0
1	452158	0	0
1	452160	0	0
1	452162	0	0
1	452166	0	0
1	452167	0	0
1	452168	0	0
1	452169	0	0
1	452170	0	0
1	452264	0	0
1	452265	0	0
1	452266	0	1
1	452267	0	0
1	452268	0	0
1	452269	0	0
1	452270	0	0
1	452271	1	1
1	452272	1	1
1	452273	1	0
1	452274	1	1
1	452275	0	0
1	452276	0	0
1	452279	0	0
1	452280	1	0
1	452281	0	0
1	452288	0	0
1	452331	0	0
1	452332	0	0
1	452333	0	0
1	452334	0	0
1	452339	0	0
1	452340	0	0
1	452341	0	1
1	452342	0	0
1	452343	0	0
1	452344	0	0
1	452345	0	0
1	452348	0	0
1	452351	0	0
1	452352	0	0
1	452353	0	0
1	452354	0	0
1	452355	0	0
1	452357	1	1
1	452359	0	0
1	452361	0	0
1	452363	1	1
1	452364	0	0
1	452366	1	1
1	452368	0	0
1	452370	0	0
1	452373	0	0
1	452375	1	1
1	452377	0	0
1	452392	0	0
1	452394	0	0
1	452401	1	1
1	452403	0	0
1	452404	0	1
1	452406	1	1
1	452408	0	0
1	452410	1	1
1	452412	1	1
1	452414	0	0
1	452416	0	0
1	452419	0	0
1	452421	0	0
1	452422	0	0
1	452424	1	0
1	452426	1	0
1	452428	0	0
1	452430	0	0
1	452434	1	1
1	452438	0	0
1	452440	0	0
1	452442	0	0
1	452444	0	0
1	452446	0	0
1	452448	0	0
1	452450	0	0
1	452452	0	0
1	452454	0	0
1	452458	1	1
1	452460	0	0
1	452499	0	0
1	452501	0	0
1	452503	0	0
1	452506	0	0
1	452508	1	1
1	452510	1	1
1	452511	0	0
1	452514	1	0
1	452565	1	1
1	452569	0	1
1	452571	0	0
1	452573	1	0
1	452575	0	0
1	452579	0	0
1	452581	0	1
1	452583	0	1
1	452585	0	0
1	452587	0	0
1	452591	0	0
1	452593	1	1
1	452597	0	0
1	452599	0	0
1	452601	0	0
1	452603	0	0
1	452605	0	0
1	452607	0	0
1	452611	0	0
1	452615	0	0
1	452617	0	0
1	452619	0	0
1	452621	0	0
1	452623	0	0
1	452629	0	0
1	452633	0	0
1	452635	1	1
1	452639	1	1
1	452641	0	0
1	452643	1	1
1	452645	0	0
1	452647	0	0
1	452708	0	0
1	452709	0	0
1	452920	1	1
1	452921	0	0
1	452922	0	0
1	452923	1	0
1	452924	0	0
1	452925	0	0
1	452926	0	0
1	452927	0	0
1	452928	0	0
1	452929	0	0
1	452930	0	0
1	452931	0	0
1	452932	0	0
1	452933	0	0
1	452936	0	0
1	452937	0	0
1	452938	0	0
1	452939	1	1
1	452940	1	0
1	452941	0	0
1	452942	0	0
1	452943	0	0
1	452944	0	0
1	452946	0	0
1	452947	0	0
1	452954	0	0
1	452955	1	1
1	452956	0	0
1	452957	0	0
1	452958	0	0
1	452959	0	0
1	452961	0	0
1	452963	1	0
1	452965	0	0
1	452967	0	0
1	452969	1	1
1	452971	0	1
1	452973	0	0
1	452975	0	0
1	452977	0	0
1	452979	1	1
1	452983	0	0
1	452985	0	0
1	452987	0	0
1	452995	0	0
1	452997	0	0
1	453001	0	0
1	453003	0	0
1	453005	0	0
1	453007	1	0
1	453011	0	0
1	453013	0	0
1	453015	1	1
1	453017	0	0
1	453019	1	0
1	453021	0	0
1	453023	0	0
1	453025	1	1
1	453027	0	0
1	453032	0	0
1	453034	0	0
1	453036	1	1
1	453038	0	0
1	453040	0	0
1	453042	1	0
1	453049	0	0
1	453073	0	0
1	453075	1	1
1	453077	0	0
1	453079	0	0
1	453083	0	0
1	453084	1	1
1	453086	0	0
1	453087	0	0
1	453091	0	0
1	453094	0	0
1	453096	0	0
1	453098	0	0
1	453100	1	0
1	453102	1	1
1	453104	0	0
1	453108	0	0
1	453110	0	0
1	453112	0	0
1	453114	0	0
1	453134	1	1
1	453135	0	0
1	453136	0	0
1	453137	0	0
1	453138	1	0
1	453140	0	0
1	453141	1	1
1	453142	0	0
1	453144	0	0
1	453146	0	0
1	453148	0	0
1	453150	0	0
1	453152	0	0
1	453156	0	1
1	453158	0	0
1	453160	0	1
1	453162	0	0
1	453164	1	1
1	453166	0	0
1	453176	1	0
1	453178	0	0
1	453180	0	0
1	453182	1	1
1	453207	0	1
1	453209	0	0
1	453211	1	1
1	453213	0	0
1	453214	0	0
1	453216	0	0
1	453218	0	0
1	453220	0	0
1	453221	0	0
1	453223	0	0
1	453227	0	0
1	453261	0	0
1	453265	1	0
1	453269	0	0
1	453271	0	0
1	453408	0	0
1	453410	1	0
1	453415	1	0
1	453418	1	0
1	453445	0	0
1	453447	1	0
1	453449	0	0
1	453450	0	0
1	453451	0	0
1	453455	0	0
1	453456	0	0
1	453460	0	0
1	453461	0	0
1	453463	0	0
1	453465	0	0
1	453467	0	0
1	453470	0	0
1	453471	1	0
1	453473	0	0
1	453475	0	0
1	453477	0	0
1	453479	0	0
1	453481	0	0
1	453482	1	1
1	453484	1	1
1	453485	0	0
1	453487	1	1
1	453491	0	1
1	453493	0	0
1	453497	0	0
1	453499	0	0
1	453501	0	0
1	453503	0	0
1	453505	1	1
1	453507	0	0
1	453509	1	0
1	453511	0	0
1	453513	0	0
1	453515	0	1
1	453517	0	0
1	453519	1	1
1	453521	0	0
1	453523	0	0
1	453525	1	1
1	453527	0	0
1	453530	0	0
1	453532	0	0
1	453534	0	0
1	453536	0	0
1	453538	0	0
1	453540	0	0
1	453542	1	1
1	453544	0	0
1	453546	0	0
1	453549	0	0
1	453553	0	0
1	453555	0	0
1	453557	0	1
1	453561	0	0
1	453575	0	0
1	453585	0	0
1	453588	0	1
1	453590	1	1
1	453592	0	0
1	453594	0	0
1	453596	1	1
1	453600	0	0
1	453602	0	0
1	453604	0	0
1	453606	1	1
1	453613	0	0
1	453615	0	0
1	453616	0	0
1	453646	0	0
1	453647	0	0
1	453648	0	0
1	453649	0	0
1	453650	0	0
1	453651	0	0
1	453652	0	0
1	453653	0	0
1	453662	0	0
1	453663	0	0
1	453664	0	0
1	453665	0	0
1	453666	0	0
1	453668	0	1
1	453669	1	0
1	453670	1	0
1	453672	1	1
1	453673	0	0
1	453674	0	0
1	453675	0	0
1	453676	1	1
1	453677	1	0
1	453678	0	1
1	453679	0	0
1	453680	0	0
1	453681	1	0
1	453682	0	0
1	453687	0	0
1	453688	0	0
1	453689	0	0
1	453690	0	0
1	453691	0	0
1	453692	0	0
1	453693	0	0
1	453694	0	0
1	453699	0	0
1	453700	0	0
1	453701	0	0
1	453702	1	1
1	453703	0	0
1	453704	0	0
1	453707	0	0
1	453708	1	1
1	453711	1	1
1	453712	1	1
1	453713	0	0
1	453714	1	0
1	453715	0	1
1	453716	0	1
1	453870	0	0
1	453872	0	0
1	453930	0	0
1	453932	0	0
1	453934	0	0
1	453936	0	0
1	453938	0	0
1	453941	0	0
1	453943	0	1
1	453947	0	0
1	453949	0	0
1	453950	0	0
1	453952	0	0
1	453953	1	1
1	453955	0	0
1	453957	0	0
1	453959	0	0
1	453961	0	0
1	453963	0	0
1	453965	1	1
1	453966	0	0
1	453968	0	0
1	453970	0	0
1	453972	1	1
1	453977	0	0
1	453978	0	0
1	453980	1	0
1	453984	1	0
1	453986	0	0
1	453988	0	1
1	453990	1	1
1	453992	1	1
1	453994	1	1
1	453996	0	0
1	453997	0	0
1	453999	0	0
1	454001	0	0
1	454005	1	1
1	454009	0	0
1	454013	0	0
1	454019	0	0
1	454023	0	0
1	454029	0	0
1	454033	1	0
1	454035	1	0
1	454037	0	1
1	454043	0	0
1	454045	0	0
1	454047	0	0
1	454049	0	0
1	454051	0	0
1	454055	0	0
1	454057	0	0
1	454061	0	0
1	454063	0	0
1	454065	0	1
1	454067	0	0
1	454069	0	0
1	454071	0	1
1	454073	0	0
1	454075	1	0
1	454076	1	1
1	454078	0	0
1	454239	0	0
1	454241	0	0
1	454243	0	0
1	454245	0	1
1	454247	0	0
1	454249	0	0
1	454251	0	0
1	454252	1	1
1	454253	1	1
1	454254	1	1
1	454257	0	0
1	454258	0	0
1	454259	0	0
1	454260	0	0
1	454261	0	0
1	454262	1	1
1	454263	1	1
1	454326	0	0
1	454328	1	1
1	454329	0	0
1	454331	0	0
1	454332	0	0
1	454333	1	0
1	454334	1	1
1	454335	1	1
1	454336	0	0
1	454337	0	0
1	454338	0	0
1	454339	1	1
1	454340	0	0
1	454341	0	0
1	454342	0	0
1	454343	0	0
1	454344	0	0
1	454345	0	0
1	454346	0	1
1	454347	0	0
1	454348	0	0
1	454349	0	0
1	454350	0	0
1	454351	0	0
1	454352	0	0
1	454353	0	0
1	454354	1	1
1	454355	1	1
1	454562	0	0
1	454563	0	0
1	454864	0	0
1	454865	0	1
1	454866	0	0
1	454867	0	0
1	454868	0	0
1	454869	1	0
1	454870	0	0
1	454872	0	1
1	454873	0	0
1	454874	0	1
1	454875	0	1
1	454877	0	0
1	454879	0	0
1	454881	0	0
1	454882	0	0
1	454883	0	0
1	454885	0	0
1	454887	1	1
1	454888	0	0
1	454889	0	0
1	454890	0	0
1	454891	0	0
1	454892	0	0
1	454893	0	1
1	454894	1	1
1	454897	0	0
1	454898	0	0
1	454899	0	0
1	454900	0	0
1	454901	0	1
1	454902	0	0
1	454903	1	1
1	454904	0	0
1	454909	0	0
1	454910	1	1
1	454911	0	0
1	454912	0	0
1	454913	0	0
1	454914	0	0
1	454915	1	1
1	454916	0	0
1	454917	0	0
1	454918	0	0
1	454919	0	0
1	454920	0	1
1	454921	1	1
1	454922	0	0
1	454923	0	1
1	454925	1	1
1	454926	0	0
1	454927	0	1
1	454929	0	0
1	454930	1	1
1	454933	0	0
1	454934	0	1
1	454935	0	0
1	454936	0	0
1	454937	0	0
1	454938	0	0
1	454939	0	0
1	455224	0	0
1	455225	1	0
1	455226	1	0
1	455227	1	1
1	455228	0	0
1	455229	0	0
1	455230	0	0
1	455231	0	0
1	455232	0	0
1	455233	0	0
1	455234	0	0
1	455235	0	0
1	455236	0	0
1	455237	0	0
1	455238	0	0
1	455239	0	0
1	455292	1	0
1	455333	0	0
1	455334	1	1
1	455335	1	0
1	455336	0	0
1	455339	1	1
1	455340	0	0
1	455341	0	0
1	455342	1	0
1	455343	0	0
1	455344	0	0
1	455345	0	0
1	455346	0	0
1	455347	0	0
1	455348	0	1
1	455349	0	0
1	455350	0	0
1	455353	0	1
1	455354	0	0
1	455355	0	0
1	455356	0	0
1	455357	0	0
1	455358	0	0
1	455359	0	0
1	455360	0	0
1	455361	0	0
1	455362	0	0
1	455379	0	1
1	455380	1	0
1	455381	1	0
1	455382	0	0
1	455383	1	0
1	455384	0	0
1	455386	1	0
1	455387	0	0
1	455388	0	0
1	455389	0	0
1	455390	0	1
1	455391	0	0
1	455392	0	1
1	455393	0	0
1	455394	0	0
1	455395	0	0
1	455396	0	0
1	455397	1	0
1	455398	0	0
1	455399	0	0
3	438562	1	1
3	439219	0	0
3	439739	0	0
4	435199	1	1
4	455385	1	1
5	435192	0	0
5	435200	1	1
5	435907	1	1
5	436067	1	1
5	436946	1	1
5	441752	0	0
5	451978	0	0
5	452567	1	1
5	453529	1	1
5	453695	0	0
5	454053	1	1
5	454060	0	0
6	437769	0	0
6	437885	1	1
6	438367	1	1
6	439520	1	1
7	438533	1	1
7	439470	1	1
7	441605	1	1
7	441989	1	0
7	444293	1	1
7	452437	1	1
7	452546	1	1
7	453107	0	0
8	435624	0	1
8	436947	1	1
8	442313	0	0
9	437775	0	0
9	439472	1	1
9	453696	1	1
10	437449	0	0
10	437450	0	0
10	454327	1	1
11	435918	1	1
11	435919	1	1
11	435934	1	1
11	435935	1	1
11	436948	0	0
11	436967	1	1
11	437157	1	1
11	437175	1	1
11	437441	0	0
11	437778	1	1
11	437836	1	1
11	437894	1	1
11	438353	1	1
11	438434	0	0
11	438913	1	1
11	438981	1	1
11	439051	0	1
11	439189	0	0
11	439384	0	0
11	439481	1	1
11	439779	1	1
11	439803	0	0
11	439804	0	0
11	441517	1	1
11	441526	1	1
11	441533	0	0
11	441753	1	1
11	441809	0	0
11	441817	1	1
11	441843	1	1
11	441844	1	1
11	442307	1	1
11	442316	0	0
11	442332	1	1
11	444286	1	1
11	444297	0	0
11	451969	0	0
11	452036	1	1
11	452338	1	1
11	452372	1	1
11	452418	1	1
11	452498	1	1
11	452595	0	0
11	452935	1	1
11	452950	1	1
11	452981	0	0
11	453089	1	1
11	453118	1	1
11	453121	1	1
11	453238	1	1
11	453427	1	1
11	453453	1	1
11	453489	1	1
11	453495	1	1
11	453560	1	1
11	453598	1	1
11	453868	1	1
11	453929	1	1
11	453945	1	1
11	454255	1	1
11	454256	1	1
11	454871	1	1
11	454878	0	0
11	454886	1	1
11	454896	0	0
11	454967	1	1
11	455017	0	1
11	455023	1	1
11	455132	1	1
12	435681	1	1
12	436142	0	0
12	436146	1	1
12	436641	1	1
12	437489	1	1
12	437490	1	1
12	437662	1	1
12	437717	1	1
12	438185	1	1
12	438223	1	1
12	438229	1	1
12	438352	1	1
12	438375	1	1
12	438975	1	1
12	439298	1	1
12	439301	1	1
12	439392	1	1
12	439713	1	1
12	439714	1	1
12	439727	1	1
12	439873	0	0
12	441371	1	1
12	441494	0	0
12	441820	1	1
12	441845	0	0
12	442141	1	1
12	442145	1	1
12	444287	1	1
12	444298	1	1
12	450973	1	1
12	452190	0	0
12	452197	1	1
12	452335	1	1
12	452336	1	1
12	452505	1	1
12	452625	1	1
12	452627	1	1
12	452792	1	1
12	452896	0	1
12	453226	1	1
12	453293	1	1
12	453457	1	1
12	453572	1	1
12	453685	1	1
12	453974	1	1
12	453982	1	1
12	454237	0	1
12	454238	1	1
12	454696	1	1
12	454863	1	1
12	454884	1	1
12	454908	0	0
12	455129	1	1
13	436204	1	1
13	436210	1	1
15	453044	1	1
19	438277	1	1

## Sheet: Rat J
DOTS status	Sample ID #	1st session	2nd session
1	435562	1	1
1	435563	1	1		DOTS status		1st session, 2nd session
1	435564	1	1		5= 3+		0= not indicated
1	435565	0	0		4= 2+		1 = indicated
1	435566	0	0		3= 1+
1	435567	0	0		2= AFB
1	435568	0	0		1= negative
1	435577	0	0
1	435581	0	0
1	435582	0	0
1	435583	0	0
1	435588	0	0
1	435589	0	0
1	435592	0	0
1	435593	0	0
1	435594	0	0
1	435595	0	0
1	435596	0	0
1	435597	0	0
1	435598	0	0
1	435599	0	0
1	435600	1	1
1	435601	0	1
1	435602	1	0
1	435603	0	0
1	435604	0	0
1	435605	0	0
1	435608	0	1
1	435609	0	0
1	435676	1	1
1	435677	0	0
1	435682	0	0
1	435683	1	1
1	435684	0	0
1	435685	0	0
1	435686	0	0
1	435687	1	0
1	435688	0	0
1	435689	0	0
1	435692	0	0
1	435751	1	1
1	435752	1	1
1	435763	0	0
1	435764	0	0
1	435765	0	0
1	435766	0	0
1	435767	0	0
1	435768	0	0
1	435769	0	0
1	435770	0	0
1	435909	0	0
1	435910	0	0
1	435911	0	0
1	435912	0	0
1	435915	0	0
1	435929	0	0
1	435931	0	0
1	435932	0	0
1	435933	0	0
1	435936	1	1
1	435937	0	0
1	435938	0	0
1	435939	0	0
1	435940	0	0
1	435941	0	0
1	435942	1	1
1	435943	1	0
1	435944	1	1
1	435945	0	0
1	435948	0	0
1	435949	0	0
1	435951	0	0
1	435953	1	0
1	435954	0	1
1	435955	0	0
1	435956	0	0
1	435957	0	0
1	435958	1	0
1	435959	0	0
1	435960	0	0
1	435961	1	0
1	435962	0	0
1	436096	0	0
1	436097	0	0
1	436099	0	0
1	436100	0	0
1	436101	0	0
1	436103	1	1
1	436104	1	1
1	436105	0	0
1	436106	0	0
1	436107	0	0
1	436108	0	0
1	436109	0	0
1	436110	0	0
1	436111	0	0
1	436112	0	0
1	436113	0	0
1	436114	0	0
1	436115	0	0
1	436116	0	0
1	436117	0	0
1	436118	0	0
1	436119	0	0
1	436120	0	0
1	436121	1	1
1	436122	0	1
1	436124	0	0
1	436125	0	0
1	436127	0	0
1	436128	0	0
1	436129	0	0
1	436131	0	0
1	436132	0	1
1	436133	1	0
1	436134	0	0
1	436135	0	0
1	436136	0	0
1	436686	0	0
1	436718	0	0
1	436719	0	0
1	436720	0	0
1	436721	0	0
1	436722	0	0
1	436723	0	0
1	436726	0	0
1	436727	0	0
1	436748	0	0
1	436749	0	0
1	436750	0	0
1	436752	1	1
1	436753	0	0
1	436757	1	1
1	436758	1	1
1	436759	0	0
1	436760	0	0
1	436761	0	0
1	436762	0	0
1	436765	1	0
1	436766	0	1
1	436767	0	0
1	436768	0	0
1	436769	0	0
1	436770	0	0
1	436771	0	0
1	436773	0	0
1	436774	0	0
1	436775	0	0
1	436776	0	0
1	436783	1	1
1	436784	0	0
1	436785	0	0
1	436786	0	0
1	436787	0	0
1	436788	0	0
1	436793	0	1
1	436794	0	0
1	436795	1	0
1	436796	1	1
1	436860	0	0
1	436861	1	1
1	436862	0	0
1	436863	0	0
1	436930	1	0
1	436932	0	0
1	436933	0	0
1	436934	0	0
1	436935	0	0
1	436938	0	0
1	436939	0	0
1	436940	0	0
1	436941	0	0
1	436942	0	0
1	436957	0	0
1	437153	0	0
1	437158	0	0
1	437159	1	1
1	437160	1	1
1	437161	1	1
1	437163	0	0
1	437164	0	0
1	437166	1	1
1	437167	1	0
1	437168	0	0
1	437171	0	0
1	437172	1	1
1	437173	0	0
1	437176	0	0
1	437179	0	0
1	437181	0	0
1	437182	1	1
1	437183	1	0
1	437184	0	0
1	437185	0	0
1	437186	0	0
1	437187	1	1
1	437346	0	0
1	437347	1	0
1	437413	0	0
1	437420	1	1
1	437429	0	0
1	437433	0	0
1	437434	0	0
1	437435	0	0
1	437436	0	0
1	437437	0	1
1	437438	0	0
1	437443	0	0
1	437444	0	0
1	437445	0	0
1	437446	0	0
1	437447	0	0
1	437448	0	0
1	437451	0	0
1	437452	0	1
1	437453	0	0
1	437454	0	0
1	437455	0	0
1	437456	0	0
1	437457	0	0
1	437458	0	0
1	437459	0	0
1	437460	1	1
1	437461	1	0
1	437462	0	0
1	437465	0	0
1	437466	0	0
1	437469	0	1
1	437470	1	0
1	437471	0	0
1	437472	0	0
1	437473	0	0
1	437474	0	0
1	437475	0	0
1	437476	0	0
1	437487	0	0
1	437623	0	0
1	437695	0	0
1	437708	1	1
1	437709	1	1
1	437710	0	1
1	437711	0	0
1	437712	0	0
1	437713	0	0
1	437718	0	0
1	437719	0	0
1	437720	1	1
1	437721	0	0
1	437722	0	0
1	437725	1	0
1	437726	0	0
1	437742	0	0
1	437743	0	0
1	437746	0	0
1	437747	0	0
1	437748	0	0
1	437749	0	0
1	437752	0	0
1	437753	0	0
1	437754	0	0
1	437755	0	0
1	437757	1	1
1	437758	0	0
1	437806	0	0
1	437815	1	0
1	437816	0	0
1	437817	0	0
1	437818	0	0
1	437819	0	0
1	437824	0	0
1	437825	0	0
1	437826	0	0
1	437829	0	0
1	437830	0	0
1	437831	0	0
1	437833	0	0
1	437834	1	1
1	437837	0	0
1	437838	0	0
1	437839	0	0
1	437848	0	0
1	437996	0	1
1	438024	0	0
1	438122	0	0
1	438129	0	0
1	438130	0	1
1	438131	0	1
1	438132	0	0
1	438133	0	0
1	438134	1	1
1	438136	0	0
1	438137	0	0
1	438138	0	0
1	438139	0	1
1	438140	1	0
1	438141	0	0
1	438142	0	0
1	438144	0	0
1	438181	0	0
1	438217	0	0
1	438218	0	0
1	438219	0	0
1	438220	0	0
1	438221	0	0
1	438222	0	0
1	438225	1	0
1	438226	0	0
1	438227	0	0
1	438230	0	0
1	438231	0	1
1	438232	1	0
1	438233	0	0
1	438235	0	0
1	438236	0	0
1	438237	0	0
1	438238	0	0
1	438239	0	0
1	438240	0	0
1	438242	0	0
1	438243	0	0
1	438244	0	0
1	438245	0	1
1	438246	0	0
1	438247	0	0
1	438248	0	0
1	438249	0	0
1	438250	0	0
1	438251	0	0
1	438252	1	0
1	438253	0	0
1	438254	1	0
1	438257	0	0
1	438258	0	0
1	438271	1	0
1	438272	1	0
1	438331	0	0
1	438344	0	0
1	438359	0	0
1	438360	0	1
1	438361	0	1
1	438389	0	0
1	438391	0	0
1	438392	0	0
1	438403	0	0
1	438404	0	0
1	438417	0	0
1	438418	0	0
1	438419	0	0
1	438420	1	1
1	438421	0	1
1	438422	0	0
1	438423	0	0
1	438424	0	0
1	438425	0	1
1	438426	0	0
1	438427	0	0
1	438428	0	0
1	438429	0	0
1	438430	0	0
1	438431	0	0
1	438432	0	0
1	438528	0	0
1	438529	0	0
1	438530	0	1
1	438531	0	0
1	438534	0	0
1	438535	0	0
1	438536	0	1
1	438537	0	0
1	438538	0	0
1	438539	1	1
1	438540	0	0
1	438541	0	0
1	438542	0	1
1	438543	0	0
1	438544	0	0
1	438545	0	0
1	438546	0	0
1	438547	0	0
1	438798	0	0
1	438801	1	1
1	438802	0	0
1	438809	0	0
1	438819	0	1
1	438822	0	0
1	438823	0	0
1	438824	0	0
1	438825	1	0
1	438826	1	1
1	438827	0	0
1	438828	0	0
1	438829	0	0
1	438830	0	0
1	438916	0	0
1	438917	0	0
1	438918	0	0
1	438919	1	0
1	438920	0	0
1	438923	0	0
1	438924	0	0
1	438925	0	0
1	438926	0	0
1	438927	0	0
1	438928	1	1
1	438930	1	0
1	438931	0	0
1	438932	0	0
1	438933	0	0
1	438935	0	0
1	438936	0	0
1	438937	0	0
1	438938	0	0
1	438963	0	0
1	438964	0	0
1	438965	0	0
1	438966	0	0
1	438971	0	0
1	438972	0	0
1	438973	0	0
1	438974	0	0
1	438978	1	0
1	438979	0	0
1	438982	0	0
1	438983	1	0
1	439049	1	1
1	439090	0	0
1	439093	1	1
1	439094	0	0
1	439098	0	0
1	439100	0	1
1	439101	1	0
1	439102	0	0
1	439103	0	0
1	439104	0	0
1	439105	0	0
1	439106	0	0
1	439108	0	0
1	439109	0	0
1	439110	0	0
1	439111	0	0
1	439112	0	0
1	439113	0	0
1	439114	0	0
1	439115	1	1
1	439116	0	0
1	439117	0	0
1	439118	0	0
1	439119	0	0
1	439182	0	0
1	439183	0	0
1	439184	0	0
1	439185	0	0
1	439186	0	0
1	439187	0	0
1	439188	0	0
1	439190	0	0
1	439191	0	0
1	439193	1	0
1	439194	0	0
1	439195	0	0
1	439196	0	0
1	439199	0	0
1	439200	0	0
1	439201	0	0
1	439203	0	0
1	439204	0	0
1	439239	0	0
1	439240	0	0
1	439256	0	0
1	439303	0	0
1	439304	0	0
1	439305	0	0
1	439306	0	0
1	439309	0	0
1	439310	0	0
1	439311	0	0
1	439312	0	0
1	439313	0	0
1	439314	0	0
1	439315	0	0
1	439316	0	0
1	439317	0	0
1	439318	0	0
1	439321	0	0
1	439322	0	0
1	439325	0	0
1	439326	0	0
1	439327	0	0
1	439358	0	0
1	439359	0	0
1	439361	0	0
1	439366	1	1
1	439378	0	0
1	439379	0	0
1	439380	0	0
1	439381	0	0
1	439382	0	0
1	439383	0	0
1	439390	0	0
1	439391	0	0
1	439393	0	0
1	439396	0	0
1	439397	0	0
1	439398	0	0
1	439399	0	0
1	439400	0	0
1	439409	0	0
1	439410	0	0
1	439411	0	0
1	439412	0	0
1	439413	0	0
1	439414	0	0
1	439415	0	0
1	439416	0	0
1	439417	0	0
1	439418	0	0
1	439421	0	0
1	439422	0	0
1	439423	1	0
1	439424	1	1
1	439425	0	0
1	439426	0	0
1	439427	0	0
1	439428	0	0
1	439429	0	0
1	439430	0	0
1	439431	0	0
1	439432	0	0
1	439433	0	0
1	439436	0	0
1	439491	0	0
1	439492	0	0
1	439495	0	0
1	439496	0	0
1	439497	0	0
1	439500	0	0
1	439503	0	0
1	439506	1	1
1	439507	0	1
1	439508	1	1
1	439509	1	1
1	439510	1	1
1	439511	1	0
1	439532	1	1
1	439636	0	0
1	439637	0	0
1	439667	0	0
1	439685	0	0
1	439686	0	0
1	439688	0	0
1	439689	0	0
1	439690	0	0
1	439691	0	0
1	439693	0	0
1	439775	0	0
1	439776	0	0
1	439777	0	0
1	439778	0	0
1	439781	0	0
1	439782	1	1
1	439783	0	0
1	439784	1	1
1	439785	0	0
1	439786	0	0
1	439787	0	0
1	439788	0	0
1	439789	0	0
1	439790	0	0
1	439795	0	0
1	439796	0	0
1	439797	0	0
1	439798	0	0
1	439799	1	1
1	439800	0	1
1	439801	0	0
1	439802	0	0
1	439805	0	0
1	439806	0	0
1	439807	0	0
1	439808	0	0
1	439809	1	0
1	439810	1	1
1	439811	0	0
1	439812	0	0
1	439813	1	0
1	439814	0	0
1	439831	0	0
1	439832	0	0
1	439867	0	0
1	439900	0	0
1	439901	0	0
1	439935	0	0
1	439936	0	0
1	439937	0	0
1	439938	0	0
1	441390	1	1
1	441391	0	0
1	441399	0	0
1	441493	0	0
1	441495	1	0
1	441496	1	1
1	441497	0	0
1	441498	0	0
1	441499	0	0
1	441500	0	0
1	441501	0	0
1	441502	0	0
1	441503	0	0
1	441504	1	0
1	441505	0	0
1	441506	1	1
1	441507	0	0
1	441508	1	1
1	441509	0	0
1	441510	0	0
1	441511	0	0
1	441512	0	0
1	441513	0	0
1	441514	0	0
1	441515	0	0
1	441516	0	0
1	441518	0	0
1	441519	0	0
1	441520	0	0
1	441521	0	0
1	441522	0	0
1	441523	0	0
1	441524	0	0
1	441525	0	0
1	441529	0	0
1	441530	0	0
1	441531	0	0
1	441532	0	0
1	441534	0	0
1	441535	0	0
1	441536	1	0
1	441537	0	0
1	441538	0	0
1	441539	0	0
1	441541	0	0
1	441543	0	0
1	441578	0	0
1	441579	0	0
1	441580	1	1
1	441582	0	0
1	441583	0	0
1	441585	0	0
1	441586	0	0
1	441589	0	0
1	441590	0	0
1	441609	0	0
1	441610	0	0
1	441611	0	0
1	441612	0	0
1	441617	0	0
1	441618	0	0
1	441619	0	0
1	441629	0	0
1	441630	0	0
1	441633	0	0
1	441638	0	0
1	441639	1	0
1	441642	0	0
1	441643	0	0
1	441644	0	0
1	441645	0	0
1	441660	0	0
1	441661	0	0
1	441669	0	0
1	441674	0	0
1	441675	0	0
1	441676	0	0
1	441677	0	0
1	441678	0	0
1	441679	0	0
1	441682	0	0
1	441683	0	0
1	441684	0	0
1	441685	0	0
1	441707	0	0
1	441708	1	0
1	441727	0	0
1	441728	1	1
1	441737	0	0
1	441738	0	0
1	441739	0	0
1	441740	0	0
1	441743	0	0
1	441744	1	1
1	441747	0	0
1	441748	0	0
1	441750	0	0
1	441800	0	0
1	441826	0	0
1	441827	0	0
1	441828	0	0
1	441829	0	0
1	441830	0	0
1	441831	0	0
1	441832	0	0
1	441833	0	0
1	441834	0	0
1	441835	1	0
1	441836	1	1
1	441837	0	0
1	441838	0	0
1	441839	0	0
1	441840	0	0
1	441842	0	0
1	441847	0	0
1	441848	0	0
1	441849	1	1
1	441850	0	0
1	441851	0	0
1	441852	0	0
1	441856	0	0
1	441857	0	0
1	441858	0	0
1	441859	0	0
1	441860	1	1
1	441863	0	0
1	441864	0	0
1	441867	0	0
1	441868	0	1
1	441872	0	0
1	441877	0	0
1	441878	0	0
1	441879	1	1
1	441880	0	0
1	441881	0	0
1	441882	0	0
1	441883	0	0
1	441884	0	0
1	441885	0	0
1	441886	0	0
1	441887	0	0
1	441889	0	0
1	441890	0	0
1	441891	1	1
1	441892	0	0
1	441893	0	0
1	441894	0	0
1	441895	0	0
1	441896	0	0
1	441897	0	0
1	441898	0	0
1	441899	0	0
1	441900	0	0
1	442144	0	0
1	442147	0	0
1	442148	1	0
1	442151	0	0
1	442152	0	0
1	442155	0	0
1	442156	0	0
1	442157	0	0
1	442158	1	1
1	442159	0	0
1	442160	0	0
1	442161	0	0
1	442162	0	0
1	442163	0	0
1	442164	0	0
1	442166	0	0
1	442168	0	0
1	442169	0	0
1	442170	0	0
1	442171	0	0
1	442172	0	0
1	442173	1	0
1	442174	0	0
1	442181	0	0
1	442182	0	0
1	442183	0	0
1	442184	0	0
1	442185	1	0
1	442186	0	0
1	442187	0	0
1	442188	0	0
1	442189	0	0
1	442190	0	0
1	442191	0	0
1	442192	0	0
1	442193	0	0
1	442194	1	0
1	442195	0	0
1	442196	0	0
1	442197	0	0
1	442199	0	0
1	442268	0	0
1	442269	0	0
1	442271	0	0
1	442272	0	0
1	442273	0	0
1	442274	0	0
1	442275	0	0
1	442276	0	0
1	442277	0	0
1	442278	0	0
1	442289	0	0
1	442292	0	1
1	442293	0	0
1	442294	0	0
1	442295	0	0
1	442296	0	1
1	442297	0	0
1	442298	0	0
1	442299	0	0
1	442300	0	0
1	442301	0	0
1	442302	0	0
1	444263	0	0
1	444264	0	0
1	444265	0	0
1	444266	0	0
1	444267	0	0
1	444268	1	0
1	444269	0	0
1	444272	0	0
1	444273	0	0
1	444274	0	0
1	444275	0	0
1	444276	1	0
1	444277	0	0
1	444278	1	1
1	444279	1	1
1	444280	1	1
1	444281	0	0
1	444284	0	0
1	444285	0	0
1	444288	0	0
1	444289	1	0
1	444290	0	0
1	444291	0	0
1	444294	0	0
1	444295	0	0
1	444296	0	0
1	444299	1	0
1	444300	0	0
1	444301	0	0
1	444302	1	0
1	444303	0	0
1	444304	0	0
1	444305	0	0
1	444306	0	0
1	444307	1	1
1	444308	0	0
1	444309	0	0
1	444310	0	0
1	444311	0	0
1	444312	0	0
1	444313	0	0
1	444314	0	0
1	444315	0	0
1	444316	0	0
1	444408	0	0
1	452003	0	0
1	452005	0	0
1	452006	0	0
1	452008	0	0
1	452010	1	0
1	452012	0	0
1	452014	0	0
1	452016	1	1
1	452018	0	0
1	452020	0	0
1	452021	0	0
1	452023	1	1
1	452025	0	0
1	452026	0	0
1	452028	0	0
1	452030	0	0
1	452032	0	0
1	452034	1	1
1	452038	1	1
1	452044	0	0
1	452046	1	1
1	452052	0	0
1	452054	0	0
1	452056	0	0
1	452058	1	1
1	452060	0	1
1	452062	1	0
1	452064	0	0
1	452066	1	0
1	452068	0	0
1	452072	0	0
1	452076	0	0
1	452078	0	0
1	452150	1	0
1	452152	1	1
1	452154	0	0
1	452156	0	0
1	452158	0	0
1	452160	0	1
1	452162	0	0
1	452166	0	0
1	452167	0	0
1	452168	0	0
1	452169	0	0
1	452170	0	0
1	452264	0	0
1	452265	0	0
1	452266	0	0
1	452267	0	0
1	452268	0	0
1	452269	0	0
1	452270	0	0
1	452271	0	1
1	452272	0	0
1	452273	1	0
1	452274	1	1
1	452275	0	0
1	452276	0	0
1	452279	0	0
1	452280	0	0
1	452281	0	0
1	452288	0	0
1	452331	0	0
1	452332	0	0
1	452333	0	0
1	452334	0	1
1	452339	0	0
1	452340	0	1
1	452341	0	0
1	452342	0	0
1	452343	0	0
1	452344	0	0
1	452345	0	0
1	452348	0	0
1	452351	0	0
1	452352	0	0
1	452353	0	0
1	452354	0	0
1	452355	0	0
1	452357	1	1
1	452359	0	0
1	452361	0	0
1	452363	0	0
1	452364	0	0
1	452366	0	1
1	452368	0	0
1	452370	0	0
1	452373	0	0
1	452375	1	1
1	452377	0	0
1	452392	0	0
1	452394	0	1
1	452401	1	1
1	452403	0	0
1	452404	0	1
1	452406	0	0
1	452408	0	0
1	452410	1	1
1	452412	1	1
1	452414	0	0
1	452416	0	1
1	452419	0	0
1	452421	0	0
1	452422	0	0
1	452424	0	0
1	452426	0	0
1	452428	0	0
1	452430	0	0
1	452434	1	1
1	452438	0	0
1	452440	0	0
1	452442	0	0
1	452444	0	0
1	452446	0	0
1	452448	0	0
1	452450	0	0
1	452452	0	0
1	452454	0	0
1	452458	1	1
1	452460	0	0
1	452499	0	0
1	452501	0	0
1	452503	0	0
1	452506	0	0
1	452508	0	0
1	452510	1	0
1	452511	0	0
1	452514	0	1
1	452565	0	0
1	452569	0	0
1	452571	0	0
1	452573	0	1
1	452575	0	0
1	452579	0	0
1	452581	0	0
1	452583	1	1
1	452585	0	1
1	452587	0	0
1	452591	0	0
1	452593	0	1
1	452597	0	0
1	452599	0	1
1	452601	0	0
1	452603	0	0
1	452605	0	0
1	452607	0	1
1	452611	0	0
1	452615	0	0
1	452617	0	0
1	452619	0	0
1	452621	0	0
1	452623	0	0
1	452629	0	0
1	452633	0	1
1	452635	1	1
1	452639	1	0
1	452641	0	0
1	452643	1	1
1	452645	0	0
1	452647	0	0
1	452708	0	0
1	452709	0	0
1	452920	1	1
1	452921	0	0
1	452922	0	1
1	452923	1	1
1	452924	0	0
1	452925	0	0
1	452926	0	0
1	452927	0	0
1	452928	0	0
1	452929	0	0
1	452930	0	0
1	452931	0	0
1	452932	0	0
1	452933	0	0
1	452936	1	0
1	452937	0	0
1	452938	0	0
1	452939	1	1
1	452940	0	1
1	452941	0	0
1	452942	0	0
1	452943	1	1
1	452944	0	0
1	452946	0	0
1	452947	0	0
1	452954	0	0
1	452955	1	0
1	452956	0	0
1	452957	0	0
1	452958	0	0
1	452959	0	0
1	452961	0	0
1	452963	0	0
1	452965	0	1
1	452967	0	0
1	452969	1	1
1	452971	0	1
1	452973	0	0
1	452975	0	0
1	452977	0	0
1	452979	0	1
1	452983	0	0
1	452985	0	1
1	452987	0	0
1	452995	0	0
1	452997	0	0
1	453001	0	0
1	453003	0	0
1	453005	0	0
1	453007	0	1
1	453011	0	0
1	453013	0	0
1	453015	0	1
1	453017	0	0
1	453019	0	0
1	453021	0	0
1	453023	0	0
1	453025	1	1
1	453027	0	1
1	453032	0	0
1	453034	0	0
1	453036	0	0
1	453038	1	0
1	453040	0	0
1	453042	0	0
1	453049	0	0
1	453073	0	0
1	453075	1	1
1	453077	0	0
1	453079	0	0
1	453083	0	0
1	453084	0	0
1	453086	0	0
1	453087	0	0
1	453091	0	0
1	453094	1	1
1	453096	0	0
1	453098	0	0
1	453100	0	0
1	453102	1	1
1	453104	0	0
1	453108	0	1
1	453110	0	0
1	453112	0	0
1	453114	0	1
1	453134	0	0
1	453135	0	0
1	453136	0	0
1	453137	0	0
1	453138	0	0
1	453140	0	0
1	453141	1	1
1	453142	0	0
1	453144	0	0
1	453146	0	0
1	453148	0	0
1	453150	0	0
1	453152	0	0
1	453156	0	0
1	453158	0	0
1	453160	0	0
1	453162	0	0
1	453164	0	0
1	453166	0	0
1	453176	0	0
1	453178	0	0
1	453180	0	0
1	453182	0	0
1	453207	1	1
1	453209	0	0
1	453211	1	0
1	453213	0	0
1	453214	0	1
1	453216	0	0
1	453218	1	0
1	453220	0	0
1	453221	0	0
1	453223	0	0
1	453227	0	1
1	453261	0	0
1	453265	0	0
1	453269	0	0
1	453271	0	0
1	453408	0	0
1	453410	1	1
1	453415	0	0
1	453418	1	0
1	453445	0	0
1	453447	0	0
1	453449	0	0
1	453450	0	0
1	453451	0	0
1	453455	0	0
1	453456	0	0
1	453460	0	0
1	453461	0	0
1	453463	0	0
1	453465	0	0
1	453467	0	0
1	453470	0	0
1	453471	0	0
1	453473	0	1
1	453475	0	0
1	453477	0	0
1	453479	0	0
1	453481	0	0
1	453482	1	1
1	453484	1	1
1	453485	0	0
1	453487	1	0
1	453491	0	0
1	453493	0	0
1	453497	0	0
1	453499	0	0
1	453501	0	0
1	453503	0	0
1	453505	0	0
1	453507	0	0
1	453509	0	0
1	453511	0	0
1	453513	0	0
1	453515	0	0
1	453517	0	0
1	453519	1	1
1	453521	0	0
1	453523	0	0
1	453525	1	1
1	453527	0	0
1	453530	0	0
1	453532	0	0
1	453534	0	0
1	453536	0	0
1	453538	1	1
1	453540	0	0
1	453542	1	0
1	453544	0	0
1	453546	0	0
1	453549	0	0
1	453553	0	0
1	453555	0	0
1	453557	0	1
1	453561	0	0
1	453575	0	0
1	453585	0	0
1	453588	0	0
1	453590	1	1
1	453592	0	0
1	453594	0	0
1	453596	1	1
1	453600	0	0
1	453602	0	0
1	453604	1	1
1	453606	0	0
1	453613	0	0
1	453615	0	0
1	453616	0	0
1	453646	0	0
1	453647	0	0
1	453648	0	0
1	453649	0	0
1	453650	0	0
1	453651	0	0
1	453652	0	0
1	453653	0	0
1	453662	0	0
1	453663	0	0
1	453664	0	0
1	453665	1	1
1	453666	0	0
1	453668	1	1
1	453669	0	0
1	453670	1	0
1	453672	0	0
1	453673	0	0
1	453674	0	0
1	453675	0	0
1	453676	1	0
1	453677	0	0
1	453678	0	0
1	453679	0	0
1	453680	0	0
1	453681	1	0
1	453682	0	0
1	453687	0	0
1	453688	0	0
1	453689	0	0
1	453690	0	0
1	453691	0	0
1	453692	0	0
1	453693	0	0
1	453694	0	0
1	453699	0	0
1	453700	0	0
1	453701	0	0
1	453702	0	0
1	453703	0	0
1	453704	0	0
1	453707	0	0
1	453708	1	1
1	453711	1	0
1	453712	1	1
1	453713	0	0
1	453714	1	1
1	453715	0	0
1	453716	0	0
1	453870	0	0
1	453872	0	0
1	453930	0	0
1	453932	0	0
1	453934	0	0
1	453936	0	0
1	453938	0	0
1	453941	0	0
1	453943	1	1
1	453947	0	1
1	453949	0	0
1	453950	0	0
1	453952	0	0
1	453953	0	1
1	453955	1	0
1	453957	0	0
1	453959	0	0
1	453961	0	0
1	453963	0	0
1	453965	0	0
1	453966	0	0
1	453968	0	0
1	453970	0	0
1	453972	0	0
1	453977	0	0
1	453978	0	0
1	453980	0	0
1	453984	0	0
1	453986	0	0
1	453988	0	0
1	453990	1	1
1	453992	0	0
1	453994	0	0
1	453996	0	0
1	453997	0	0
1	453999	0	0
1	454001	1	0
1	454005	0	0
1	454009	0	0
1	454013	0	0
1	454019	0	0
1	454023	0	0
1	454029	0	0
1	454033	0	0
1	454035	0	0
1	454037	1	0
1	454043	0	0
1	454045	0	0
1	454047	0	0
1	454049	0	0
1	454051	0	0
1	454055	1	1
1	454057	0	0
1	454061	0	0
1	454063	0	0
1	454065	1	1
1	454067	0	0
1	454069	1	0
1	454071	0	0
1	454073	0	0
1	454075	0	0
1	454076	0	0
1	454078	0	0
1	454239	0	0
1	454241	0	0
1	454243	0	0
1	454245	1	1
1	454247	0	1
1	454249	0	0
1	454251	0	0
1	454252	0	0
1	454253	1	0
1	454254	1	1
1	454257	0	0
1	454258	0	0
1	454259	0	0
1	454260	0	0
1	454261	0	0
1	454262	0	1
1	454263	1	1
1	454326	0	0
1	454328	0	0
1	454329	0	0
1	454331	0	0
1	454332	0	0
1	454333	0	0
1	454334	1	1
1	454335	1	0
1	454336	0	0
1	454337	0	0
1	454338	0	0
1	454339	0	1
1	454340	0	0
1	454341	0	0
1	454342	1	0
1	454343	0	0
1	454344	0	0
1	454345	0	0
1	454346	0	0
1	454347	0	0
1	454348	0	0
1	454349	0	0
1	454350	0	0
1	454351	0	0
1	454352	0	0
1	454353	0	0
1	454354	0	0
1	454355	0	0
1	454562	0	0
1	454563	0	0
1	454864	0	0
1	454865	0	0
1	454866	0	0
1	454867	0	0
1	454868	0	0
1	454869	1	0
1	454870	1	0
1	454872	0	0
1	454873	1	0
1	454874	0	0
1	454875	0	0
1	454877	0	0
1	454879	0	0
1	454881	0	0
1	454882	0	0
1	454883	0	0
1	454885	0	0
1	454887	0	0
1	454888	1	1
1	454889	0	0
1	454890	0	0
1	454891	1	0
1	454892	0	0
1	454893	0	0
1	454894	1	0
1	454897	0	0
1	454898	0	0
1	454899	0	0
1	454900	0	0
1	454901	0	0
1	454902	0	0
1	454903	0	0
1	454904	0	0
1	454909	0	0
1	454910	1	1
1	454911	0	0
1	454912	0	0
1	454913	0	0
1	454914	0	0
1	454915	1	0
1	454916	0	0
1	454917	0	0
1	454918	0	0
1	454919	0	0
1	454920	1	1
1	454921	0	1
1	454922	0	0
1	454923	0	1
1	454925	0	0
1	454926	0	0
1	454927	0	0
1	454929	0	0
1	454930	0	0
1	454933	0	0
1	454934	0	0
1	454935	0	0
1	454936	0	1
1	454937	0	0
1	454938	0	0
1	454939	0	0
1	455224	0	0
1	455225	0	0
1	455226	0	0
1	455227	1	0
1	455228	0	0
1	455229	1	1
1	455230	0	0
1	455231	0	0
1	455232	1	0
1	455233	0	0
1	455234	0	0
1	455235	0	0
1	455236	0	0
1	455237	0	0
1	455238	0	0
1	455239	0	0
1	455292	0	0
1	455333	0	0
1	455334	0	0
1	455335	0	0
1	455336	0	0
1	455339	0	0
1	455340	0	0
1	455341	0	0
1	455342	0	0
1	455343	0	0
1	455344	0	0
1	455345	0	0
1	455346	0	0
1	455347	0	0
1	455348	0	0
1	455349	0	0
1	455350	0	0
1	455353	0	1
1	455354	0	0
1	455355	1	1
1	455356	1	1
1	455357	0	0
1	455358	0	0
1	455359	0	0
1	455360	0	1
1	455361	0	0
1	455362	0	0
1	455379	1	0
1	455380	0	0
1	455381	0	0
1	455382	0	0
1	455383	1	0
1	455384	0	0
1	455386	1	0
1	455387	1	0
1	455388	0	0
1	455389	0	0
1	455390	0	0
1	455391	0	0
1	455392	0	0
1	455393	0	0
1	455394	0	0
1	455395	0	0
1	455396	1	1
1	455397	1	0
1	455398	0	0
1	455399	0	0
3	438562	1	1
3	439219	0	0
3	439739	0	0
4	435199	0	0
4	455385	1	1
5	435192	0	0
5	435200	1	1
5	435907	1	1
5	436067	1	1
5	436946	0	0
5	441752	0	0
5	451978	0	0
5	452567	0	1
5	453529	1	1
5	453695	1	1
5	454053	1	1
5	454060	0	0
6	437769	0	0
6	437885	1	1
6	438367	1	1
6	439520	1	1
7	438533	1	1
7	439470	1	1
7	441605	1	1
7	441989	0	0
7	444293	1	1
7	452437	0	1
7	452546	1	1
7	453107	0	0
8	435624	1	1
8	436947	0	0
8	442313	0	0
9	437775	0	0
9	439472	1	1
9	453696	1	1
10	437449	0	0
10	437450	0	0
10	454327	1	1
11	435918	0	1
11	435919	1	1
11	435934	1	1
11	435935	1	1
11	436948	0	0
11	436967	1	1
11	437157	1	1
11	437175	1	1
11	437441	0	0
11	437778	0	1
11	437836	1	1
11	437894	1	1
11	438353	1	1
11	438434	1	1
11	438913	1	1
11	438981	0	0
11	439051	0	0
11	439189	0	0
11	439384	0	0
11	439481	1	1
11	439779	1	1
11	439803	0	0
11	439804	0	0
11	441517	1	1
11	441526	1	1
11	441533	0	0
11	441753	0	0
11	441809	0	0
11	441817	1	1
11	441843	1	1
11	441844	1	1
11	442307	1	1
11	442316	0	0
11	442332	1	1
11	444286	1	1
11	444297	1	1
11	451969	0	0
11	452036	0	0
11	452338	1	1
11	452372	1	1
11	452418	1	1
11	452498	1	1
11	452595	0	1
11	452935	1	1
11	452950	1	1
11	452981	1	0
11	453089	0	0
11	453118	1	1
11	453121	1	1
11	453238	0	0
11	453427	1	1
11	453453	1	1
11	453489	1	0
11	453495	0	0
11	453560	1	1
11	453598	1	1
11	453868	0	1
11	453929	0	1
11	453945	1	1
11	454255	1	1
11	454256	1	1
11	454871	1	1
11	454878	0	0
11	454886	1	0
11	454896	0	0
11	454967	1	1
11	455017	1	1
11	455023	1	1
11	455132	1	1
12	435681	1	1
12	436142	0	0
12	436146	1	1
12	436641	1	1
12	437489	0	1
12	437490	1	1
12	437662	1	1
12	437717	1	1
12	438185	1	1
12	438223	1	1
12	438229	1	1
12	438352	1	1
12	438375	1	1
12	438975	1	1
12	439298	1	1
12	439301	0	1
12	439392	1	1
12	439713	1	1
12	439714	1	1
12	439727	1	1
12	439873	0	0
12	441371	1	1
12	441494	0	0
12	441820	1	1
12	441845	0	0
12	442141	1	1
12	442145	1	1
12	444287	1	1
12	444298	0	0
12	450973	1	1
12	452190	0	0
12	452197	1	1
12	452335	0	0
12	452336	1	1
12	452505	1	1
12	452625	1	1
12	452627	0	1
12	452792	1	1
12	452896	0	0
12	453226	1	1
12	453293	1	1
12	453457	1	1
12	453572	1	1
12	453685	1	1
12	453974	1	1
12	453982	0	1
12	454237	1	1
12	454238	1	1
12	454696	1	1
12	454863	1	1
12	454884	0	0
12	454908	0	0
12	455129	1	1
13	436204	1	1
13	436210	1	1
15	453044	1	1
19	438277	1	1

[truncated: 1 more sheets: Rat K]
