# Supplementary material for: Reproducibility of African giant pouched rats detecting Mycobacterium tuberculosis
Source: BMC Infect Dis. 2017 Apr 24;17:298. doi: 10.1186/s12879-017-2347-3 (PMC5402322; doi:10.1186/s12879-017-2347-3)
Supplement: Supplementary file 2 — Group Two Intra-Reliability. (XLSX 319 kb) [file 12879_2017_2347_MOESM2_ESM.xlsx]

## Sheet: Rat L
DOTS Status	Sample ID #	1st session	2nd session
2	452433	1	0
2	452556	1	1
2	441690	1	1
2	451970	0	0			DOTS Status		1st session, 2nd session
2	452547	1	1			5= 3+		0= not indicated
2	453225	1	1			4= 2+		1 = indicated
5	435606	1	1			3= 1+
5	435607	0	0			2= AFB
5	452246	1	1			1= negative
5	452381	0	0
4	435585	1	1
4	435590	1	1
4	436285	1	1
4	437673	1	1
4	437772	1	1
4	437925	1	1
4	438128	0	0
4	438162	1	1
4	438717	1	1
4	438779	0	0
4	438865	1	1
4	439389	0	0
4	441757	1	1
4	441875	0	0
4	448640	1	1
4	448648	1	1
4	451173	0	1
4	452177	1	1
4	452182	0	1
4	452187	1	1
4	452240	0	1
4	452417	0	0
4	452524	1	1
4	452525	1	1
4	452613	1	1
4	452796	1	1
4	452864	1	1
4	453267	1	0
4	453411	1	1
4	453496	1	1
4	453634	0	0
4	453983	1	1
4	454007	1	1
4	454032	1	1
4	454084	1	1
4	454285	1	1
4	454589	1	1
4	454641	1	1
4	454766	1	1
4	455022	1	1
4	455029	1	1
4	455040	1	1
3	435630	0	0
3	435648	0	0
3	436000	0	0
3	436165	0	0
3	437674	1	1
3	437676	1	1
3	437803	0	0
3	437835	1	1
3	437893	0	0
3	438088	1	1
3	438100	0	1
3	438101	0	0
3	438156	1	1
3	438377	1	1
3	438387	0	0
3	438862	1	1
3	438903	0	0
3	439387	0	0
3	439420	1	1
3	441600	1	1
3	441699	0	0
3	441726	1	1
3	449317	1	1
3	449318	0	0
3	451991	0	1
3	452175	1	1
3	452456	0	1
3	452515	0	1
3	452568	1	1
3	452649	0	0
3	452872	1	1
3	452873	1	1
3	452874	1	1
3	452877	1	1
3	452878	1	1
3	453053	1	1
3	453081	1	1
3	453090	1	1
3	453139	1	1
3	453334	1	1
3	453335	1	1
3	453396	1	1
3	453398	0	0
3	453428	1	1
3	453490	1	1
3	453551	1	1
3	453552	1	1
3	453628	0	1
3	454003	1	1
3	454017	1	1
3	454018	1	1
3	454022	1	1
3	454027	1	1
3	454039	1	1
3	454132	0	0
3	454389	1	1
3	454526	0	1
3	455039	1	1
3	455076	1	1
3	455077	1	1
3	455131	1	1
2	438187	0	0
2	454021	1	1
2	437704	0	0
2	437768	0	0
2	455204	0	0
2	437705	1	1
2	437764	0	0
2	437909	0	0
2	438103	0	0
2	438104	1	1
2	438197	0	0
2	439460	0	0
2	441412	1	1
2	453619	0	0
2	454205	0	0
2	435623	0	0
2	437908	0	1
2	438363	0	0
2	439037	0	1
2	439456	0	0
2	453106	1	1
2	453459	0	0
2	454204	0	0
2	435974	1	1
2	439036	0	0
2	454054	1	1
2	454059	0	0
1	435913	0	0
1	435914	0	0
1	435916	0	0
1	435921	0	0
1	435924	0	0
1	435925	0	0
1	435926	0	0
1	435927	0	0
1	435928	0	0
1	435930	0	0
1	435950	0	0
1	435952	0	0
1	435984	0	0
1	435985	0	0
1	435986	0	0
1	435989	0	0
1	435991	0	0
1	435992	0	0
1	435993	0	0
1	435995	0	0
1	436002	0	0
1	436010	0	0
1	436011	0	0
1	436014	0	0
1	436015	0	0
1	436016	0	0
1	436017	0	0
1	436018	0	0
1	436019	0	0
1	436025	0	0
1	436026	0	0
1	436029	0	0
1	436034	0	0
1	436042	0	0
1	436045	0	0
1	436046	0	0
1	436048	0	0
1	436050	0	0
1	436054	0	0
1	436056	0	0
1	436060	0	0
1	436062	0	0
1	436063	0	0
1	436065	0	0
1	436066	0	0
1	436069	0	0
1	436070	0	0
1	436071	0	0
1	436072	0	0
1	436073	0	0
1	436074	0	0
1	436075	0	0
1	436076	0	0
1	436077	0	0
1	436080	0	0
1	436082	0	0
1	436083	0	0
1	436093	0	0
1	436098	1	0
1	436137	0	0
1	436138	0	0
1	436139	0	0
1	436140	0	0
1	436143	0	0
1	436144	0	0
1	436145	0	0
1	436148	0	0
1	436149	0	0
1	436150	1	0
1	436151	0	0
1	436154	0	0
1	436155	0	0
1	436156	0	0
1	436157	0	0
1	436162	0	0
1	436163	0	0
1	436168	0	0
1	436169	0	0
1	436170	0	0
1	436172	0	0
1	436181	0	0
1	436182	0	0
1	436183	0	0
1	436184	0	0
1	436186	0	0
1	436187	0	0
1	436188	0	0
1	436189	0	0
1	436190	0	0
1	436191	0	0
1	436218	0	0
1	436219	0	0
1	436220	0	0
1	436221	0	0
1	436222	0	0
1	436223	0	1
1	436227	0	0
1	436228	0	0
1	436236	0	0
1	437252	0	0
1	437316	0	0
1	437360	0	0
1	437563	0	0
1	437566	1	1
1	437567	0	0
1	437568	0	0
1	437569	0	0
1	437570	0	0
1	437571	0	0
1	437572	0	0
1	437573	0	0
1	437574	0	0
1	437575	0	0
1	437576	0	0
1	437577	0	0
1	437581	0	0
1	437582	0	0
1	437583	0	0
1	437584	1	0
1	437585	0	0
1	437586	0	0
1	437589	0	0
1	437590	0	0
1	437669	0	0
1	437670	0	0
1	437671	0	0
1	437678	0	0
1	437679	0	0
1	437680	0	0
1	437681	0	0
1	437682	0	0
1	437683	0	1
1	437684	0	0
1	437685	0	0
1	437686	0	0
1	437687	0	0
1	437688	0	0
1	437703	0	0
1	437765	0	0
1	437766	0	0
1	437773	0	0
1	437774	0	0
1	437779	0	0
1	437780	0	0
1	437783	0	0
1	437784	0	0
1	437787	0	1
1	437788	1	0
1	437789	0	0
1	437790	1	0
1	437791	0	0
1	437792	0	0
1	437793	0	0
1	437794	0	0
1	437795	1	1
1	437796	1	1
1	437797	0	0
1	437798	0	0
1	437801	0	0
1	437802	0	0
1	437809	0	0
1	437810	0	0
1	437832	0	0
1	437840	0	0
1	437841	0	1
1	437842	0	0
1	437843	0	0
1	437844	0	0
1	437845	1	0
1	437846	1	0
1	437847	0	0
1	437849	1	1
1	437850	1	1
1	437851	0	1
1	437852	0	0
1	437853	0	0
1	437854	0	0
1	437856	0	0
1	437861	0	0
1	437863	1	1
1	437990	0	1
1	437992	0	0
1	437993	0	0
1	437994	0	0
1	437995	0	0
1	437996	0	0
1	437999	0	0
1	438006	1	1
1	438007	0	0
1	438009	0	0
1	438010	1	1
1	438013	0	0
1	438014	0	1
1	438015	0	0
1	438016	0	0
1	438017	0	0
1	438018	0	0
1	438019	0	0
1	438020	0	0
1	438021	0	0
1	438022	0	0
1	438023	0	0
1	438024	0	0
1	438061	0	0
1	438106	0	0
1	438107	0	0
1	438108	0	1
1	438109	1	1
1	438110	1	1
1	438111	0	0
1	438181	0	0
1	438182	0	0
1	438183	0	1
1	438184	0	1
1	438189	0	0
1	438190	0	0
1	438193	0	0
1	438194	0	0
1	438195	0	0
1	438196	0	0
1	438198	0	0
1	438199	0	0
1	438200	0	1
1	438201	0	0
1	438202	0	0
1	438203	0	0
1	438204	0	0
1	438205	0	1
1	438206	0	0
1	438207	0	0
1	438210	0	0
1	438212	0	1
1	438213	0	0
1	438259	0	0
1	438260	0	0
1	438261	0	0
1	438262	0	0
1	438263	0	0
1	438264	0	0
1	438265	0	0
1	438266	0	1
1	438267	0	0
1	438268	0	0
1	438483	0	0
1	438493	0	0
1	438494	0	0
1	438495	0	1
1	438496	0	0
1	438497	0	0
1	438498	0	0
1	438499	1	1
1	438500	0	0
1	438501	0	0
1	438502	0	1
1	438504	1	1
1	438505	0	0
1	438506	0	0
1	438507	1	0
1	438508	0	0
1	438509	0	0
1	438510	1	1
1	438511	0	0
1	438512	0	0
1	438513	0	0
1	438514	0	0
1	438516	1	0
1	438517	0	0
1	438567	0	1
1	438568	1	0
1	438655	1	0
1	438656	0	0
1	438658	0	0
1	438659	1	0
1	438660	0	0
1	438661	0	1
1	438662	1	1
1	438663	0	0
1	438664	0	0
1	438665	0	0
1	438666	0	1
1	438667	0	0
1	438668	0	0
1	438669	1	0
1	438670	0	0
1	438672	0	0
1	438673	0	0
1	438796	0	0
1	438797	0	0
1	438915	0	0
1	438929	0	0
1	438939	0	0
1	438987	1	0
1	438988	0	0
1	438991	0	0
1	438992	0	0
1	438993	0	0
1	438994	0	0
1	438997	0	0
1	438998	0	0
1	438999	0	0
1	439000	0	0
1	439001	0	0
1	439003	0	0
1	439004	0	0
1	439005	0	0
1	439006	0	0
1	439007	1	1
1	439008	0	1
1	439009	0	0
1	439010	0	0
1	439011	0	0
1	439012	0	0
1	439013	0	0
1	439014	0	0
1	439015	0	0
1	439016	0	0
1	439017	1	1
1	439018	0	0
1	439021	0	0
1	439022	0	0
1	439023	0	0
1	439024	0	0
1	439025	0	0
1	439026	1	0
1	439027	1	0
1	439028	0	0
1	439029	0	0
1	439030	0	0
1	439031	1	1
1	439032	0	1
1	439033	0	0
1	439202	0	0
1	439224	0	0
1	439225	0	0
1	439226	0	0
1	439227	1	0
1	439228	0	0
1	439229	0	0
1	439230	1	1
1	439231	1	1
1	439232	0	0
1	439233	0	0
1	439234	0	0
1	439235	0	0
1	439238	0	0
1	439241	0	0
1	439243	0	0
1	439245	0	0
1	439246	0	0
1	439247	0	0
1	439250	0	0
1	439251	0	0
1	439252	1	1
1	439253	0	0
1	439254	0	0
1	439255	0	0
1	439258	0	0
1	439328	0	0
1	439329	0	0
1	439334	0	1
1	439335	0	0
1	439336	0	0
1	439337	0	0
1	439338	0	0
1	439339	0	0
1	439340	0	0
1	439341	0	0
1	439342	0	0
1	439343	0	0
1	439344	0	0
1	439345	0	0
1	439346	1	0
1	439347	1	0
1	439348	0	0
1	439349	0	0
1	439350	0	0
1	439351	0	0
1	439352	0	0
1	439353	0	0
1	439354	1	1
1	439362	0	0
1	439363	1	1
1	439364	0	0
1	439365	0	0
1	439367	0	0
1	439368	0	0
1	439369	0	0
1	439370	0	0
1	439371	0	0
1	439372	0	0
1	439373	0	0
1	439374	0	0
1	439375	0	1
1	439376	1	0
1	439377	0	0
1	439395	0	0
1	439401	0	0
1	439402	0	0
1	439405	0	0
1	439406	0	0
1	439407	0	0
1	439434	0	0
1	439435	0	1
1	439437	0	0
1	439438	0	0
1	439439	0	0
1	439440	0	0
1	439441	0	0
1	439442	0	0
1	439443	0	0
1	439444	0	0
1	439446	0	0
1	439447	0	0
1	439448	0	0
1	439449	0	0
1	439450	1	1
1	439458	1	0
1	439459	0	0
1	439462	0	0
1	439463	0	0
1	439464	1	1
1	439465	1	1
1	439466	0	0
1	439467	0	0
1	439468	0	0
1	439469	1	1
1	439474	0	0
1	439475	0	0
1	439476	0	0
1	439477	0	0
1	439478	0	0
1	439483	0	0
1	439484	0	0
1	439485	0	1
1	439486	0	0
1	439487	1	0
1	439488	0	1
1	439489	0	0
1	439490	0	0
1	441751	0	0
1	441754	1	1
1	441755	0	0
1	441758	0	0
1	441759	1	0
1	441760	0	0
1	441761	0	0
1	441762	0	0
1	441763	0	0
1	441764	0	0
1	441765	0	0
1	441766	0	0
1	441767	1	0
1	441768	0	0
1	441769	0	0
1	441770	0	0
1	441771	0	0
1	441772	1	0
1	441773	1	0
1	441774	0	1
1	441775	0	0
1	441776	0	0
1	441777	0	0
1	441778	0	0
1	441779	0	0
1	441780	1	0
1	441782	0	0
1	441783	0	0
1	441784	0	0
1	441785	0	0
1	441786	0	0
1	441787	0	0
1	441788	0	0
1	441789	0	0
1	441790	0	0
1	441791	0	0
1	441792	0	0
1	441794	0	0
1	441795	1	0
1	441796	1	1
1	441797	1	0
1	441798	0	1
1	441799	1	1
1	441801	0	0
1	441802	0	0
1	441803	0	1
1	441804	0	0
1	441805	0	0
1	441811	0	0
1	441812	0	0
1	441813	0	0
1	441814	0	0
1	441815	0	1
1	441816	0	0
1	441821	0	0
1	441822	0	0
1	441823	1	1
1	441824	0	0
1	441825	0	0
1	441869	1	1
1	441870	0	0
1	441871	0	0
1	441888	0	1
1	447500	1	1
1	447723	1	1
1	448147	0	0
1	448148	0	0
1	448149	0	1
1	448150	0	0
1	448151	0	0
1	448152	0	0
1	448153	0	0
1	448154	0	0
1	448155	0	0
1	448156	0	0
1	448316	0	0
1	448612	0	0
1	448616	0	0
1	448618	0	0
1	448620	0	0
1	448622	0	0
1	448624	0	0
1	448626	0	0
1	448628	0	0
1	448630	1	0
1	448695	0	0
1	448770	0	0
1	448772	1	0
1	448777	0	0
1	449288	0	0
1	449289	0	0
1	449292	0	0
1	449293	0	0
1	449313	0	0
1	449314	0	0
1	449315	0	0
1	449316	0	0
1	449319	0	0
1	449320	0	1
1	449321	0	0
1	449322	0	0
1	449323	0	0
1	449324	0	0
1	449325	0	0
1	449326	0	0
1	449327	0	0
1	449328	0	0
1	449329	0	0
1	452004	0	0
1	452007	0	0
1	452009	0	0
1	452011	0	1
1	452013	0	0
1	452015	0	0
1	452017	1	1
1	452019	0	0
1	452022	1	0
1	452024	1	0
1	452027	0	0
1	452029	0	0
1	452031	0	0
1	452033	0	0
1	452035	0	0
1	452039	1	0
1	452045	0	0
1	452047	0	0
1	452053	0	0
1	452055	0	1
1	452057	0	0
1	452059	1	1
1	452061	0	1
1	452063	0	0
1	452065	0	0
1	452067	0	0
1	452069	1	1
1	452073	0	1
1	452077	0	0
1	452079	0	0
1	452151	0	0
1	452153	0	0
1	452155	0	0
1	452157	0	0
1	452159	0	0
1	452161	0	0
1	452163	1	0
1	452173	0	1
1	452176	0	0
1	452180	0	0
1	452183	1	0
1	452185	0	0
1	452234	1	1
1	452236	0	0
1	452238	0	0
1	452242	0	0
1	452243	0	0
1	452244	0	0
1	452245	0	0
1	452248	0	0
1	452249	0	0
1	452250	0	0
1	452252	0	1
1	452254	0	0
1	452256	0	0
1	452257	1	0
1	452259	0	0
1	452261	0	0
1	452262	0	0
1	452282	1	0
1	452284	0	0
1	452286	0	0
1	452290	0	0
1	452292	0	0
1	452294	0	0
1	452296	0	0
1	452297	0	0
1	452299	0	0
1	452301	0	0
1	452303	0	0
1	452305	0	0
1	452307	0	0
1	452309	0	0
1	452311	0	0
1	452313	1	1
1	452315	0	1
1	452317	1	0
1	452319	0	0
1	452321	0	0
1	452323	0	1
1	452325	0	0
1	452327	0	1
1	452329	1	1
1	452346	0	0
1	452349	1	0
1	452379	0	0
1	452383	1	0
1	452385	0	0
1	452387	1	1
1	452389	0	0
1	452391	1	0
1	452393	0	0
1	452395	0	1
1	452396	1	0
1	452397	0	0
1	452398	0	0
1	452402	1	1
1	452405	0	0
1	452407	0	0
1	452409	0	0
1	452411	0	0
1	452413	0	0
1	452415	0	0
1	452420	0	0
1	452423	0	0
1	452425	0	0
1	452427	0	0
1	452429	0	0
1	452431	0	0
1	452435	0	0
1	452439	0	0
1	452441	1	0
1	452443	0	0
1	452445	1	0
1	452447	0	0
1	452449	0	0
1	452451	0	0
1	452453	0	0
1	452455	0	1
1	452459	0	1
1	452461	0	0
1	452500	0	0
1	452502	0	0
1	452504	0	0
1	452507	0	0
1	452509	0	0
1	452518	0	0
1	452520	1	0
1	452522	0	0
1	452528	1	0
1	452530	0	0
1	452532	0	1
1	452534	0	0
1	452534	1	0
1	452538	0	0
1	452540	0	0
1	452541	0	1
1	452542	0	0
1	452544	0	0
1	452548	0	0
1	452549	0	0
1	452551	0	0
1	452553	0	0
1	452557	0	0
1	452559	0	0
1	452561	0	0
1	452563	0	0
1	452566	0	1
1	452570	0	0
1	452572	0	0
1	452574	0	0
1	452576	0	0
1	452580	0	0
1	452582	0	0
1	452584	0	0
1	452586	0	0
1	452588	0	1
1	452592	0	0
1	452594	0	0
1	452598	0	0
1	452600	0	0
1	452602	0	0
1	452604	0	0
1	452606	0	0
1	452608	0	0
1	452612	0	0
1	452616	1	0
1	452618	0	0
1	452620	1	1
1	452622	0	0
1	452624	0	0
1	452630	0	0
1	452653	1	0
1	452655	0	0
1	452657	1	1
1	452659	1	0
1	452701	1	0
1	452703	0	1
1	452705	0	0
1	452707	1	1
1	452735	0	0
1	452735	0	0
1	452741	0	0
1	452770	1	1
1	452807	0	0
1	452808	0	0
1	452809	0	0
1	452810	0	0
1	452848	0	0
1	452849	1	0
1	452858	0	1
1	452859	1	0
1	452865	0	0
1	452866	0	1
1	452867	0	1
1	452868	0	0
1	452869	1	0
1	452870	0	0
1	452871	0	1
1	452875	0	0
1	452876	0	0
1	452879	0	0
1	452880	0	0
1	452881	0	0
1	452882	0	0
1	452905	0	0
1	452906	0	0
1	452913	0	1
1	452914	0	1
1	452952	1	1
1	452953	0	0
1	452988	0	0
1	452989	0	1
1	452990	1	0
1	452991	0	0
1	452992	0	0
1	452993	1	0
1	452998	0	0
1	452999	0	0
1	453028	0	0
1	453029	0	1
1	453045	0	1
1	453046	0	0
1	453050	0	1
1	453051	0	0
1	453052	0	0
1	453055	0	1
1	453056	0	0
1	453057	1	1
1	453058	1	1
1	453059	0	0
1	453060	1	0
1	453061	0	0
1	453062	0	0
1	453063	0	0
1	453064	0	0
1	453065	0	1
1	453066	1	1
1	453067	0	0
1	453068	1	1
1	453069	0	0
1	453070	1	1
1	453071	0	0
1	453074	0	0
1	453076	0	0
1	453078	1	1
1	453080	0	0
1	453085	1	0
1	453088	0	0
1	453095	0	0
1	453097	1	1
1	453099	1	1
1	453101	0	0
1	453103	0	1
1	453105	0	0
1	453109	0	0
1	453111	0	0
1	453113	0	0
1	453115	0	0
1	453116	0	0
1	453117	0	0
1	453119	1	1
1	453120	1	1
1	453122	0	0
1	453123	1	1
1	453124	1	1
1	453125	1	1
1	453126	0	0
1	453127	1	1
1	453128	1	1
1	453129	0	0
1	453131	0	0
1	453132	0	0
1	453133	1	0
1	453143	0	0
1	453145	0	0
1	453147	0	0
1	453149	1	0
1	453151	1	1
1	453153	1	0
1	453157	0	0
1	453159	0	1
1	453161	1	0
1	453163	0	0
1	453165	0	0
1	453167	0	0
1	453177	0	0
1	453179	0	1
1	453181	0	0
1	453208	1	1
1	453210	1	0
1	453212	1	1
1	453215	0	0
1	453217	0	0
1	453219	1	1
1	453222	1	0
1	453224	1	0
1	453228	0	0
1	453260	0	0
1	453261	0	0
1	453264	0	0
1	453268	1	1
1	453270	0	0
1	453272	0	0
1	453273	0	0
1	453275	1	1
1	453277	0	0
1	453279	0	0
1	453281	0	0
1	453283	0	0
1	453285	0	0
1	453287	0	0
1	453289	0	0
1	453291	1	0
1	453295	0	0
1	453297	0	1
1	453299	0	0
1	453301	1	1
1	453303	0	1
1	453305	1	1
1	453307	0	0
1	453309	0	0
1	453311	1	1
1	453314	0	0
1	453316	1	1
1	453318	0	0
1	453320	1	1
1	453323	1	0
1	453325	0	0
1	453327	0	0
1	453329	0	0
1	453331	0	0
1	453333	0	0
1	453337	0	1
1	453347	1	1
1	453388	0	0
1	453390	0	0
1	453392	0	0
1	453394	0	1
1	453400	0	0
1	453402	1	1
1	453404	1	1
1	453406	0	0
1	453420	1	1
1	453421	0	0
1	453422	0	0
1	453423	0	0
1	453424	1	1
1	453425	0	1
1	453426	1	1
1	453429	0	0
1	453430	0	0
1	453431	1	0
1	453432	0	1
1	453433	0	0
1	453434	0	0
1	453435	0	0
1	453436	0	0
1	453437	0	1
1	453438	0	0
1	453439	0	0
1	453440	0	1
1	453441	0	1
1	453442	0	1
1	453443	0	0
1	453444	0	0
1	453446	0	0
1	453448	0	1
1	453452	0	0
1	453462	0	0
1	453463	0	0
1	453464	0	0
1	453466	0	0
1	453468	0	0
1	453472	0	0
1	453474	1	0
1	453476	0	0
1	453478	1	1
1	453480	0	0
1	453483	0	1
1	453486	0	0
1	453488	0	0
1	453492	0	0
1	453494	0	0
1	453498	0	0
1	453500	1	0
1	453501	0	1
1	453502	0	0
1	453504	0	1
1	453506	0	0
1	453508	0	1
1	453510	0	0
1	453512	0	0
1	453514	0	1
1	453516	0	0
1	453518	0	0
1	453520	1	1
1	453522	0	0
1	453524	0	0
1	453526	1	1
1	453528	0	0
1	453531	0	0
1	453533	0	0
1	453535	0	0
1	453537	1	1
1	453539	1	0
1	453541	0	0
1	453543	0	0
1	453545	1	1
1	453547	0	0
1	453550	0	1
1	453554	1	0
1	453556	1	1
1	453614	0	0
1	453617	0	0
1	453620	0	1
1	453621	0	0
1	453622	0	1
1	453623	0	0
1	453624	0	0
1	453625	0	0
1	453626	0	0
1	453629	0	0
1	453630	0	0
1	453632	0	0
1	453633	0	0
1	453640	0	0
1	453641	0	0
1	453642	0	0
1	453643	0	1
1	453644	0	1
1	453645	0	1
1	453654	0	1
1	453655	0	0
1	453656	1	1
1	453657	0	0
1	453658	0	1
1	453659	0	0
1	453660	0	0
1	453661	0	0
1	453667	0	0
1	453697	0	0
1	453698	1	1
1	453709	0	0
1	453710	0	0
1	453719	0	1
1	453720	0	1
1	453721	0	1
1	453722	0	1
1	453723	0	0
1	453724	0	0
1	453931	0	0
1	453933	1	0
1	453935	0	1
1	453937	1	0
1	453942	0	1
1	453944	1	1
1	453948	0	0
1	453951	1	0
1	453954	0	0
1	453956	0	0
1	453958	0	0
1	453960	0	0
1	453962	0	0
1	453964	0	0
1	453967	0	0
1	453969	0	0
1	453971	0	0
1	453973	1	0
1	453979	0	0
1	453981	0	0
1	453985	0	0
1	453987	0	0
1	453989	0	1
1	453991	0	1
1	453993	0	0
1	453995	0	0
1	453998	1	0
1	454000	0	0
1	454002	1	1
1	454006	0	1
1	454010	0	0
1	454014	0	0
1	454020	0	0
1	454024	0	0
1	454030	0	0
1	454034	0	0
1	454036	0	0
1	454038	1	1
1	454044	0	0
1	454046	1	1
1	454048	0	0
1	454050	0	0
1	454052	0	0
1	454056	0	1
1	454058	0	0
1	454062	0	0
1	454064	0	0
1	454066	0	0
1	454068	0	0
1	454070	0	1
1	454072	0	0
1	454074	0	0
1	454077	0	0
1	454079	1	1
1	454080	0	1
1	454081	0	0
1	454082	0	0
1	454085	0	0
1	454086	0	0
1	454087	0	0
1	454088	1	0
1	454091	0	0
1	454092	0	0
1	454094	0	0
1	454096	0	0
1	454098	0	0
1	454101	0	0
1	454146	1	0
1	454148	0	0
1	454150	1	0
1	454152	0	0
1	454154	0	0
1	454156	0	0
1	454158	0	0
1	454160	0	0
1	454162	0	0
1	454164	0	0
1	454166	0	0
1	454170	0	0
1	454172	0	0
1	454188	0	0
1	454190	0	0
1	454192	0	0
1	454194	0	0
1	454196	0	1
1	454198	0	0
1	454203	0	0
1	454208	0	0
1	454211	0	0
1	454215	0	0
1	454216	0	0
1	454217	0	0
1	454220	0	0
1	454221	0	0
1	454222	0	0
1	454223	0	0
1	454224	0	0
1	454225	0	1
1	454226	0	0
1	454227	0	0
1	454230	0	1
1	454234	0	0
1	454265	0	0
1	454269	0	0
1	454271	0	1
1	454275	0	0
1	454277	0	0
1	454279	0	0
1	454281	0	0
1	454287	0	0
1	454293	1	0
1	454295	0	0
1	454297	0	0
1	454299	0	0
1	454303	0	0
1	454305	0	1
1	454307	0	0
1	454309	0	0
1	454311	0	0
1	454313	0	0
1	454315	0	0
1	454317	0	1
1	454321	0	1
1	454357	0	1
1	454360	0	0
1	454362	0	0
1	454364	0	0
1	454365	0	0
1	454367	0	0
1	454369	1	0
1	454372	0	0
1	454376	0	0
1	454379	0	0
1	454382	0	0
1	454384	1	0
1	454387	0	0
1	454392	0	0
1	454394	0	1
1	454396	0	0
1	454399	0	0
1	454406	0	0
1	454407	0	0
1	454409	0	0
1	454413	0	0
1	454416	0	0
1	454436	0	0
1	454438	0	0
1	454440	0	0
1	454442	0	0
1	454444	0	0
1	454446	0	0
1	454450	0	0
1	454484	0	0
1	454764	1	1
1	454772	0	0
1	454774	0	0
1	454777	0	0
1	454780	0	1
1	454782	0	0
1	454784	1	1
1	454786	0	0
1	454789	0	0
1	454793	0	0
1	454796	0	0
1	454798	0	1
1	454800	0	0
1	454802	0	0
1	454804	0	0
1	454808	0	0
1	454812	0	0
1	454815	1	0
1	454816	1	0
1	454819	0	0
1	454820	0	0
1	454821	0	0
1	454822	0	0
1	454823	0	0
1	454824	0	0
1	454825	0	0
1	454826	0	0
1	454827	0	0
1	454828	0	0
1	454829	1	0
1	454830	0	0
1	454831	1	1
1	454832	0	0
1	454833	1	1
1	454834	0	1
1	454835	0	0
1	454836	0	1
1	454837	0	0
1	454838	0	0
1	454839	0	1
1	454840	0	0
1	454841	0	0
1	454842	0	0
1	454843	0	0
1	454844	0	0
1	454847	0	0
1	454848	0	1
1	454849	0	1
1	454851	0	0
1	454853	0	0
1	454855	0	0
1	454856	1	0
1	454858	0	0
1	454860	0	0
1	454862	0	1
1	455007	1	0
1	455008	1	0
1	455015	0	0
1	455016	0	0
1	455019	1	1
1	455020	0	0
1	455025	0	1
1	455026	1	0
1	455027	0	0
1	455028	0	0
1	455030	0	0
1	455031	0	0
1	455032	0	0
1	455033	1	1
1	455034	0	0
1	455035	0	1
1	455036	1	1
1	455037	0	0
1	455038	0	1
1	455041	1	1
1	455042	1	1
1	455043	0	0
1	455044	0	0
1	455045	0	0
1	455078	0	0
1	455080	1	0
1	455081	0	0
1	455094	0	0
1	455095	1	0
1	455096	0	0
1	455097	0	0
1	455111	0	0
1	455112	0	0
1	455113	0	0
1	455114	0	0
1	455115	1	0
1	455116	0	0
1	455117	0	1
1	455118	0	0
1	455119	0	0
1	455120	0	0
1	455121	0	0
1	455122	0	0
1	455123	1	1
1	455124	1	1
1	455125	0	0
1	455126	0	0
1	455127	0	1
1	455128	0	0
1	455199	1	1
1	455200	0	0
1	455201	0	0
1	455202	0	0
1	455203	0	0
1	455206	1	1
1	455207	0	0
1	455208	0	0
1	455209	0	0
1	455210	0	0
1	455211	0	0
1	455212	0	0
1	455213	0	0
1	455214	0	0
1	455215	0	0
1	455216	0	0
1	455217	0	0
1	455218	0	0
1	455219	0	0
1	455220	1	1
1	455221	0	0
1	455222	0	0
1	455223	0	0

## Sheet: Rat M
DOTS Status	Sample ID #	1st session	2nd session
2	452433	1	1
2	452556	1	1			DOTS Status		1st session, 2nd session
2	441690	0	1			5= 3+		0= not indicated
2	451970	1	1			4= 2+		1 = indicated
2	452547	1	1			3= 1+
2	453225	1	1			2= AFB
5	435606	1	1			1= negative
5	435607	0	0
5	452246	1	1
5	452381	1	1
4	435585	1	1
4	435590	1	1
4	436285	1	1
4	437673	1	1
4	437772	1	1
4	437925	0	0
4	438128	1	1
4	438162	1	1
4	438717	1	1
4	438779	0	0
4	438865	1	0
4	439389	0	0
4	441757	1	1
4	441875	0	1
4	448640	1	1
4	448648	1	1
4	451173	1	1
4	452177	1	1
4	452182	0	0
4	452187	0	0
4	452240	0	0
4	452417	0	0
4	452524	1	1
4	452525	1	1
4	452613	1	1
4	452796	0	1
4	452864	1	1
4	453267	0	1
4	453411	1	1
4	453496	1	1
4	453634	0	0
4	453983	0	1
4	454007	1	1
4	454032	1	1
4	454084	1	1
4	454285	1	1
4	454589	1	1
4	454641	1	1
4	454766	1	1
4	455022	1	1
4	455029	1	1
4	455040	1	1
3	435630	1	1
3	435648	0	1
3	436000	0	0
3	436165	0	0
3	437674	1	1
3	437676	1	1
3	437803	0	0
3	437835	1	1
3	437893	0	0
3	438088	0	0
3	438100	0	0
3	438101	0	0
3	438156	1	1
3	438377	0	1
3	438387	0	0
3	438862	1	1
3	438903	0	0
3	439387	0	0
3	439420	1	1
3	441600	1	1
3	441699	0	1
3	441726	1	1
3	449317	1	1
3	449318	0	0
3	451991	1	1
3	452175	1	1
3	452456	1	1
3	452515	0	0
3	452568	1	1
3	452649	1	1
3	452872	1	1
3	452873	1	1
3	452874	1	1
3	452877	1	1
3	452878	1	1
3	453053	1	1
3	453081	1	1
3	453090	1	1
3	453139	1	1
3	453334	1	1
3	453335	1	1
3	453396	1	1
3	453398	0	0
3	453428	1	1
3	453490	1	1
3	453551	1	1
3	453552	1	0
3	453628	0	1
3	454003	1	1
3	454017	1	1
3	454018	1	1
3	454022	1	1
3	454027	1	1
3	454039	0	0
3	454132	0	0
3	454389	1	1
3	454526	1	1
3	455039	1	1
3	455076	1	1
3	455077	0	0
3	455131	1	1
2	438187	0	0
2	454021	1	1
2	437704	1	1
2	437768	1	1
2	455204	0	0
2	437705	1	1
2	437764	1	0
2	437909	0	0
2	438103	0	0
2	438104	0	0
2	438197	0	0
2	439460	0	1
2	441412	1	1
2	453619	0	0
2	454205	0	0
2	435623	0	0
2	437908	0	0
2	438363	0	0
2	439037	0	0
2	439456	0	0
2	453106	1	1
2	453459	0	0
2	454204	0	0
2	435974	0	1
2	439036	0	0
2	454054	1	1
2	454059	0	0
1	435913	0	1
1	435914	0	1
1	435916	0	0
1	435921	0	0
1	435924	0	0
1	435925	0	0
1	435926	0	1
1	435927	0	0
1	435928	0	0
1	435930	0	0
1	435950	1	0
1	435952	1	1
1	435984	0	0
1	435985	0	0
1	435986	1	1
1	435989	0	0
1	435991	0	0
1	435992	0	0
1	435993	0	0
1	435995	0	0
1	436002	0	0
1	436010	0	0
1	436011	0	0
1	436014	0	0
1	436015	0	0
1	436016	0	0
1	436017	0	0
1	436018	0	0
1	436019	0	0
1	436025	0	0
1	436026	0	1
1	436029	0	0
1	436034	0	0
1	436042	1	0
1	436045	0	0
1	436046	0	1
1	436048	0	0
1	436050	0	0
1	436054	0	0
1	436056	0	1
1	436060	0	1
1	436062	0	0
1	436063	0	0
1	436065	0	0
1	436066	0	0
1	436069	0	0
1	436070	0	0
1	436071	0	0
1	436072	0	0
1	436073	0	0
1	436074	0	0
1	436075	0	0
1	436076	0	0
1	436077	0	0
1	436080	0	0
1	436082	1	0
1	436083	0	0
1	436093	0	0
1	436098	1	1
1	436137	0	1
1	436138	0	0
1	436139	0	0
1	436140	0	0
1	436143	0	1
1	436144	0	0
1	436145	0	1
1	436148	0	0
1	436149	0	0
1	436150	0	0
1	436151	0	0
1	436154	0	0
1	436155	1	1
1	436156	0	1
1	436157	0	0
1	436162	0	0
1	436163	0	0
1	436168	0	0
1	436169	0	0
1	436170	0	0
1	436172	0	0
1	436181	0	0
1	436182	0	0
1	436183	0	1
1	436184	0	0
1	436186	0	0
1	436187	0	0
1	436188	0	0
1	436189	0	0
1	436190	0	0
1	436191	0	0
1	436218	0	0
1	436219	0	1
1	436220	1	0
1	436221	1	1
1	436222	0	1
1	436223	0	0
1	436227	0	0
1	436228	0	0
1	436236	0	0
1	437252	0	0
1	437316	0	0
1	437360	0	0
1	437563	0	1
1	437566	1	1
1	437567	0	0
1	437568	0	0
1	437569	0	0
1	437570	0	0
1	437571	0	0
1	437572	0	0
1	437573	0	0
1	437574	0	1
1	437575	0	1
1	437576	0	0
1	437577	0	0
1	437581	0	0
1	437582	0	0
1	437583	0	0
1	437584	0	0
1	437585	0	0
1	437586	1	1
1	437589	1	0
1	437590	0	0
1	437669	0	0
1	437670	0	0
1	437671	0	0
1	437678	0	0
1	437679	0	0
1	437680	0	0
1	437681	0	0
1	437682	1	0
1	437683	1	1
1	437684	0	0
1	437685	1	1
1	437686	0	0
1	437687	0	0
1	437688	0	0
1	437703	0	0
1	437765	0	1
1	437766	0	1
1	437773	0	0
1	437774	0	0
1	437779	0	0
1	437780	0	0
1	437783	1	0
1	437784	0	0
1	437787	0	0
1	437788	1	0
1	437789	0	0
1	437790	0	0
1	437791	0	0
1	437792	0	0
1	437793	0	0
1	437794	0	0
1	437795	0	1
1	437796	0	0
1	437797	0	0
1	437798	0	0
1	437801	0	0
1	437802	0	0
1	437809	0	0
1	437810	0	0
1	437832	0	0
1	437840	0	0
1	437841	0	0
1	437842	0	0
1	437843	0	0
1	437844	0	0
1	437845	1	1
1	437846	0	0
1	437847	0	0
1	437849	0	1
1	437850	0	0
1	437851	0	0
1	437852	0	0
1	437853	0	0
1	437854	0	0
1	437856	0	0
1	437861	0	0
1	437863	0	0
1	437990	0	0
1	437992	0	0
1	437993	0	0
1	437994	0	0
1	437995	0	0
1	437996	0	0
1	437999	0	0
1	438006	0	0
1	438007	0	0
1	438009	0	0
1	438010	0	0
1	438013	0	0
1	438014	0	0
1	438015	0	0
1	438016	0	0
1	438017	0	0
1	438018	0	0
1	438019	0	0
1	438020	0	0
1	438021	0	0
1	438022	0	0
1	438023	0	0
1	438024	0	0
1	438061	0	0
1	438106	0	0
1	438107	0	0
1	438108	0	0
1	438109	0	0
1	438110	0	0
1	438111	0	0
1	438181	0	0
1	438182	0	0
1	438183	0	0
1	438184	0	0
1	438189	0	0
1	438190	0	0
1	438193	0	0
1	438194	0	0
1	438195	0	0
1	438196	0	0
1	438198	0	0
1	438199	0	0
1	438200	0	0
1	438201	0	0
1	438202	0	0
1	438203	0	0
1	438204	0	0
1	438205	0	0
1	438206	0	0
1	438207	0	0
1	438210	0	0
1	438212	0	0
1	438213	0	0
1	438259	0	0
1	438260	0	0
1	438261	0	0
1	438262	0	0
1	438263	0	0
1	438264	0	0
1	438265	0	0
1	438266	0	0
1	438267	0	0
1	438268	0	0
1	438483	0	0
1	438493	0	0
1	438494	0	0
1	438495	0	0
1	438496	0	0
1	438497	0	0
1	438498	0	0
1	438499	1	0
1	438500	0	0
1	438501	0	0
1	438502	0	0
1	438504	1	0
1	438505	1	1
1	438506	1	0
1	438507	0	0
1	438508	0	0
1	438509	1	0
1	438510	0	0
1	438511	1	1
1	438512	0	1
1	438513	0	0
1	438514	0	0
1	438516	1	0
1	438517	0	0
1	438567	0	0
1	438568	0	0
1	438655	0	0
1	438656	0	0
1	438658	0	0
1	438659	1	0
1	438660	0	0
1	438661	0	0
1	438662	1	0
1	438663	0	0
1	438664	0	0
1	438665	0	0
1	438666	0	0
1	438667	0	0
1	438668	0	0
1	438669	0	0
1	438670	1	0
1	438672	0	0
1	438673	0	0
1	438796	0	0
1	438797	0	0
1	438915	1	0
1	438929	0	0
1	438939	0	0
1	438987	1	0
1	438988	0	0
1	438991	0	0
1	438992	0	0
1	438993	0	0
1	438994	0	0
1	438997	0	0
1	438998	0	0
1	438999	0	0
1	439000	0	0
1	439001	0	0
1	439003	0	0
1	439004	0	0
1	439005	0	0
1	439006	0	0
1	439007	0	0
1	439008	1	1
1	439009	0	0
1	439010	0	0
1	439011	1	0
1	439012	0	0
1	439013	0	0
1	439014	1	1
1	439015	0	0
1	439016	0	0
1	439017	1	1
1	439018	0	0
1	439021	0	0
1	439022	0	0
1	439023	0	0
1	439024	0	0
1	439025	0	0
1	439026	0	0
1	439027	0	0
1	439028	0	0
1	439029	0	0
1	439030	0	0
1	439031	1	1
1	439032	1	0
1	439033	0	0
1	439202	0	0
1	439224	0	0
1	439225	0	0
1	439226	0	1
1	439227	0	0
1	439228	0	0
1	439229	0	0
1	439230	1	1
1	439231	0	0
1	439232	0	0
1	439233	0	0
1	439234	0	0
1	439235	1	0
1	439238	0	0
1	439241	0	0
1	439243	0	0
1	439245	0	0
1	439246	0	0
1	439247	0	0
1	439250	0	0
1	439251	0	0
1	439252	1	1
1	439253	0	0
1	439254	0	0
1	439255	0	0
1	439258	0	0
1	439328	1	0
1	439329	0	0
1	439334	0	0
1	439335	0	0
1	439336	0	0
1	439337	1	0
1	439338	0	0
1	439339	1	0
1	439340	0	0
1	439341	0	0
1	439342	0	0
1	439343	0	0
1	439344	0	0
1	439345	0	0
1	439346	0	0
1	439347	0	0
1	439348	0	0
1	439349	0	0
1	439350	0	0
1	439351	0	0
1	439352	0	0
1	439353	0	0
1	439354	1	0
1	439362	0	0
1	439363	1	0
1	439364	1	0
1	439365	0	0
1	439367	0	0
1	439368	0	0
1	439369	0	0
1	439370	0	0
1	439371	0	0
1	439372	0	0
1	439373	0	0
1	439374	0	0
1	439375	0	0
1	439376	1	0
1	439377	0	0
1	439395	0	0
1	439401	0	0
1	439402	0	0
1	439405	0	0
1	439406	0	0
1	439407	0	0
1	439434	0	0
1	439435	1	1
1	439437	0	0
1	439438	0	0
1	439439	0	0
1	439440	1	1
1	439441	0	1
1	439442	1	0
1	439443	0	1
1	439444	0	0
1	439446	0	0
1	439447	0	0
1	439448	1	0
1	439449	1	1
1	439450	1	0
1	439458	0	0
1	439459	0	0
1	439462	0	0
1	439463	0	0
1	439464	0	0
1	439465	0	0
1	439466	0	0
1	439467	0	0
1	439468	1	1
1	439469	0	0
1	439474	0	0
1	439475	0	0
1	439476	0	0
1	439477	0	0
1	439478	0	0
1	439483	0	0
1	439484	0	0
1	439485	0	0
1	439486	0	0
1	439487	1	0
1	439488	0	0
1	439489	0	0
1	439490	0	0
1	441751	0	0
1	441754	1	0
1	441755	0	0
1	441758	0	1
1	441759	0	0
1	441760	0	0
1	441761	0	0
1	441762	0	0
1	441763	0	0
1	441764	0	0
1	441765	0	0
1	441766	0	0
1	441767	0	0
1	441768	0	1
1	441769	1	0
1	441770	0	0
1	441771	0	0
1	441772	0	0
1	441773	1	1
1	441774	1	1
1	441775	0	0
1	441776	0	0
1	441777	0	0
1	441778	0	0
1	441779	1	0
1	441780	0	1
1	441782	0	0
1	441783	0	0
1	441784	0	0
1	441785	0	0
1	441786	0	0
1	441787	0	0
1	441788	1	0
1	441789	0	1
1	441790	0	0
1	441791	0	0
1	441792	1	0
1	441794	0	0
1	441795	0	0
1	441796	1	1
1	441797	1	0
1	441798	1	1
1	441799	1	0
1	441801	0	0
1	441802	0	0
1	441803	0	0
1	441804	0	0
1	441805	0	0
1	441811	0	0
1	441812	0	0
1	441813	0	0
1	441814	0	0
1	441815	0	0
1	441816	0	0
1	441821	0	0
1	441822	0	0
1	441823	0	0
1	441824	0	0
1	441825	0	0
1	441869	1	0
1	441870	1	0
1	441871	0	0
1	441888	0	1
1	447500	0	0
1	447723	0	0
1	448147	0	0
1	448148	0	0
1	448149	0	0
1	448150	0	0
1	448151	0	0
1	448152	1	0
1	448153	0	0
1	448154	0	0
1	448155	0	0
1	448156	0	1
1	448316	0	0
1	448612	0	0
1	448616	0	0
1	448618	0	0
1	448620	0	0
1	448622	0	0
1	448624	0	1
1	448626	0	0
1	448628	1	0
1	448630	0	0
1	448695	0	0
1	448770	0	0
1	448772	0	0
1	448777	0	0
1	449288	0	0
1	449289	0	0
1	449292	0	0
1	449293	0	0
1	449313	1	0
1	449314	0	0
1	449315	0	0
1	449316	0	0
1	449319	0	0
1	449320	0	0
1	449321	0	0
1	449322	0	1
1	449323	0	0
1	449324	0	0
1	449325	0	0
1	449326	0	0
1	449327	0	1
1	449328	0	0
1	449329	0	0
1	452004	0	0
1	452007	0	0
1	452009	0	0
1	452011	0	1
1	452013	0	1
1	452015	0	0
1	452017	1	1
1	452019	0	0
1	452022	1	0
1	452024	1	0
1	452027	0	0
1	452029	0	0
1	452031	0	0
1	452033	0	0
1	452035	0	0
1	452039	0	0
1	452045	0	0
1	452047	1	0
1	452053	0	0
1	452055	0	0
1	452057	0	0
1	452059	0	0
1	452061	0	0
1	452063	0	0
1	452065	1	0
1	452067	0	0
1	452069	0	0
1	452073	0	0
1	452077	0	0
1	452079	0	0
1	452151	0	0
1	452153	0	0
1	452155	0	0
1	452157	0	0
1	452159	0	0
1	452161	0	0
1	452163	0	0
1	452173	0	0
1	452176	0	0
1	452180	0	0
1	452183	0	0
1	452185	0	0
1	452234	1	1
1	452236	0	0
1	452238	0	0
1	452242	1	1
1	452243	0	0
1	452244	0	0
1	452245	0	0
1	452248	0	0
1	452249	0	0
1	452250	0	0
1	452252	0	0
1	452254	0	0
1	452256	0	0
1	452257	0	1
1	452259	0	0
1	452261	0	0
1	452262	0	0
1	452282	1	1
1	452284	0	0
1	452286	0	0
1	452290	0	0
1	452292	0	0
1	452294	0	0
1	452296	0	0
1	452297	0	0
1	452299	0	0
1	452301	0	0
1	452303	0	0
1	452305	0	0
1	452307	0	1
1	452309	0	0
1	452311	0	0
1	452313	0	0
1	452315	0	1
1	452317	0	0
1	452319	0	0
1	452321	0	0
1	452323	0	0
1	452325	0	0
1	452327	0	0
1	452329	0	0
1	452346	0	0
1	452349	0	0
1	452379	0	0
1	452383	0	1
1	452385	0	0
1	452387	0	1
1	452389	0	0
1	452391	1	0
1	452393	0	0
1	452395	0	0
1	452396	0	0
1	452397	0	0
1	452398	0	0
1	452402	1	1
1	452405	1	0
1	452407	0	0
1	452409	0	0
1	452411	0	0
1	452413	0	0
1	452415	0	0
1	452420	0	0
1	452423	0	0
1	452425	0	0
1	452427	0	0
1	452429	0	0
1	452431	0	0
1	452435	0	0
1	452439	1	0
1	452441	0	0
1	452443	0	0
1	452445	0	0
1	452447	1	1
1	452449	0	0
1	452451	0	0
1	452453	0	0
1	452455	0	0
1	452459	0	0
1	452461	0	0
1	452500	0	0
1	452502	0	0
1	452504	0	0
1	452507	0	0
1	452509	0	0
1	452518	0	0
1	452520	0	0
1	452522	0	0
1	452528	0	0
1	452530	1	0
1	452532	0	0
1	452534	0	0
1	452534	0	0
1	452538	0	0
1	452540	0	0
1	452541	0	0
1	452542	0	0
1	452544	0	0
1	452548	0	0
1	452549	0	0
1	452551	0	0
1	452553	0	0
1	452557	0	1
1	452559	1	1
1	452561	0	0
1	452563	0	0
1	452566	0	0
1	452570	0	0
1	452572	0	0
1	452574	0	0
1	452576	0	0
1	452580	0	0
1	452582	0	0
1	452584	0	0
1	452586	0	0
1	452588	1	0
1	452592	0	0
1	452594	1	1
1	452598	0	0
1	452600	0	0
1	452602	0	1
1	452604	0	0
1	452606	0	0
1	452608	0	0
1	452612	0	1
1	452616	0	0
1	452618	0	0
1	452620	0	0
1	452622	0	0
1	452624	0	1
1	452630	0	0
1	452653	0	0
1	452655	0	0
1	452657	1	1
1	452659	0	0
1	452701	0	0
1	452703	0	0
1	452705	0	0
1	452707	0	1
1	452735	0	0
1	452735	0	0
1	452741	0	0
1	452770	1	0
1	452807	0	0
1	452808	0	0
1	452809	0	0
1	452810	0	0
1	452848	0	0
1	452849	0	0
1	452858	1	0
1	452859	0	0
1	452865	0	0
1	452866	0	0
1	452867	0	0
1	452868	0	0
1	452869	0	0
1	452870	0	0
1	452871	0	0
1	452875	0	0
1	452876	0	0
1	452879	0	0
1	452880	0	0
1	452881	0	0
1	452882	0	0
1	452905	1	0
1	452906	1	0
1	452913	0	1
1	452914	0	0
1	452952	1	0
1	452953	0	1
1	452988	0	0
1	452989	0	0
1	452990	0	0
1	452991	0	0
1	452992	0	0
1	452993	1	0
1	452998	0	0
1	452999	0	0
1	453028	0	0
1	453029	0	0
1	453045	0	0
1	453046	0	1
1	453050	1	0
1	453051	1	1
1	453052	0	0
1	453055	0	0
1	453056	0	1
1	453057	1	0
1	453058	0	0
1	453059	0	0
1	453060	0	0
1	453061	0	0
1	453062	0	0
1	453063	0	0
1	453064	0	0
1	453065	0	0
1	453066	0	1
1	453067	0	0
1	453068	0	0
1	453069	0	0
1	453070	0	0
1	453071	0	0
1	453074	0	0
1	453076	0	0
1	453078	0	0
1	453080	0	1
1	453085	1	1
1	453088	0	0
1	453095	0	0
1	453097	1	0
1	453099	0	0
1	453101	0	0
1	453103	1	0
1	453105	0	0
1	453109	0	0
1	453111	0	0
1	453113	0	0
1	453115	0	0
1	453116	0	0
1	453117	0	0
1	453119	0	0
1	453120	1	0
1	453122	0	1
1	453123	0	0
1	453124	0	0
1	453125	0	0
1	453126	0	0
1	453127	0	1
1	453128	0	0
1	453129	0	1
1	453131	0	0
1	453132	0	0
1	453133	1	0
1	453143	0	0
1	453145	0	0
1	453147	0	0
1	453149	1	1
1	453151	0	1
1	453153	0	0
1	453157	0	0
1	453159	0	0
1	453161	0	0
1	453163	0	0
1	453165	0	0
1	453167	0	0
1	453177	0	0
1	453179	0	0
1	453181	0	0
1	453208	0	0
1	453210	0	0
1	453212	0	0
1	453215	1	0
1	453217	0	0
1	453219	1	0
1	453222	1	1
1	453224	0	0
1	453228	0	0
1	453260	0	0
1	453261	0	0
1	453264	0	0
1	453268	0	0
1	453270	0	0
1	453272	0	1
1	453273	0	0
1	453275	1	1
1	453277	0	0
1	453279	0	0
1	453281	0	0
1	453283	0	0
1	453285	0	0
1	453287	0	0
1	453289	0	0
1	453291	0	0
1	453295	0	0
1	453297	1	0
1	453299	0	0
1	453301	0	0
1	453303	0	0
1	453305	0	0
1	453307	0	0
1	453309	0	0
1	453311	0	0
1	453314	0	0
1	453316	0	0
1	453318	0	0
1	453320	0	0
1	453323	0	0
1	453325	0	0
1	453327	0	0
1	453329	0	0
1	453331	0	0
1	453333	0	0
1	453337	0	0
1	453347	1	0
1	453388	0	0
1	453390	0	0
1	453392	0	0
1	453394	0	0
1	453400	0	0
1	453402	0	0
1	453404	1	0
1	453406	0	0
1	453420	1	1
1	453421	0	0
1	453422	0	0
1	453423	0	0
1	453424	0	0
1	453425	0	1
1	453426	1	1
1	453429	0	0
1	453430	1	0
1	453431	0	0
1	453432	1	1
1	453433	0	0
1	453434	1	1
1	453435	0	1
1	453436	0	0
1	453437	0	0
1	453438	0	0
1	453439	0	0
1	453440	0	0
1	453441	1	0
1	453442	0	1
1	453443	0	0
1	453444	1	1
1	453446	0	0
1	453448	0	0
1	453452	0	0
1	453462	0	0
1	453463	0	0
1	453464	0	0
1	453466	0	1
1	453468	0	0
1	453472	0	0
1	453474	0	0
1	453476	0	0
1	453478	1	0
1	453480	0	0
1	453483	0	0
1	453486	0	0
1	453488	1	1
1	453492	1	0
1	453494	0	0
1	453498	0	1
1	453500	0	0
1	453501	0	0
1	453502	0	0
1	453504	1	0
1	453506	0	0
1	453508	0	1
1	453510	0	0
1	453512	0	0
1	453514	0	0
1	453516	0	0
1	453518	0	0
1	453520	0	0
1	453522	0	0
1	453524	0	0
1	453526	0	0
1	453528	0	0
1	453531	0	0
1	453533	0	0
1	453535	0	0
1	453537	0	0
1	453539	0	0
1	453541	0	1
1	453543	1	0
1	453545	1	1
1	453547	0	0
1	453550	1	1
1	453554	1	0
1	453556	0	1
1	453614	0	0
1	453617	0	0
1	453620	1	1
1	453621	0	0
1	453622	1	1
1	453623	0	0
1	453624	0	0
1	453625	0	0
1	453626	0	0
1	453629	0	0
1	453630	0	0
1	453632	0	0
1	453633	0	0
1	453640	0	0
1	453641	0	0
1	453642	0	0
1	453643	0	1
1	453644	1	1
1	453645	0	0
1	453654	1	1
1	453655	0	1
1	453656	1	0
1	453657	0	0
1	453658	0	0
1	453659	0	0
1	453660	0	0
1	453661	0	0
1	453667	0	0
1	453697	0	0
1	453698	1	0
1	453709	0	0
1	453710	0	0
1	453719	1	1
1	453720	1	0
1	453721	0	0
1	453722	1	0
1	453723	0	0
1	453724	0	0
1	453931	0	0
1	453933	0	0
1	453935	0	0
1	453937	0	0
1	453942	0	1
1	453944	0	0
1	453948	0	0
1	453951	0	0
1	453954	0	0
1	453956	0	1
1	453958	0	0
1	453960	0	0
1	453962	0	0
1	453964	0	0
1	453967	0	0
1	453969	0	0
1	453971	0	0
1	453973	0	1
1	453979	0	0
1	453981	0	1
1	453985	0	0
1	453987	0	0
1	453989	0	1
1	453991	0	1
1	453993	0	0
1	453995	0	0
1	453998	0	0
1	454000	0	0
1	454002	1	1
1	454006	0	0
1	454010	0	0
1	454014	0	0
1	454020	0	0
1	454024	0	0
1	454030	0	0
1	454034	0	0
1	454036	0	0
1	454038	1	0
1	454044	0	0
1	454046	0	0
1	454048	0	0
1	454050	0	0
1	454052	0	0
1	454056	0	0
1	454058	0	0
1	454062	0	0
1	454064	0	0
1	454066	0	0
1	454068	0	0
1	454070	0	0
1	454072	0	0
1	454074	0	0
1	454077	0	0
1	454079	0	1
1	454080	1	1
1	454081	0	0
1	454082	0	0
1	454085	0	0
1	454086	0	0
1	454087	0	0
1	454088	1	1
1	454091	0	0
1	454092	0	0
1	454094	1	0
1	454096	0	0
1	454098	0	0
1	454101	0	0
1	454146	0	0
1	454148	0	0
1	454150	1	0
1	454152	0	0
1	454154	0	0
1	454156	0	0
1	454158	0	0
1	454160	0	0
1	454162	0	0
1	454164	0	0
1	454166	1	0
1	454170	0	0
1	454172	0	0
1	454188	1	0
1	454190	0	0
1	454192	0	0
1	454194	0	0
1	454196	0	0
1	454198	0	0
1	454203	0	0
1	454208	0	0
1	454211	0	0
1	454215	0	0
1	454216	0	0
1	454217	0	0
1	454220	0	0
1	454221	0	0
1	454222	0	0
1	454223	0	0
1	454224	0	0
1	454225	0	0
1	454226	0	0
1	454227	0	0
1	454230	0	0
1	454234	0	0
1	454265	0	0
1	454269	0	0
1	454271	1	1
1	454275	0	0
1	454277	0	0
1	454279	0	0
1	454281	0	0
1	454287	0	0
1	454293	0	0
1	454295	0	0
1	454297	0	0
1	454299	0	0
1	454303	0	0
1	454305	0	0
1	454307	0	0
1	454309	0	1
1	454311	0	0
1	454313	0	0
1	454315	0	0
1	454317	0	0
1	454321	0	0
1	454357	0	1
1	454360	0	0
1	454362	0	0
1	454364	0	0
1	454365	0	0
1	454367	0	1
1	454369	0	0
1	454372	0	0
1	454376	0	0
1	454379	1	1
1	454382	0	0
1	454384	1	1
1	454387	0	0
1	454392	0	0
1	454394	0	0
1	454396	0	0
1	454399	0	0
1	454406	0	0
1	454407	0	0
1	454409	0	0
1	454413	0	0
1	454416	0	0
1	454436	0	0
1	454438	0	0
1	454440	0	0
1	454442	0	0
1	454444	0	0
1	454446	1	0
1	454450	0	0
1	454484	0	0
1	454764	0	0
1	454772	0	0
1	454774	0	0
1	454777	0	0
1	454780	0	0
1	454782	0	0
1	454784	1	1
1	454786	0	0
1	454789	0	0
1	454793	0	0
1	454796	0	0
1	454798	0	0
1	454800	0	0
1	454802	0	0
1	454804	0	0
1	454808	0	0
1	454812	0	0
1	454815	0	0
1	454816	0	0
1	454819	0	0
1	454820	0	0
1	454821	0	0
1	454822	0	0
1	454823	0	0
1	454824	0	0
1	454825	0	0
1	454826	0	0
1	454827	0	0
1	454828	0	0
1	454829	0	0
1	454830	0	0
1	454831	0	1
1	454832	1	0
1	454833	1	0
1	454834	0	0
1	454835	0	1
1	454836	0	0
1	454837	0	0
1	454838	0	0
1	454839	0	0
1	454840	1	0
1	454841	0	0
1	454842	0	0
1	454843	0	0
1	454844	0	0
1	454847	0	0
1	454848	0	1
1	454849	0	0
1	454851	0	0
1	454853	0	0
1	454855	0	0
1	454856	1	1
1	454858	0	0
1	454860	0	0
1	454862	0	0
1	455007	0	1
1	455008	1	1
1	455015	0	0
1	455016	0	0
1	455019	0	0
1	455020	0	0
1	455025	0	0
1	455026	0	0
1	455027	0	0
1	455028	0	0
1	455030	0	0
1	455031	0	0
1	455032	0	0
1	455033	0	0
1	455034	0	0
1	455035	0	0
1	455036	0	0
1	455037	1	1
1	455038	1	0
1	455041	0	0
1	455042	0	0
1	455043	0	0
1	455044	0	0
1	455045	0	0
1	455078	0	0
1	455080	0	0
1	455081	0	0
1	455094	0	0
1	455095	0	0
1	455096	0	0
1	455097	0	1
1	455111	0	0
1	455112	0	0
1	455113	0	0
1	455114	0	0
1	455115	0	0
1	455116	0	0
1	455117	0	0
1	455118	0	0
1	455119	0	0
1	455120	0	0
1	455121	0	0
1	455122	0	0
1	455123	1	1
1	455124	0	0
1	455125	0	0
1	455126	0	1
1	455127	0	1
1	455128	0	0
1	455199	1	1
1	455200	0	0
1	455201	0	0
1	455202	0	0
1	455203	0	0
1	455206	0	0
1	455207	0	0
1	455208	0	0
1	455209	0	0
1	455210	0	0
1	455211	0	0
1	455212	0	0
1	455213	0	0
1	455214	0	0
1	455215	0	0
1	455216	0	1
1	455217	0	0
1	455218	0	0
1	455219	0	0
1	455220	1	0
1	455221	1	1
1	455222	0	0
1	455223	0	0

## Sheet: Rat N
DOTS Status	Sample ID #	1st session	2nd session
2	452433	0	0
2	452556	1	1			DOTS Status		1st session, 2nd session
2	441690	1	1			5= 3+		0= not indicated
2	451970	0	0			4= 2+		1 = indicated
2	452547	1	1			3= 1+
2	453225	1	1			2= AFB
5	435606	1	1			1= negative
5	435607	1	1
5	452246	1	1
5	452381	0	0
4	435585	1	1
4	435590	1	1
4	436285	0	1
4	437673	1	1
4	437772	1	1
4	437925	0	1
4	438128	1	1
4	438162	1	1
4	438717	1	1
4	438779	1	1
4	438865	1	1
4	439389	1	1
4	441757	1	1
4	441875	0	0
4	448640	1	1
4	448648	1	1
4	451173	0	0
4	452177	1	1
4	452182	0	1
4	452187	0	0
4	452240	0	0
4	452417	0	0
4	452524	1	1
4	452525	1	1
4	452613	1	1
4	452796	1	1
4	452864	1	1
4	453267	0	0
4	453411	1	1
4	453496	1	1
4	453634	0	0
4	453983	1	1
4	454007	1	1
4	454032	1	1
4	454084	1	1
4	454285	1	1
4	454589	1	1
4	454641	1	1
4	454766	1	1
4	455022	1	1
4	455029	1	1
4	455040	1	1
3	435630	1	1
3	435648	1	1
3	436000	1	1
3	436165	0	0
3	437674	1	1
3	437676	1	1
3	437803	0	0
3	437835	1	1
3	437893	1	1
3	438088	1	0
3	438100	0	1
3	438101	0	0
3	438156	1	1
3	438377	0	1
3	438387	0	0
3	438862	1	1
3	438903	0	0
3	439387	0	0
3	439420	1	1
3	441600	1	1
3	441699	0	0
3	441726	1	1
3	449317	1	1
3	449318	0	0
3	451991	1	1
3	452175	1	1
3	452456	1	1
3	452515	0	0
3	452568	1	1
3	452649	1	0
3	452872	1	1
3	452873	1	1
3	452874	1	1
3	452877	1	1
3	452878	1	1
3	453053	1	1
3	453081	1	1
3	453090	1	1
3	453139	1	1
3	453334	1	1
3	453335	1	1
3	453396	1	1
3	453398	0	0
3	453428	1	1
3	453490	1	1
3	453551	1	1
3	453552	1	1
3	453628	1	1
3	454003	1	1
3	454017	1	1
3	454018	1	1
3	454022	1	1
3	454027	1	1
3	454039	1	1
3	454132	0	0
3	454389	1	1
3	454526	1	0
3	455039	1	1
3	455076	1	1
3	455077	1	1
3	455131	1	1
2	438187	1	0
2	454021	1	1
2	437704	1	0
2	437768	1	1
2	455204	0	0
2	437705	1	1
2	437764	0	0
2	437909	0	0
2	438103	1	1
2	438104	1	0
2	438197	0	0
2	439460	1	1
2	441412	1	1
2	453619	0	0
2	454205	0	0
2	435623	0	0
2	437908	0	0
2	438363	0	1
2	439037	0	0
2	439456	0	0
2	453106	0	1
2	453459	0	1
2	454204	0	0
2	435974	0	1
2	439036	1	1
2	454054	0	1
2	454059	0	0
1	435913	0	0
1	435914	0	0
1	435916	0	0
1	435921	0	0
1	435924	0	0
1	435925	0	0
1	435926	1	1
1	435927	0	0
1	435928	0	1
1	435930	0	0
1	435950	0	1
1	435952	1	1
1	435984	0	0
1	435985	0	0
1	435986	0	0
1	435989	0	1
1	435991	0	0
1	435992	0	0
1	435993	0	0
1	435995	0	0
1	436002	0	0
1	436010	0	0
1	436011	0	0
1	436014	0	0
1	436015	0	0
1	436016	0	1
1	436017	0	0
1	436018	0	0
1	436019	0	0
1	436025	0	0
1	436026	0	0
1	436029	0	0
1	436034	0	0
1	436042	0	0
1	436045	0	0
1	436046	0	0
1	436048	0	0
1	436050	0	1
1	436054	0	0
1	436056	0	0
1	436060	0	0
1	436062	0	0
1	436063	0	1
1	436065	0	0
1	436066	0	0
1	436069	0	0
1	436070	0	0
1	436071	0	0
1	436072	0	0
1	436073	0	0
1	436074	0	0
1	436075	0	0
1	436076	0	0
1	436077	0	0
1	436080	0	0
1	436082	1	0
1	436083	0	0
1	436093	0	0
1	436098	0	1
1	436137	0	0
1	436138	0	0
1	436139	0	0
1	436140	0	0
1	436143	1	1
1	436144	0	0
1	436145	0	0
1	436148	0	0
1	436149	0	0
1	436150	0	0
1	436151	0	0
1	436154	0	0
1	436155	0	0
1	436156	0	0
1	436157	0	0
1	436162	0	1
1	436163	0	0
1	436168	0	0
1	436169	0	0
1	436170	0	0
1	436172	1	1
1	436181	0	0
1	436182	0	0
1	436183	0	0
1	436184	0	0
1	436186	0	0
1	436187	1	1
1	436188	1	1
1	436189	0	0
1	436190	0	0
1	436191	0	0
1	436218	0	0
1	436219	1	0
1	436220	1	1
1	436221	1	1
1	436222	1	0
1	436223	1	1
1	436227	0	0
1	436228	0	0
1	436236	0	0
1	437252	0	0
1	437316	0	0
1	437360	0	0
1	437563	1	1
1	437566	1	1
1	437567	0	0
1	437568	0	0
1	437569	0	1
1	437570	0	0
1	437571	0	0
1	437572	0	0
1	437573	0	0
1	437574	0	0
1	437575	0	0
1	437576	0	0
1	437577	0	0
1	437581	0	0
1	437582	0	0
1	437583	0	0
1	437584	0	0
1	437585	0	0
1	437586	0	0
1	437589	0	0
1	437590	0	0
1	437669	0	1
1	437670	0	0
1	437671	0	0
1	437678	0	0
1	437679	0	0
1	437680	0	0
1	437681	0	0
1	437682	1	0
1	437683	1	1
1	437684	0	0
1	437685	0	0
1	437686	1	0
1	437687	0	0
1	437688	0	0
1	437703	0	0
1	437765	0	0
1	437766	0	0
1	437773	0	0
1	437774	0	0
1	437779	0	0
1	437780	0	0
1	437783	0	0
1	437784	0	0
1	437787	0	0
1	437788	1	1
1	437789	0	0
1	437790	0	0
1	437791	0	0
1	437792	0	0
1	437793	0	0
1	437794	0	0
1	437795	1	1
1	437796	0	0
1	437797	1	1
1	437798	0	0
1	437801	0	0
1	437802	0	0
1	437809	0	0
1	437810	0	0
1	437832	0	0
1	437840	1	1
1	437841	0	0
1	437842	0	1
1	437843	0	0
1	437844	0	0
1	437845	0	1
1	437846	1	1
1	437847	0	0
1	437849	1	1
1	437850	0	1
1	437851	0	0
1	437852	0	0
1	437853	0	0
1	437854	0	0
1	437856	0	0
1	437861	0	0
1	437863	0	0
1	437990	0	0
1	437992	0	0
1	437993	0	0
1	437994	0	0
1	437995	0	0
1	437996	0	0
1	437999	0	0
1	438006	1	0
1	438007	0	0
1	438009	0	0
1	438010	0	0
1	438013	0	0
1	438014	0	0
1	438015	0	0
1	438016	0	0
1	438017	0	0
1	438018	0	0
1	438019	0	0
1	438020	1	0
1	438021	0	0
1	438022	0	0
1	438023	0	0
1	438024	0	0
1	438061	0	0
1	438106	0	0
1	438107	0	0
1	438108	1	1
1	438109	1	1
1	438110	0	0
1	438111	0	0
1	438181	0	0
1	438182	0	1
1	438183	1	0
1	438184	0	1
1	438189	0	0
1	438190	0	1
1	438193	0	1
1	438194	0	0
1	438195	0	0
1	438196	0	0
1	438198	0	0
1	438199	0	0
1	438200	0	0
1	438201	0	0
1	438202	0	0
1	438203	0	0
1	438204	0	0
1	438205	0	0
1	438206	0	0
1	438207	1	0
1	438210	0	0
1	438212	0	0
1	438213	0	0
1	438259	0	0
1	438260	0	0
1	438261	0	1
1	438262	0	0
1	438263	0	0
1	438264	0	0
1	438265	0	0
1	438266	0	0
1	438267	0	0
1	438268	0	0
1	438483	1	1
1	438493	0	0
1	438494	0	0
1	438495	0	0
1	438496	0	0
1	438497	0	0
1	438498	0	0
1	438499	0	0
1	438500	0	0
1	438501	0	0
1	438502	0	0
1	438504	1	0
1	438505	1	1
1	438506	1	1
1	438507	1	0
1	438508	0	0
1	438509	1	0
1	438510	0	0
1	438511	1	1
1	438512	0	0
1	438513	0	0
1	438514	0	0
1	438516	1	1
1	438517	0	0
1	438567	0	0
1	438568	1	0
1	438655	0	0
1	438656	0	0
1	438658	0	0
1	438659	1	1
1	438660	0	0
1	438661	0	0
1	438662	0	0
1	438663	0	0
1	438664	0	1
1	438665	0	0
1	438666	0	0
1	438667	0	0
1	438668	0	0
1	438669	1	0
1	438670	1	0
1	438672	0	0
1	438673	0	0
1	438796	0	0
1	438797	1	1
1	438915	1	0
1	438929	0	0
1	438939	0	0
1	438987	0	0
1	438988	0	1
1	438991	0	1
1	438992	0	0
1	438993	0	0
1	438994	0	0
1	438997	0	0
1	438998	1	1
1	438999	0	0
1	439000	0	0
1	439001	0	0
1	439003	0	0
1	439004	0	0
1	439005	0	0
1	439006	0	0
1	439007	0	1
1	439008	0	0
1	439009	0	0
1	439010	0	0
1	439011	0	1
1	439012	0	0
1	439013	0	0
1	439014	0	0
1	439015	0	0
1	439016	0	0
1	439017	1	1
1	439018	0	0
1	439021	0	1
1	439022	0	0
1	439023	1	1
1	439024	0	0
1	439025	0	0
1	439026	0	0
1	439027	0	0
1	439028	0	0
1	439029	0	0
1	439030	0	0
1	439031	1	0
1	439032	0	0
1	439033	0	1
1	439202	0	0
1	439224	1	1
1	439225	0	0
1	439226	0	0
1	439227	0	0
1	439228	0	0
1	439229	0	1
1	439230	1	1
1	439231	0	1
1	439232	0	0
1	439233	0	0
1	439234	0	0
1	439235	0	0
1	439238	0	1
1	439241	0	0
1	439243	0	0
1	439245	0	0
1	439246	0	0
1	439247	0	0
1	439250	0	0
1	439251	1	0
1	439252	1	1
1	439253	0	0
1	439254	0	0
1	439255	0	0
1	439258	0	0
1	439328	0	0
1	439329	0	0
1	439334	0	0
1	439335	1	0
1	439336	0	0
1	439337	1	0
1	439338	0	0
1	439339	1	0
1	439340	0	0
1	439341	0	0
1	439342	0	0
1	439343	0	0
1	439344	0	0
1	439345	0	0
1	439346	1	1
1	439347	1	0
1	439348	0	0
1	439349	0	0
1	439350	0	0
1	439351	0	0
1	439352	0	0
1	439353	0	1
1	439354	0	0
1	439362	0	0
1	439363	1	0
1	439364	0	0
1	439365	0	0
1	439367	0	0
1	439368	1	0
1	439369	0	0
1	439370	0	0
1	439371	0	0
1	439372	0	0
1	439373	0	0
1	439374	0	0
1	439375	1	0
1	439376	1	0
1	439377	0	0
1	439395	0	0
1	439401	0	0
1	439402	0	0
1	439405	0	0
1	439406	0	0
1	439407	1	1
1	439434	0	0
1	439435	1	1
1	439437	0	0
1	439438	0	0
1	439439	0	0
1	439440	1	1
1	439441	1	1
1	439442	0	0
1	439443	0	0
1	439444	0	0
1	439446	0	0
1	439447	0	0
1	439448	0	0
1	439449	0	0
1	439450	1	0
1	439458	0	0
1	439459	1	1
1	439462	0	0
1	439463	0	0
1	439464	1	0
1	439465	0	0
1	439466	0	0
1	439467	0	0
1	439468	1	1
1	439469	1	1
1	439474	1	0
1	439475	0	0
1	439476	0	0
1	439477	0	0
1	439478	0	0
1	439483	1	1
1	439484	0	0
1	439485	0	0
1	439486	0	0
1	439487	0	0
1	439488	0	0
1	439489	0	0
1	439490	1	1
1	441751	1	0
1	441754	1	1
1	441755	0	0
1	441758	1	0
1	441759	0	0
1	441760	0	0
1	441761	0	0
1	441762	0	0
1	441763	0	0
1	441764	0	0
1	441765	0	0
1	441766	1	1
1	441767	1	1
1	441768	0	0
1	441769	0	0
1	441770	0	0
1	441771	0	0
1	441772	1	0
1	441773	0	1
1	441774	1	1
1	441775	0	0
1	441776	0	0
1	441777	0	0
1	441778	0	0
1	441779	0	0
1	441780	0	0
1	441782	0	0
1	441783	0	0
1	441784	0	0
1	441785	0	0
1	441786	1	0
1	441787	0	0
1	441788	1	1
1	441789	0	0
1	441790	0	0
1	441791	0	0
1	441792	0	1
1	441794	0	0
1	441795	1	1
1	441796	1	1
1	441797	1	1
1	441798	1	1
1	441799	1	1
1	441801	0	0
1	441802	0	0
1	441803	0	0
1	441804	1	1
1	441805	1	1
1	441811	0	0
1	441812	0	0
1	441813	0	0
1	441814	0	0
1	441815	1	1
1	441816	0	0
1	441821	0	0
1	441822	0	0
1	441823	0	1
1	441824	0	0
1	441825	1	1
1	441869	1	0
1	441870	0	0
1	441871	1	1
1	441888	0	1
1	447500	1	1
1	447723	1	1
1	448147	0	0
1	448148	0	0
1	448149	0	0
1	448150	0	0
1	448151	0	0
1	448152	0	0
1	448153	0	0
1	448154	0	0
1	448155	0	0
1	448156	0	0
1	448316	0	0
1	448612	0	0
1	448616	0	0
1	448618	0	0
1	448620	0	0
1	448622	0	0
1	448624	1	1
1	448626	0	0
1	448628	0	0
1	448630	0	0
1	448695	0	0
1	448770	0	0
1	448772	0	0
1	448777	0	0
1	449288	0	0
1	449289	0	0
1	449292	0	0
1	449293	0	0
1	449313	0	0
1	449314	0	0
1	449315	0	0
1	449316	0	0
1	449319	0	0
1	449320	0	0
1	449321	0	0
1	449322	0	0
1	449323	0	0
1	449324	0	0
1	449325	0	0
1	449326	1	1
1	449327	1	1
1	449328	1	1
1	449329	0	0
1	452004	1	0
1	452007	0	0
1	452009	0	0
1	452011	1	0
1	452013	1	1
1	452015	0	0
1	452017	0	1
1	452019	0	0
1	452022	0	0
1	452024	1	1
1	452027	0	0
1	452029	1	1
1	452031	0	0
1	452033	0	0
1	452035	0	0
1	452039	0	1
1	452045	0	0
1	452047	0	1
1	452053	0	0
1	452055	0	0
1	452057	0	0
1	452059	0	0
1	452061	1	1
1	452063	0	0
1	452065	1	0
1	452067	0	1
1	452069	0	0
1	452073	0	0
1	452077	1	0
1	452079	0	0
1	452151	0	0
1	452153	0	0
1	452155	0	0
1	452157	1	0
1	452159	0	0
1	452161	0	0
1	452163	0	0
1	452173	1	0
1	452176	0	0
1	452180	0	0
1	452183	0	0
1	452185	0	0
1	452234	1	0
1	452236	0	0
1	452238	0	0
1	452242	0	0
1	452243	0	0
1	452244	0	0
1	452245	0	0
1	452248	0	0
1	452249	0	0
1	452250	0	0
1	452252	0	0
1	452254	0	0
1	452256	0	0
1	452257	1	1
1	452259	0	0
1	452261	0	0
1	452262	0	0
1	452282	0	0
1	452284	0	0
1	452286	0	0
1	452290	0	0
1	452292	0	0
1	452294	0	0
1	452296	0	0
1	452297	0	0
1	452299	0	0
1	452301	0	0
1	452303	0	0
1	452305	0	0
1	452307	0	0
1	452309	0	0
1	452311	0	0
1	452313	0	0
1	452315	0	0
1	452317	0	0
1	452319	0	0
1	452321	0	0
1	452323	0	0
1	452325	0	0
1	452327	0	0
1	452329	0	0
1	452346	0	0
1	452349	1	1
1	452379	0	0
1	452383	1	1
1	452385	0	0
1	452387	0	0
1	452389	0	0
1	452391	0	0
1	452393	0	0
1	452395	0	0
1	452396	0	1
1	452397	0	0
1	452398	0	0
1	452402	1	0
1	452405	0	0
1	452407	0	0
1	452409	0	0
1	452411	1	0
1	452413	0	0
1	452415	0	0
1	452420	0	0
1	452423	0	0
1	452425	0	0
1	452427	0	0
1	452429	0	0
1	452431	0	0
1	452435	0	0
1	452439	0	0
1	452441	1	1
1	452443	0	0
1	452445	0	0
1	452447	1	1
1	452449	0	0
1	452451	0	0
1	452453	0	0
1	452455	1	1
1	452459	0	0
1	452461	0	0
1	452500	0	0
1	452502	0	0
1	452504	0	0
1	452507	0	0
1	452509	0	0
1	452518	1	0
1	452520	1	0
1	452522	0	0
1	452528	1	0
1	452530	0	0
1	452532	1	1
1	452534	0	0
1	452534	0	0
1	452538	0	0
1	452540	0	0
1	452541	0	0
1	452542	0	0
1	452544	1	0
1	452548	0	0
1	452549	0	0
1	452551	0	0
1	452553	0	0
1	452557	0	0
1	452559	0	0
1	452561	0	1
1	452563	0	0
1	452566	1	1
1	452570	0	0
1	452572	1	0
1	452574	0	0
1	452576	0	0
1	452580	0	0
1	452582	0	0
1	452584	0	0
1	452586	0	0
1	452588	0	0
1	452592	0	0
1	452594	0	1
1	452598	0	0
1	452600	0	0
1	452602	0	0
1	452604	0	0
1	452606	0	0
1	452608	1	1
1	452612	0	0
1	452616	0	0
1	452618	0	0
1	452620	1	0
1	452622	0	0
1	452624	0	0
1	452630	0	0
1	452653	0	0
1	452655	0	1
1	452657	1	1
1	452659	0	0
1	452701	0	0
1	452703	1	1
1	452705	0	0
1	452707	1	0
1	452735	0	0
1	452735	1	1
1	452741	0	0
1	452770	1	1
1	452807	0	0
1	452808	0	0
1	452809	0	0
1	452810	0	0
1	452848	0	1
1	452849	0	0
1	452858	0	0
1	452859	0	0
1	452865	0	0
1	452866	1	1
1	452867	0	0
1	452868	0	0
1	452869	0	0
1	452870	0	0
1	452871	0	0
1	452875	0	0
1	452876	0	0
1	452879	0	0
1	452880	0	0
1	452881	0	0
1	452882	1	0
1	452905	0	0
1	452906	0	0
1	452913	0	0
1	452914	0	0
1	452952	1	1
1	452953	1	0
1	452988	1	0
1	452989	0	0
1	452990	0	0
1	452991	0	0
1	452992	0	0
1	452993	0	0
1	452998	0	0
1	452999	0	0
1	453028	0	0
1	453029	0	0
1	453045	1	0
1	453046	0	0
1	453050	1	0
1	453051	0	0
1	453052	0	0
1	453055	0	0
1	453056	0	0
1	453057	1	1
1	453058	0	0
1	453059	0	0
1	453060	0	0
1	453061	0	0
1	453062	0	0
1	453063	0	0
1	453064	0	0
1	453065	0	0
1	453066	1	1
1	453067	0	0
1	453068	0	0
1	453069	0	0
1	453070	0	0
1	453071	0	0
1	453074	0	0
1	453076	0	0
1	453078	0	0
1	453080	0	1
1	453085	0	0
1	453088	0	0
1	453095	1	1
1	453097	1	1
1	453099	0	0
1	453101	0	0
1	453103	0	0
1	453105	0	0
1	453109	0	0
1	453111	1	0
1	453113	0	0
1	453115	0	0
1	453116	0	0
1	453117	0	0
1	453119	0	0
1	453120	0	0
1	453122	0	0
1	453123	0	0
1	453124	1	1
1	453125	0	0
1	453126	0	0
1	453127	1	1
1	453128	0	0
1	453129	0	0
1	453131	0	0
1	453132	0	0
1	453133	0	1
1	453143	0	0
1	453145	0	0
1	453147	0	0
1	453149	1	1
1	453151	0	0
1	453153	0	0
1	453157	0	0
1	453159	0	0
1	453161	0	1
1	453163	0	0
1	453165	0	0
1	453167	0	0
1	453177	0	0
1	453179	0	0
1	453181	0	0
1	453208	1	1
1	453210	0	1
1	453212	1	1
1	453215	0	0
1	453217	0	0
1	453219	0	0
1	453222	0	0
1	453224	0	0
1	453228	0	0
1	453260	0	0
1	453261	0	0
1	453264	0	0
1	453268	0	0
1	453270	1	1
1	453272	0	0
1	453273	0	0
1	453275	1	0
1	453277	0	0
1	453279	0	0
1	453281	1	0
1	453283	0	0
1	453285	0	0
1	453287	0	0
1	453289	0	0
1	453291	0	0
1	453295	0	0
1	453297	0	0
1	453299	0	0
1	453301	1	0
1	453303	1	1
1	453305	0	0
1	453307	0	0
1	453309	1	1
1	453311	0	0
1	453314	0	0
1	453316	0	0
1	453318	0	0
1	453320	0	1
1	453323	0	0
1	453325	0	0
1	453327	0	0
1	453329	0	0
1	453331	0	0
1	453333	0	0
1	453337	0	0
1	453347	1	1
1	453388	0	0
1	453390	0	0
1	453392	0	0
1	453394	0	0
1	453400	0	0
1	453402	0	0
1	453404	1	0
1	453406	0	0
1	453420	1	1
1	453421	0	0
1	453422	0	0
1	453423	0	0
1	453424	0	1
1	453425	1	1
1	453426	1	1
1	453429	0	0
1	453430	0	1
1	453431	0	0
1	453432	1	1
1	453433	0	0
1	453434	0	0
1	453435	0	0
1	453436	0	0
1	453437	0	0
1	453438	0	0
1	453439	0	0
1	453440	0	0
1	453441	1	1
1	453442	1	1
1	453443	0	0
1	453444	0	0
1	453446	0	0
1	453448	0	1
1	453452	0	0
1	453462	0	0
1	453463	0	0
1	453464	0	0
1	453466	0	0
1	453468	0	0
1	453472	0	0
1	453474	0	0
1	453476	0	0
1	453478	0	0
1	453480	0	0
1	453483	0	0
1	453486	0	0
1	453488	0	0
1	453492	0	0
1	453494	1	0
1	453498	0	0
1	453500	0	0
1	453501	1	1
1	453502	0	0
1	453504	0	1
1	453506	0	0
1	453508	0	1
1	453510	0	0
1	453512	0	0
1	453514	0	0
1	453516	0	0
1	453518	0	0
1	453520	1	1
1	453522	0	0
1	453524	0	0
1	453526	1	1
1	453528	0	0
1	453531	0	0
1	453533	0	0
1	453535	0	0
1	453537	1	1
1	453539	0	1
1	453541	0	0
1	453543	0	0
1	453545	1	1
1	453547	0	1
1	453550	1	1
1	453554	0	0
1	453556	1	1
1	453614	0	0
1	453617	0	0
1	453620	0	0
1	453621	0	0
1	453622	1	0
1	453623	0	0
1	453624	0	0
1	453625	0	0
1	453626	0	0
1	453629	0	0
1	453630	0	0
1	453632	0	0
1	453633	0	0
1	453640	0	0
1	453641	0	0
1	453642	0	0
1	453643	0	1
1	453644	1	1
1	453645	1	1
1	453654	0	1
1	453655	1	1
1	453656	1	0
1	453657	0	0
1	453658	0	0
1	453659	0	0
1	453660	0	0
1	453661	0	0
1	453667	0	0
1	453697	0	0
1	453698	1	1
1	453709	0	0
1	453710	0	0
1	453719	0	0
1	453720	0	0
1	453721	0	0
1	453722	1	0
1	453723	0	0
1	453724	0	0
1	453931	0	0
1	453933	0	0
1	453935	0	0
1	453937	0	0
1	453942	1	1
1	453944	1	1
1	453948	0	0
1	453951	0	0
1	453954	0	0
1	453956	0	0
1	453958	0	0
1	453960	0	0
1	453962	0	0
1	453964	0	0
1	453967	0	0
1	453969	0	0
1	453971	0	0
1	453973	0	1
1	453979	0	0
1	453981	0	0
1	453985	0	0
1	453987	0	0
1	453989	1	1
1	453991	0	1
1	453993	1	0
1	453995	0	0
1	453998	0	0
1	454000	0	0
1	454002	1	1
1	454006	0	0
1	454010	0	0
1	454014	0	0
1	454020	0	0
1	454024	0	0
1	454030	0	0
1	454034	1	0
1	454036	0	0
1	454038	1	0
1	454044	0	0
1	454046	1	1
1	454048	0	0
1	454050	0	0
1	454052	0	0
1	454056	0	0
1	454058	0	0
1	454062	0	0
1	454064	1	1
1	454066	0	0
1	454068	0	0
1	454070	0	0
1	454072	0	0
1	454074	0	0
1	454077	0	0
1	454079	1	1
1	454080	1	1
1	454081	0	0
1	454082	0	0
1	454085	0	0
1	454086	0	0
1	454087	0	0
1	454088	1	0
1	454091	0	0
1	454092	0	0
1	454094	0	0
1	454096	0	0
1	454098	0	0
1	454101	0	0
1	454146	0	0
1	454148	0	0
1	454150	0	0
1	454152	0	0
1	454154	0	0
1	454156	0	0
1	454158	0	0
1	454160	0	0
1	454162	0	0
1	454164	0	0
1	454166	0	0
1	454170	0	0
1	454172	0	0
1	454188	0	0
1	454190	0	0
1	454192	0	0
1	454194	1	0
1	454196	0	0
1	454198	0	0
1	454203	0	0
1	454208	0	0
1	454211	0	0
1	454215	0	0
1	454216	0	0
1	454217	0	0
1	454220	0	0
1	454221	0	0
1	454222	0	0
1	454223	0	0
1	454224	1	0
1	454225	0	0
1	454226	0	0
1	454227	0	0
1	454230	0	0
1	454234	1	0
1	454265	0	0
1	454269	0	0
1	454271	1	0
1	454275	0	0
1	454277	0	0
1	454279	0	1
1	454281	0	0
1	454287	0	0
1	454293	0	0
1	454295	0	0
1	454297	1	1
1	454299	0	0
1	454303	0	0
1	454305	0	0
1	454307	0	0
1	454309	1	1
1	454311	0	0
1	454313	0	0
1	454315	0	0
1	454317	0	0
1	454321	0	0
1	454357	0	0
1	454360	0	0
1	454362	0	0
1	454364	0	0
1	454365	0	0
1	454367	0	0
1	454369	1	0
1	454372	0	0
1	454376	0	0
1	454379	1	1
1	454382	0	0
1	454384	0	1
1	454387	0	0
1	454392	0	0
1	454394	0	0
1	454396	0	0
1	454399	0	0
1	454406	0	0
1	454407	0	0
1	454409	0	0
1	454413	0	0
1	454416	0	0
1	454436	0	0
1	454438	0	0
1	454440	0	0
1	454442	0	0
1	454444	1	1
1	454446	0	0
1	454450	0	0
1	454484	0	0
1	454764	1	1
1	454772	0	0
1	454774	0	0
1	454777	0	0
1	454780	0	0
1	454782	0	0
1	454784	1	1
1	454786	0	0
1	454789	0	0
1	454793	0	0
1	454796	0	0
1	454798	0	0
1	454800	0	0
1	454802	0	0
1	454804	0	0
1	454808	1	0
1	454812	0	0
1	454815	0	0
1	454816	1	0
1	454819	0	0
1	454820	0	0
1	454821	0	0
1	454822	0	0
1	454823	0	0
1	454824	0	0
1	454825	0	0
1	454826	0	0
1	454827	0	0
1	454828	0	0
1	454829	0	0
1	454830	0	0
1	454831	1	1
1	454832	0	0
1	454833	1	0
1	454834	0	0
1	454835	1	0
1	454836	0	0
1	454837	0	0
1	454838	1	0
1	454839	0	0
1	454840	0	0
1	454841	0	0
1	454842	0	0
1	454843	0	0
1	454844	0	1
1	454847	0	0
1	454848	1	1
1	454849	0	0
1	454851	0	0
1	454853	0	0
1	454855	0	0
1	454856	1	1
1	454858	0	0
1	454860	0	0
1	454862	1	0
1	455007	1	1
1	455008	1	1
1	455015	0	0
1	455016	0	0
1	455019	0	0
1	455020	0	0
1	455025	1	0
1	455026	1	0
1	455027	0	0
1	455028	0	0
1	455030	0	0
1	455031	0	0
1	455032	0	0
1	455033	0	0
1	455034	0	0
1	455035	0	0
1	455036	1	1
1	455037	0	0
1	455038	0	0
1	455041	1	0
1	455042	0	1
1	455043	0	0
1	455044	0	0
1	455045	0	0
1	455078	0	0
1	455080	0	0
1	455081	0	0
1	455094	1	0
1	455095	1	0
1	455096	0	0
1	455097	1	1
1	455111	0	0
1	455112	0	0
1	455113	0	0
1	455114	0	0
1	455115	0	0
1	455116	0	0
1	455117	0	0
1	455118	0	0
1	455119	0	0
1	455120	0	0
1	455121	0	0
1	455122	0	0
1	455123	0	0
1	455124	1	1
1	455125	0	0
1	455126	1	0
1	455127	1	1
1	455128	0	0
1	455199	0	1
1	455200	0	0
1	455201	0	0
1	455202	0	0
1	455203	0	0
1	455206	0	0
1	455207	0	0
1	455208	0	0
1	455209	0	0
1	455210	0	0
1	455211	0	0
1	455212	0	0
1	455213	0	0
1	455214	0	0
1	455215	0	0
1	455216	0	1
1	455217	0	0
1	455218	0	0
1	455219	0	0
1	455220	1	0
1	455221	0	1
1	455222	0	0
1	455223	0	0

## Sheet: Rat O
DOTS Status	Sample ID #	1st session	2nd session
2	452433	1	1
2	452556	0	1			DOTS Status		1st session, 2nd session
2	441690	0	0			5= 3+		0= not indicated
2	451970	0	0			4= 2+		1 = indicated
2	452547	1	1			3= 1+
2	453225	1	1			2= AFB
5	435606	0	1			1= negative
5	435607	0	0
5	452246	0	1
5	452381	0	0
4	435585	0	1
4	435590	0	1
4	436285	0	1
4	437673	1	1
4	437772	1	1
4	437925	1	1
4	438128	1	1
4	438162	1	1
4	438717	0	1
4	438779	1	1
4	438865	1	1
4	439389	1	1
4	441757	1	1
4	441875	0	0
4	448640	1	1
4	448648	1	0
4	451173	1	1
4	452177	0	0
4	452182	1	1
4	452187	0	0
4	452240	0	1
4	452417	0	0
4	452524	1	1
4	452525	1	1
4	452613	1	0
4	452796	1	0
4	452864	1	1
4	453267	0	0
4	453411	1	1
4	453496	1	1
4	453634	0	0
4	453983	0	0
4	454007	1	1
4	454032	1	1
4	454084	1	1
4	454285	1	1
4	454589	0	1
4	454641	1	1
4	454766	1	1
4	455022	1	1
4	455029	1	1
4	455040	1	1
3	435630	0	0
3	435648	0	0
3	436000	0	1
3	436165	0	0
3	437674	1	1
3	437676	1	1
3	437803	0	0
3	437835	1	1
3	437893	1	1
3	438088	1	1
3	438100	0	1
3	438101	0	1
3	438156	1	1
3	438377	1	1
3	438387	0	0
3	438862	1	1
3	438903	0	0
3	439387	1	1
3	439420	1	1
3	441600	0	0
3	441699	0	1
3	441726	1	1
3	449317	1	1
3	449318	0	0
3	451991	1	1
3	452175	1	1
3	452456	1	0
3	452515	0	1
3	452568	1	1
3	452649	0	1
3	452872	1	1
3	452873	1	0
3	452874	1	0
3	452877	1	1
3	452878	1	1
3	453053	1	1
3	453081	1	1
3	453090	1	0
3	453139	1	0
3	453334	1	1
3	453335	1	1
3	453396	1	1
3	453398	0	0
3	453428	0	1
3	453490	0	1
3	453551	1	1
3	453552	0	1
3	453628	1	1
3	454003	1	1
3	454017	1	1
3	454018	0	1
3	454022	1	1
3	454027	0	1
3	454039	1	0
3	454132	0	1
3	454389	1	1
3	454526	1	1
3	455039	1	1
3	455076	0	1
3	455077	0	0
3	455131	1	1
2	438187	1	1
2	454021	0	1
2	437704	1	1
2	437768	0	0
2	455204	1	0
2	437705	0	1
2	437764	0	0
2	437909	1	1
2	438103	1	1
2	438104	1	1
2	438197	0	1
2	439460	1	1
2	441412	1	1
2	453619	0	0
2	454205	0	0
2	435623	0	0
2	437908	0	1
2	438363	1	1
2	439037	0	0
2	439456	0	1
2	453106	1	1
2	453459	1	0
2	454204	0	0
2	435974	0	0
2	439036	0	1
2	454054	0	0
2	454059	0	0
1	435913	0	0
1	435914	0	0
1	435916	0	0
1	435921	0	0
1	435924	0	0
1	435925	0	0
1	435926	0	0
1	435927	0	0
1	435928	0	0
1	435930	0	0
1	435950	0	1
1	435952	0	0
1	435984	0	0
1	435985	0	0
1	435986	0	1
1	435989	0	0
1	435991	0	0
1	435992	0	0
1	435993	0	0
1	435995	0	1
1	436002	0	1
1	436010	0	0
1	436011	0	0
1	436014	0	0
1	436015	0	0
1	436016	0	0
1	436017	0	0
1	436018	0	0
1	436019	0	0
1	436025	0	0
1	436026	0	0
1	436029	0	0
1	436034	0	0
1	436042	0	1
1	436045	0	0
1	436046	0	0
1	436048	0	0
1	436050	0	0
1	436054	0	0
1	436056	0	1
1	436060	0	0
1	436062	0	0
1	436063	0	0
1	436065	0	0
1	436066	0	0
1	436069	0	0
1	436070	0	0
1	436071	0	0
1	436072	0	0
1	436073	0	0
1	436074	0	0
1	436075	0	0
1	436076	0	0
1	436077	0	0
1	436080	0	0
1	436082	0	0
1	436083	0	1
1	436093	0	0
1	436098	0	1
1	436137	0	0
1	436138	0	0
1	436139	0	0
1	436140	0	0
1	436143	0	1
1	436144	0	1
1	436145	0	0
1	436148	0	0
1	436149	0	0
1	436150	0	0
1	436151	0	0
1	436154	0	0
1	436155	0	1
1	436156	0	0
1	436157	0	0
1	436162	0	0
1	436163	0	0
1	436168	0	0
1	436169	0	0
1	436170	0	0
1	436172	0	0
1	436181	0	0
1	436182	0	0
1	436183	0	0
1	436184	0	0
1	436186	0	0
1	436187	0	0
1	436188	0	1
1	436189	0	0
1	436190	0	0
1	436191	0	1
1	436218	0	0
1	436219	0	0
1	436220	0	0
1	436221	0	1
1	436222	0	0
1	436223	0	0
1	436227	0	0
1	436228	0	0
1	436236	0	0
1	437252	0	0
1	437316	0	0
1	437360	0	0
1	437563	1	1
1	437566	1	1
1	437567	0	0
1	437568	0	0
1	437569	0	1
1	437570	0	0
1	437571	0	0
1	437572	0	0
1	437573	1	1
1	437574	0	0
1	437575	0	1
1	437576	0	0
1	437577	1	0
1	437581	0	0
1	437582	1	0
1	437583	0	0
1	437584	1	0
1	437585	0	0
1	437586	0	0
1	437589	0	0
1	437590	0	0
1	437669	1	0
1	437670	1	1
1	437671	1	0
1	437678	1	0
1	437679	0	0
1	437680	0	0
1	437681	0	0
1	437682	0	0
1	437683	0	1
1	437684	0	0
1	437685	1	0
1	437686	1	1
1	437687	1	0
1	437688	0	0
1	437703	0	0
1	437765	0	0
1	437766	0	1
1	437773	0	0
1	437774	0	0
1	437779	0	0
1	437780	0	0
1	437783	0	0
1	437784	0	0
1	437787	0	0
1	437788	1	1
1	437789	0	1
1	437790	0	0
1	437791	0	0
1	437792	0	0
1	437793	0	1
1	437794	0	0
1	437795	1	0
1	437796	0	0
1	437797	0	0
1	437798	0	0
1	437801	0	0
1	437802	0	0
1	437809	0	0
1	437810	0	0
1	437832	0	0
1	437840	0	0
1	437841	0	0
1	437842	0	0
1	437843	1	0
1	437844	0	0
1	437845	1	1
1	437846	1	1
1	437847	0	0
1	437849	1	1
1	437850	0	0
1	437851	0	0
1	437852	0	0
1	437853	0	0
1	437854	0	0
1	437856	0	0
1	437861	0	0
1	437863	1	1
1	437990	0	0
1	437992	1	1
1	437993	0	0
1	437994	0	0
1	437995	1	1
1	437996	0	0
1	437999	0	0
1	438006	1	1
1	438007	0	0
1	438009	0	0
1	438010	1	0
1	438013	0	0
1	438014	0	1
1	438015	0	0
1	438016	0	0
1	438017	0	0
1	438018	0	0
1	438019	0	0
1	438020	0	1
1	438021	0	0
1	438022	0	0
1	438023	0	0
1	438024	0	0
1	438061	0	0
1	438106	0	0
1	438107	0	1
1	438108	1	0
1	438109	1	1
1	438110	0	0
1	438111	0	1
1	438181	0	0
1	438182	0	0
1	438183	1	1
1	438184	0	1
1	438189	0	1
1	438190	1	1
1	438193	0	0
1	438194	0	0
1	438195	0	0
1	438196	0	0
1	438198	0	0
1	438199	0	0
1	438200	1	1
1	438201	0	0
1	438202	0	0
1	438203	0	0
1	438204	0	0
1	438205	0	0
1	438206	0	0
1	438207	0	1
1	438210	0	0
1	438212	1	0
1	438213	1	0
1	438259	0	0
1	438260	0	0
1	438261	0	1
1	438262	0	0
1	438263	0	0
1	438264	0	0
1	438265	0	0
1	438266	0	0
1	438267	1	0
1	438268	0	0
1	438483	0	0
1	438493	0	0
1	438494	0	0
1	438495	0	0
1	438496	0	0
1	438497	0	0
1	438498	0	0
1	438499	0	0
1	438500	0	0
1	438501	0	1
1	438502	0	0
1	438504	1	0
1	438505	1	1
1	438506	0	1
1	438507	1	0
1	438508	1	0
1	438509	0	1
1	438510	0	0
1	438511	0	0
1	438512	1	0
1	438513	0	0
1	438514	0	0
1	438516	1	1
1	438517	0	0
1	438567	0	0
1	438568	0	0
1	438655	0	0
1	438656	1	0
1	438658	1	0
1	438659	1	1
1	438660	0	0
1	438661	0	0
1	438662	0	0
1	438663	0	0
1	438664	0	0
1	438665	0	0
1	438666	0	0
1	438667	0	0
1	438668	0	0
1	438669	0	0
1	438670	1	0
1	438672	0	0
1	438673	0	0
1	438796	0	0
1	438797	0	0
1	438915	0	1
1	438929	0	1
1	438939	0	0
1	438987	0	0
1	438988	0	0
1	438991	0	1
1	438992	0	0
1	438993	0	0
1	438994	0	0
1	438997	0	0
1	438998	0	1
1	438999	0	0
1	439000	0	0
1	439001	0	0
1	439003	0	0
1	439004	0	0
1	439005	0	0
1	439006	0	0
1	439007	0	0
1	439008	0	1
1	439009	0	0
1	439010	0	0
1	439011	0	0
1	439012	0	0
1	439013	0	1
1	439014	0	0
1	439015	0	0
1	439016	0	1
1	439017	1	0
1	439018	0	1
1	439021	0	0
1	439022	0	0
1	439023	0	0
1	439024	0	0
1	439025	0	0
1	439026	0	0
1	439027	0	0
1	439028	0	0
1	439029	0	0
1	439030	0	0
1	439031	1	0
1	439032	0	0
1	439033	0	0
1	439202	0	0
1	439224	0	0
1	439225	0	1
1	439226	0	0
1	439227	0	0
1	439228	0	0
1	439229	0	1
1	439230	0	0
1	439231	0	1
1	439232	0	0
1	439233	0	1
1	439234	0	0
1	439235	0	0
1	439238	1	1
1	439241	1	0
1	439243	0	0
1	439245	0	0
1	439246	0	0
1	439247	1	0
1	439250	0	0
1	439251	0	1
1	439252	0	0
1	439253	0	0
1	439254	0	0
1	439255	0	0
1	439258	0	0
1	439328	0	0
1	439329	0	0
1	439334	0	0
1	439335	0	0
1	439336	0	0
1	439337	1	0
1	439338	0	1
1	439339	0	1
1	439340	1	0
1	439341	0	0
1	439342	1	0
1	439343	0	0
1	439344	0	0
1	439345	0	0
1	439346	0	1
1	439347	0	1
1	439348	0	0
1	439349	0	0
1	439350	0	0
1	439351	0	1
1	439352	1	0
1	439353	0	1
1	439354	1	1
1	439362	0	1
1	439363	0	0
1	439364	0	1
1	439365	0	1
1	439367	0	0
1	439368	1	0
1	439369	0	0
1	439370	0	1
1	439371	0	0
1	439372	0	0
1	439373	0	0
1	439374	0	0
1	439375	1	0
1	439376	1	1
1	439377	1	1
1	439395	1	0
1	439401	0	0
1	439402	0	0
1	439405	1	1
1	439406	0	0
1	439407	0	0
1	439434	0	0
1	439435	1	1
1	439437	0	0
1	439438	1	0
1	439439	0	0
1	439440	0	1
1	439441	1	1
1	439442	1	0
1	439443	1	0
1	439444	1	1
1	439446	0	0
1	439447	0	0
1	439448	1	1
1	439449	0	0
1	439450	1	1
1	439458	1	1
1	439459	1	0
1	439462	0	0
1	439463	1	0
1	439464	1	1
1	439465	1	1
1	439466	0	0
1	439467	0	0
1	439468	1	0
1	439469	0	1
1	439474	0	1
1	439475	1	1
1	439476	0	1
1	439477	0	0
1	439478	0	0
1	439483	1	1
1	439484	0	1
1	439485	0	0
1	439486	0	0
1	439487	1	1
1	439488	0	0
1	439489	0	0
1	439490	1	1
1	441751	0	0
1	441754	1	1
1	441755	0	0
1	441758	0	0
1	441759	0	0
1	441760	1	0
1	441761	0	0
1	441762	0	0
1	441763	0	0
1	441764	0	0
1	441765	1	0
1	441766	0	0
1	441767	1	0
1	441768	0	0
1	441769	0	0
1	441770	0	0
1	441771	0	0
1	441772	0	0
1	441773	1	0
1	441774	0	0
1	441775	0	0
1	441776	0	0
1	441777	0	0
1	441778	0	0
1	441779	0	0
1	441780	0	0
1	441782	0	0
1	441783	0	0
1	441784	0	0
1	441785	0	0
1	441786	0	0
1	441787	0	0
1	441788	1	0
1	441789	0	0
1	441790	0	0
1	441791	0	0
1	441792	0	0
1	441794	0	0
1	441795	0	0
1	441796	0	0
1	441797	0	0
1	441798	0	0
1	441799	1	1
1	441801	0	0
1	441802	0	0
1	441803	0	0
1	441804	0	0
1	441805	0	0
1	441811	0	0
1	441812	0	0
1	441813	0	0
1	441814	0	0
1	441815	1	0
1	441816	0	0
1	441821	0	0
1	441822	0	0
1	441823	1	0
1	441824	0	0
1	441825	0	0
1	441869	1	0
1	441870	0	0
1	441871	0	0
1	441888	0	0
1	447500	0	0
1	447723	1	1
1	448147	0	0
1	448148	0	0
1	448149	0	0
1	448150	0	0
1	448151	0	0
1	448152	0	0
1	448153	0	1
1	448154	0	0
1	448155	0	0
1	448156	0	0
1	448316	0	0
1	448612	0	0
1	448616	0	0
1	448618	0	0
1	448620	0	0
1	448622	1	0
1	448624	0	0
1	448626	0	0
1	448628	0	0
1	448630	0	0
1	448695	0	0
1	448770	0	0
1	448772	0	0
1	448777	1	0
1	449288	1	1
1	449289	0	0
1	449292	0	0
1	449293	1	1
1	449313	0	0
1	449314	0	0
1	449315	0	0
1	449316	0	0
1	449319	0	0
1	449320	0	0
1	449321	0	0
1	449322	0	0
1	449323	0	0
1	449324	0	0
1	449325	0	0
1	449326	1	0
1	449327	0	0
1	449328	1	1
1	449329	0	0
1	452004	0	0
1	452007	0	0
1	452009	0	0
1	452011	1	0
1	452013	0	0
1	452015	1	1
1	452017	0	0
1	452019	0	1
1	452022	1	1
1	452024	0	0
1	452027	0	0
1	452029	0	0
1	452031	0	0
1	452033	0	0
1	452035	0	1
1	452039	0	1
1	452045	0	0
1	452047	1	0
1	452053	0	1
1	452055	1	1
1	452057	0	0
1	452059	1	1
1	452061	1	1
1	452063	0	0
1	452065	0	0
1	452067	1	1
1	452069	0	1
1	452073	0	0
1	452077	0	0
1	452079	0	0
1	452151	1	0
1	452153	0	0
1	452155	0	0
1	452157	0	0
1	452159	0	1
1	452161	0	0
1	452163	0	0
1	452173	0	0
1	452176	0	0
1	452180	0	1
1	452183	0	0
1	452185	1	0
1	452234	0	0
1	452236	1	1
1	452238	0	1
1	452242	0	0
1	452243	0	0
1	452244	0	0
1	452245	0	0
1	452248	0	1
1	452249	0	0
1	452250	1	0
1	452252	0	0
1	452254	0	0
1	452256	1	0
1	452257	0	0
1	452259	0	0
1	452261	0	0
1	452262	0	0
1	452282	0	0
1	452284	0	0
1	452286	0	0
1	452290	0	0
1	452292	0	0
1	452294	0	0
1	452296	0	0
1	452297	0	0
1	452299	1	0
1	452301	0	0
1	452303	0	0
1	452305	0	0
1	452307	0	0
1	452309	1	0
1	452311	0	0
1	452313	0	0
1	452315	0	0
1	452317	1	0
1	452319	0	0
1	452321	0	0
1	452323	0	0
1	452325	0	0
1	452327	0	0
1	452329	1	1
1	452346	1	0
1	452349	1	0
1	452379	0	0
1	452383	1	0
1	452385	0	0
1	452387	1	0
1	452389	0	0
1	452391	0	0
1	452393	0	0
1	452395	0	0
1	452396	1	1
1	452397	0	0
1	452398	1	0
1	452402	0	1
1	452405	1	0
1	452407	0	0
1	452409	0	0
1	452411	0	0
1	452413	0	0
1	452415	1	1
1	452420	0	0
1	452423	0	1
1	452425	0	1
1	452427	0	0
1	452429	0	0
1	452431	0	1
1	452435	0	0
1	452439	0	0
1	452441	1	0
1	452443	1	1
1	452445	0	0
1	452447	0	0
1	452449	0	0
1	452451	0	0
1	452453	1	1
1	452455	1	0
1	452459	0	0
1	452461	0	1
1	452500	0	0
1	452502	0	0
1	452504	0	0
1	452507	0	1
1	452509	0	1
1	452518	0	1
1	452520	0	0
1	452522	0	0
1	452528	0	0
1	452530	0	0
1	452532	0	0
1	452534	0	0
1	452534	0	0
1	452538	0	0
1	452540	0	0
1	452541	0	0
1	452542	0	0
1	452544	1	1
1	452548	0	0
1	452549	0	0
1	452551	0	0
1	452553	0	0
1	452557	1	1
1	452559	0	0
1	452561	1	1
1	452563	0	0
1	452566	0	1
1	452570	0	0
1	452572	0	0
1	452574	0	0
1	452576	0	0
1	452580	0	0
1	452582	0	0
1	452584	0	0
1	452586	1	1
1	452588	0	0
1	452592	0	0
1	452594	0	0
1	452598	0	0
1	452600	0	0
1	452602	0	1
1	452604	0	0
1	452606	0	0
1	452608	0	0
1	452612	0	0
1	452616	0	0
1	452618	0	0
1	452620	0	0
1	452622	0	0
1	452624	0	0
1	452630	0	0
1	452653	0	0
1	452655	0	0
1	452657	0	0
1	452659	0	0
1	452701	0	1
1	452703	0	1
1	452705	0	0
1	452707	1	0
1	452735	0	0
1	452735	0	0
1	452741	1	1
1	452770	0	0
1	452807	0	0
1	452808	0	0
1	452809	0	0
1	452810	0	0
1	452848	0	0
1	452849	0	0
1	452858	0	0
1	452859	0	1
1	452865	0	0
1	452866	0	1
1	452867	0	0
1	452868	0	0
1	452869	1	0
1	452870	0	0
1	452871	0	0
1	452875	0	0
1	452876	0	0
1	452879	0	0
1	452880	0	0
1	452881	0	0
1	452882	0	0
1	452905	0	0
1	452906	0	0
1	452913	1	0
1	452914	0	0
1	452952	0	0
1	452953	0	1
1	452988	1	0
1	452989	1	1
1	452990	0	1
1	452991	0	0
1	452992	0	0
1	452993	0	0
1	452998	0	0
1	452999	0	0
1	453028	0	0
1	453029	0	0
1	453045	0	1
1	453046	0	0
1	453050	0	0
1	453051	1	0
1	453052	1	0
1	453055	0	0
1	453056	0	1
1	453057	1	1
1	453058	0	0
1	453059	0	0
1	453060	1	1
1	453061	0	0
1	453062	0	0
1	453063	0	0
1	453064	0	0
1	453065	0	0
1	453066	0	0
1	453067	0	0
1	453068	0	0
1	453069	0	0
1	453070	0	0
1	453071	0	0
1	453074	0	0
1	453076	0	0
1	453078	1	0
1	453080	0	0
1	453085	0	1
1	453088	0	0
1	453095	0	0
1	453097	1	1
1	453099	0	0
1	453101	0	0
1	453103	1	1
1	453105	0	0
1	453109	0	0
1	453111	0	1
1	453113	1	1
1	453115	0	0
1	453116	0	0
1	453117	0	0
1	453119	1	1
1	453120	0	0
1	453122	0	0
1	453123	1	1
1	453124	1	1
1	453125	0	0
1	453126	0	0
1	453127	1	1
1	453128	1	0
1	453129	0	0
1	453131	0	0
1	453132	0	0
1	453133	0	0
1	453143	0	0
1	453145	0	0
1	453147	0	0
1	453149	0	0
1	453151	0	0
1	453153	0	0
1	453157	0	0
1	453159	0	0
1	453161	0	1
1	453163	0	0
1	453165	1	0
1	453167	0	0
1	453177	0	0
1	453179	0	1
1	453181	0	0
1	453208	0	0
1	453210	1	0
1	453212	0	0
1	453215	1	1
1	453217	0	0
1	453219	0	0
1	453222	0	0
1	453224	0	0
1	453228	0	0
1	453260	0	0
1	453261	0	0
1	453264	0	0
1	453268	1	0
1	453270	0	0
1	453272	0	0
1	453273	0	0
1	453275	1	0
1	453277	0	0
1	453279	0	0
1	453281	0	0
1	453283	0	0
1	453285	0	0
1	453287	0	0
1	453289	0	0
1	453291	0	0
1	453295	0	0
1	453297	0	0
1	453299	0	1
1	453301	0	0
1	453303	1	0
1	453305	1	0
1	453307	0	0
1	453309	0	0
1	453311	0	0
1	453314	0	0
1	453316	1	1
1	453318	0	0
1	453320	0	1
1	453323	0	1
1	453325	0	0
1	453327	0	0
1	453329	0	0
1	453331	0	0
1	453333	0	0
1	453337	0	0
1	453347	0	0
1	453388	0	0
1	453390	0	0
1	453392	0	0
1	453394	0	0
1	453400	0	0
1	453402	0	0
1	453404	0	0
1	453406	0	0
1	453420	0	1
1	453421	0	0
1	453422	0	0
1	453423	1	0
1	453424	1	1
1	453425	1	1
1	453426	1	0
1	453429	0	0
1	453430	0	0
1	453431	0	0
1	453432	0	0
1	453433	0	0
1	453434	1	1
1	453435	0	0
1	453436	0	0
1	453437	0	0
1	453438	0	0
1	453439	0	0
1	453440	0	0
1	453441	0	0
1	453442	0	0
1	453443	0	0
1	453444	1	0
1	453446	0	0
1	453448	0	0
1	453452	0	0
1	453462	0	0
1	453463	0	0
1	453464	0	0
1	453466	1	0
1	453468	0	1
1	453472	0	0
1	453474	0	0
1	453476	0	0
1	453478	1	0
1	453480	0	0
1	453483	0	1
1	453486	0	0
1	453488	1	1
1	453492	0	0
1	453494	0	0
1	453498	1	0
1	453500	0	0
1	453501	0	0
1	453502	0	0
1	453504	0	0
1	453506	0	0
1	453508	0	0
1	453510	0	0
1	453512	0	0
1	453514	0	0
1	453516	0	0
1	453518	0	0
1	453520	0	0
1	453522	0	0
1	453524	0	0
1	453526	0	0
1	453528	0	0
1	453531	0	0
1	453533	0	0
1	453535	0	0
1	453537	1	1
1	453539	0	0
1	453541	1	1
1	453543	0	0
1	453545	0	1
1	453547	0	1
1	453550	0	0
1	453554	0	0
1	453556	1	1
1	453614	0	0
1	453617	0	0
1	453620	0	0
1	453621	0	0
1	453622	0	0
1	453623	0	0
1	453624	0	0
1	453625	0	0
1	453626	0	0
1	453629	0	0
1	453630	0	1
1	453632	0	0
1	453633	0	0
1	453640	0	0
1	453641	0	0
1	453642	0	0
1	453643	1	1
1	453644	0	0
1	453645	0	0
1	453654	0	0
1	453655	1	1
1	453656	1	1
1	453657	0	0
1	453658	0	1
1	453659	0	1
1	453660	0	0
1	453661	0	0
1	453667	0	0
1	453697	0	0
1	453698	1	0
1	453709	0	0
1	453710	0	0
1	453719	0	0
1	453720	0	0
1	453721	0	0
1	453722	0	0
1	453723	0	0
1	453724	0	1
1	453931	0	1
1	453933	0	0
1	453935	0	0
1	453937	1	1
1	453942	0	0
1	453944	1	1
1	453948	0	0
1	453951	0	0
1	453954	0	0
1	453956	0	0
1	453958	0	0
1	453960	0	0
1	453962	0	0
1	453964	1	1
1	453967	0	0
1	453969	0	0
1	453971	0	0
1	453973	1	0
1	453979	1	0
1	453981	0	0
1	453985	1	0
1	453987	0	0
1	453989	1	1
1	453991	0	1
1	453993	1	0
1	453995	0	0
1	453998	0	1
1	454000	1	0
1	454002	1	0
1	454006	1	1
1	454010	0	1
1	454014	0	1
1	454020	0	0
1	454024	0	0
1	454030	0	0
1	454034	0	0
1	454036	0	0
1	454038	1	0
1	454044	0	0
1	454046	1	1
1	454048	0	0
1	454050	0	0
1	454052	0	0
1	454056	0	0
1	454058	0	0
1	454062	0	0
1	454064	0	0
1	454066	0	0
1	454068	0	0
1	454070	0	1
1	454072	0	1
1	454074	0	0
1	454077	0	0
1	454079	1	0
1	454080	1	1
1	454081	0	0
1	454082	0	0
1	454085	0	0
1	454086	0	0
1	454087	0	0
1	454088	0	0
1	454091	0	0
1	454092	0	0
1	454094	1	1
1	454096	0	0
1	454098	0	0
1	454101	0	0
1	454146	0	0
1	454148	0	0
1	454150	0	0
1	454152	0	0
1	454154	0	0
1	454156	0	0
1	454158	0	0
1	454160	0	0
1	454162	0	0
1	454164	0	0
1	454166	0	0
1	454170	0	0
1	454172	0	0
1	454188	1	1
1	454190	0	0
1	454192	1	1
1	454194	0	1
1	454196	0	0
1	454198	0	0
1	454203	0	0
1	454208	0	0
1	454211	0	0
1	454215	0	0
1	454216	0	0
1	454217	0	0
1	454220	0	0
1	454221	0	0
1	454222	0	0
1	454223	0	0
1	454224	0	0
1	454225	0	0
1	454226	0	0
1	454227	0	1
1	454230	0	0
1	454234	0	0
1	454265	1	1
1	454269	0	1
1	454271	0	0
1	454275	0	0
1	454277	0	1
1	454279	0	0
1	454281	0	0
1	454287	0	0
1	454293	0	0
1	454295	0	0
1	454297	0	0
1	454299	0	0
1	454303	0	0
1	454305	0	0
1	454307	0	0
1	454309	0	0
1	454311	0	0
1	454313	0	0
1	454315	0	0
1	454317	0	1
1	454321	1	0
1	454357	1	1
1	454360	0	0
1	454362	0	0
1	454364	0	0
1	454365	0	0
1	454367	0	0
1	454369	0	1
1	454372	0	0
1	454376	0	0
1	454379	0	1
1	454382	0	1
1	454384	1	1
1	454387	0	1
1	454392	0	0
1	454394	1	1
1	454396	0	0
1	454399	0	1
1	454406	0	1
1	454407	0	0
1	454409	0	0
1	454413	1	1
1	454416	0	1
1	454436	0	0
1	454438	0	0
1	454440	0	1
1	454442	0	0
1	454444	0	0
1	454446	0	0
1	454450	0	0
1	454484	0	1
1	454764	0	1
1	454772	0	0
1	454774	0	0
1	454777	0	0
1	454780	0	0
1	454782	0	0
1	454784	1	1
1	454786	0	0
1	454789	0	0
1	454793	0	0
1	454796	0	1
1	454798	0	0
1	454800	0	0
1	454802	0	0
1	454804	0	0
1	454808	0	0
1	454812	0	0
1	454815	0	0
1	454816	0	0
1	454819	0	0
1	454820	0	0
1	454821	1	0
1	454822	0	0
1	454823	0	1
1	454824	0	0
1	454825	0	0
1	454826	0	0
1	454827	0	0
1	454828	0	0
1	454829	1	0
1	454830	0	0
1	454831	1	0
1	454832	0	0
1	454833	0	0
1	454834	0	0
1	454835	0	1
1	454836	0	0
1	454837	0	0
1	454838	0	0
1	454839	0	0
1	454840	0	0
1	454841	0	0
1	454842	0	0
1	454843	0	0
1	454844	0	0
1	454847	0	0
1	454848	0	0
1	454849	0	0
1	454851	0	0
1	454853	0	0
1	454855	0	0
1	454856	0	0
1	454858	0	0
1	454860	0	0
1	454862	0	0
1	455007	0	0
1	455008	0	0
1	455015	0	0
1	455016	0	0
1	455019	0	0
1	455020	0	0
1	455025	0	0
1	455026	0	0
1	455027	0	0
1	455028	0	0
1	455030	0	0
1	455031	0	0
1	455032	0	1
1	455033	0	0
1	455034	0	0
1	455035	0	0
1	455036	1	1
1	455037	0	0
1	455038	0	0
1	455041	0	1
1	455042	1	0
1	455043	0	0
1	455044	0	0
1	455045	0	0
1	455078	0	0
1	455080	0	0
1	455081	0	0
1	455094	0	0
1	455095	0	1
1	455096	0	0
1	455097	0	0
1	455111	1	0
1	455112	0	0
1	455113	1	0
1	455114	0	0
1	455115	0	0
1	455116	0	0
1	455117	0	0
1	455118	1	0
1	455119	0	0
1	455120	0	0
1	455121	0	0
1	455122	0	0
1	455123	1	0
1	455124	0	0
1	455125	0	0
1	455126	0	0
1	455127	1	1
1	455128	0	0
1	455199	0	0
1	455200	0	0
1	455201	0	0
1	455202	0	0
1	455203	0	0
1	455206	1	1
1	455207	0	0
1	455208	0	0
1	455209	0	0
1	455210	0	0
1	455211	0	0
1	455212	0	0
1	455213	0	0
1	455214	0	0
1	455215	0	0
1	455216	0	0
1	455217	0	0
1	455218	1	0
1	455219	0	0
1	455220	1	1
1	455221	0	0
1	455222	0	0
1	455223	1	0

## Sheet: Rat P
DOTS Status	Sample ID #	1st session	2nd session
2	452433	0	0
2	452556	1	1			DOTS Status		1st session, 2nd session
2	441690	1	1			5= 3+		0= not indicated
2	451970	0	0			4= 2+		1 = indicated
2	452547	0	1			3= 1+
2	453225	1	1			2= AFB
5	435606	1	1			1= negative
5	435607	0	0
5	452246	0	0
5	452381	0	0
4	435585	1	1
4	435590	1	1
4	436285	1	1
4	437673	1	1
4	437772	1	1
4	437925	1	1
4	438128	0	0
4	438162	0	0
4	438717	1	1
4	438779	1	0
4	438865	1	1
4	439389	0	0
4	441757	1	1
4	441875	0	0
4	448640	1	1
4	448648	1	1
4	451173	1	1
4	452177	1	1
4	452182	1	0
4	452187	0	0
4	452240	0	0
4	452417	0	0
4	452524	1	1
4	452525	0	0
4	452613	1	1
4	452796	1	1
4	452864	0	0
4	453267	0	0
4	453411	1	1
4	453496	1	1
4	453634	0	0
4	453983	0	0
4	454007	1	1
4	454032	1	1
4	454084	1	1
4	454285	1	1
4	454589	1	1
4	454641	1	1
4	454766	1	1
4	455022	1	1
4	455029	1	1
4	455040	1	1
3	435630	1	1
3	435648	0	0
3	436000	0	0
3	436165	0	0
3	437674	1	1
3	437676	1	0
3	437803	0	0
3	437835	1	1
3	437893	1	1
3	438088	1	1
3	438100	0	0
3	438101	0	0
3	438156	1	1
3	438377	1	1
3	438387	0	0
3	438862	1	1
3	438903	0	0
3	439387	0	0
3	439420	1	1
3	441600	1	1
3	441699	0	0
3	441726	1	1
3	449317	1	1
3	449318	0	0
3	451991	1	1
3	452175	1	1
3	452456	1	1
3	452515	0	0
3	452568	1	1
3	452649	0	0
3	452872	0	0
3	452873	1	1
3	452874	1	1
3	452877	1	1
3	452878	1	1
3	453053	1	1
3	453081	0	0
3	453090	0	0
3	453139	1	1
3	453334	1	1
3	453335	1	1
3	453396	1	1
3	453398	0	0
3	453428	1	1
3	453490	1	1
3	453551	0	0
3	453552	1	1
3	453628	0	0
3	454003	1	1
3	454017	1	1
3	454018	1	1
3	454022	1	1
3	454027	1	1
3	454039	0	0
3	454132	0	0
3	454389	1	1
3	454526	0	0
3	455039	1	1
3	455076	1	1
3	455077	0	0
3	455131	1	1
2	438187	0	0
2	454021	1	1
2	437704	0	0
2	437768	0	0
2	455204	0	0
2	437705	1	1
2	437764	0	0
2	437909	0	0
2	438103	0	0
2	438104	1	1
2	438197	0	0
2	439460	0	0
2	441412	1	1
2	453619	0	0
2	454205	0	0
2	435623	0	0
2	437908	1	1
2	438363	0	1
2	439037	1	1
2	439456	0	0
2	453106	0	0
2	453459	0	0
2	454204	0	0
2	435974	0	0
2	439036	0	0
2	454054	1	1
2	454059	0	0
1	435913	0	0
1	435914	0	0
1	435916	0	0
1	435921	0	0
1	435924	0	0
1	435925	0	0
1	435926	0	0
1	435927	0	0
1	435928	0	0
1	435930	0	0
1	435950	1	0
1	435952	0	0
1	435984	0	0
1	435985	0	0
1	435986	1	1
1	435989	0	0
1	435991	0	1
1	435992	0	0
1	435993	0	0
1	435995	0	0
1	436002	0	0
1	436010	0	0
1	436011	0	0
1	436014	1	1
1	436015	0	0
1	436016	0	0
1	436017	0	0
1	436018	0	0
1	436019	0	0
1	436025	0	0
1	436026	0	0
1	436029	0	0
1	436034	0	0
1	436042	1	1
1	436045	0	0
1	436046	0	0
1	436048	0	1
1	436050	0	0
1	436054	0	0
1	436056	1	1
1	436060	0	0
1	436062	0	0
1	436063	0	0
1	436065	0	0
1	436066	0	0
1	436069	0	0
1	436070	0	0
1	436071	0	0
1	436072	0	0
1	436073	0	0
1	436074	0	0
1	436075	0	0
1	436076	0	0
1	436077	0	0
1	436080	0	0
1	436082	1	0
1	436083	0	0
1	436093	0	0
1	436098	1	1
1	436137	1	1
1	436138	0	0
1	436139	0	0
1	436140	0	0
1	436143	0	0
1	436144	0	0
1	436145	0	0
1	436148	0	0
1	436149	0	0
1	436150	0	0
1	436151	0	0
1	436154	0	0
1	436155	0	0
1	436156	1	1
1	436157	0	0
1	436162	0	0
1	436163	0	0
1	436168	1	1
1	436169	0	0
1	436170	0	0
1	436172	0	0
1	436181	0	0
1	436182	0	0
1	436183	1	0
1	436184	0	0
1	436186	0	0
1	436187	0	0
1	436188	1	1
1	436189	0	0
1	436190	0	0
1	436191	0	0
1	436218	1	0
1	436219	1	0
1	436220	0	0
1	436221	1	1
1	436222	0	1
1	436223	0	0
1	436227	0	0
1	436228	0	0
1	436236	0	0
1	437252	0	0
1	437316	0	0
1	437360	0	0
1	437563	0	0
1	437566	1	1
1	437567	0	0
1	437568	0	0
1	437569	0	0
1	437570	0	0
1	437571	0	0
1	437572	0	0
1	437573	0	0
1	437574	0	0
1	437575	0	0
1	437576	0	0
1	437577	0	0
1	437581	0	0
1	437582	0	0
1	437583	0	0
1	437584	0	0
1	437585	0	0
1	437586	0	0
1	437589	0	0
1	437590	0	0
1	437669	0	0
1	437670	0	0
1	437671	0	0
1	437678	0	0
1	437679	0	0
1	437680	0	0
1	437681	0	0
1	437682	1	1
1	437683	1	1
1	437684	0	0
1	437685	0	0
1	437686	0	0
1	437687	0	0
1	437688	0	0
1	437703	0	0
1	437765	0	0
1	437766	0	0
1	437773	0	0
1	437774	0	0
1	437779	0	0
1	437780	0	0
1	437783	0	0
1	437784	0	0
1	437787	0	0
1	437788	0	0
1	437789	0	0
1	437790	0	0
1	437791	0	0
1	437792	0	0
1	437793	0	0
1	437794	0	0
1	437795	1	1
1	437796	1	0
1	437797	0	1
1	437798	0	0
1	437801	0	0
1	437802	0	0
1	437809	0	0
1	437810	0	0
1	437832	0	0
1	437840	0	0
1	437841	0	1
1	437842	0	0
1	437843	0	0
1	437844	0	0
1	437845	1	0
1	437846	0	0
1	437847	0	0
1	437849	1	1
1	437850	1	1
1	437851	0	0
1	437852	0	0
1	437853	0	0
1	437854	1	0
1	437856	0	0
1	437861	0	0
1	437863	0	0
1	437990	0	0
1	437992	0	0
1	437993	0	0
1	437994	0	0
1	437995	0	0
1	437996	0	0
1	437999	0	0
1	438006	1	1
1	438007	0	0
1	438009	0	0
1	438010	1	1
1	438013	0	0
1	438014	0	1
1	438015	0	0
1	438016	0	0
1	438017	0	0
1	438018	0	0
1	438019	0	0
1	438020	0	0
1	438021	0	0
1	438022	1	1
1	438023	0	0
1	438024	0	0
1	438061	0	0
1	438106	0	0
1	438107	0	1
1	438108	0	1
1	438109	1	1
1	438110	0	0
1	438111	0	0
1	438181	0	0
1	438182	0	0
1	438183	1	0
1	438184	0	0
1	438189	0	0
1	438190	1	0
1	438193	0	0
1	438194	0	0
1	438195	0	0
1	438196	0	0
1	438198	0	0
1	438199	0	0
1	438200	1	1
1	438201	0	0
1	438202	0	0
1	438203	0	0
1	438204	0	0
1	438205	0	1
1	438206	0	0
1	438207	0	0
1	438210	0	0
1	438212	0	1
1	438213	0	0
1	438259	0	0
1	438260	0	0
1	438261	0	0
1	438262	0	0
1	438263	0	0
1	438264	0	0
1	438265	0	0
1	438266	0	0
1	438267	0	0
1	438268	0	1
1	438483	0	0
1	438493	0	0
1	438494	0	0
1	438495	0	0
1	438496	0	0
1	438497	0	0
1	438498	0	0
1	438499	1	1
1	438500	0	0
1	438501	0	0
1	438502	0	0
1	438504	1	0
1	438505	1	1
1	438506	1	1
1	438507	0	0
1	438508	1	0
1	438509	0	0
1	438510	0	0
1	438511	1	1
1	438512	0	1
1	438513	0	0
1	438514	0	0
1	438516	0	0
1	438517	0	0
1	438567	0	0
1	438568	0	0
1	438655	0	0
1	438656	0	0
1	438658	0	1
1	438659	1	1
1	438660	0	0
1	438661	0	0
1	438662	0	0
1	438663	0	0
1	438664	0	0
1	438665	0	0
1	438666	1	0
1	438667	0	1
1	438668	0	0
1	438669	0	0
1	438670	1	1
1	438672	0	0
1	438673	0	0
1	438796	0	0
1	438797	0	0
1	438915	0	0
1	438929	0	1
1	438939	0	0
1	438987	0	0
1	438988	0	0
1	438991	0	0
1	438992	0	0
1	438993	0	0
1	438994	0	0
1	438997	0	0
1	438998	0	0
1	438999	0	0
1	439000	0	0
1	439001	0	0
1	439003	0	0
1	439004	0	0
1	439005	0	0
1	439006	0	0
1	439007	0	0
1	439008	1	0
1	439009	0	0
1	439010	0	0
1	439011	0	0
1	439012	0	0
1	439013	0	0
1	439014	1	0
1	439015	0	0
1	439016	0	0
1	439017	1	1
1	439018	0	0
1	439021	0	0
1	439022	0	1
1	439023	0	0
1	439024	0	0
1	439025	0	0
1	439026	1	1
1	439027	0	0
1	439028	0	0
1	439029	0	0
1	439030	0	0
1	439031	1	1
1	439032	0	0
1	439033	0	0
1	439202	1	0
1	439224	0	0
1	439225	0	0
1	439226	0	0
1	439227	0	0
1	439228	0	0
1	439229	0	0
1	439230	1	1
1	439231	1	1
1	439232	0	0
1	439233	0	0
1	439234	0	0
1	439235	0	0
1	439238	0	0
1	439241	0	0
1	439243	0	0
1	439245	0	0
1	439246	0	0
1	439247	0	0
1	439250	0	0
1	439251	0	0
1	439252	1	1
1	439253	0	0
1	439254	0	0
1	439255	0	0
1	439258	1	1
1	439328	0	0
1	439329	0	0
1	439334	0	0
1	439335	0	0
1	439336	0	0
1	439337	0	0
1	439338	0	0
1	439339	0	1
1	439340	0	0
1	439341	0	0
1	439342	0	0
1	439343	0	0
1	439344	0	0
1	439345	0	0
1	439346	0	0
1	439347	1	1
1	439348	0	0
1	439349	0	0
1	439350	0	0
1	439351	0	0
1	439352	0	0
1	439353	0	0
1	439354	1	0
1	439362	0	0
1	439363	0	1
1	439364	1	1
1	439365	1	1
1	439367	0	0
1	439368	1	0
1	439369	0	0
1	439370	0	0
1	439371	0	0
1	439372	0	0
1	439373	0	0
1	439374	0	0
1	439375	1	0
1	439376	1	1
1	439377	0	0
1	439395	0	1
1	439401	0	0
1	439402	0	0
1	439405	0	0
1	439406	0	0
1	439407	0	0
1	439434	0	0
1	439435	1	1
1	439437	0	0
1	439438	0	0
1	439439	0	0
1	439440	0	0
1	439441	0	0
1	439442	0	0
1	439443	1	0
1	439444	0	0
1	439446	0	0
1	439447	0	0
1	439448	1	0
1	439449	0	0
1	439450	0	0
1	439458	0	0
1	439459	0	0
1	439462	0	0
1	439463	0	0
1	439464	1	1
1	439465	0	0
1	439466	0	0
1	439467	0	0
1	439468	0	0
1	439469	0	0
1	439474	0	0
1	439475	0	0
1	439476	0	0
1	439477	0	0
1	439478	1	0
1	439483	0	0
1	439484	0	0
1	439485	0	0
1	439486	0	0
1	439487	1	1
1	439488	1	0
1	439489	0	0
1	439490	0	0
1	441751	0	0
1	441754	0	0
1	441755	0	0
1	441758	0	0
1	441759	0	0
1	441760	0	0
1	441761	0	0
1	441762	0	0
1	441763	0	0
1	441764	0	0
1	441765	0	0
1	441766	0	0
1	441767	0	0
1	441768	0	0
1	441769	0	0
1	441770	0	0
1	441771	0	0
1	441772	0	0
1	441773	1	1
1	441774	1	1
1	441775	0	0
1	441776	0	0
1	441777	0	0
1	441778	0	0
1	441779	0	0
1	441780	0	0
1	441782	0	0
1	441783	1	0
1	441784	1	1
1	441785	0	0
1	441786	0	0
1	441787	0	0
1	441788	0	0
1	441789	0	0
1	441790	0	0
1	441791	0	1
1	441792	1	0
1	441794	0	0
1	441795	0	0
1	441796	1	1
1	441797	1	1
1	441798	1	0
1	441799	1	0
1	441801	0	0
1	441802	0	0
1	441803	0	0
1	441804	0	0
1	441805	0	0
1	441811	0	0
1	441812	0	0
1	441813	0	0
1	441814	0	0
1	441815	0	1
1	441816	0	0
1	441821	0	0
1	441822	0	0
1	441823	0	0
1	441824	0	0
1	441825	0	0
1	441869	1	1
1	441870	1	1
1	441871	0	0
1	441888	1	1
1	447500	0	0
1	447723	1	1
1	448147	0	0
1	448148	0	0
1	448149	0	0
1	448150	0	0
1	448151	0	0
1	448152	0	0
1	448153	0	0
1	448154	0	0
1	448155	0	0
1	448156	0	0
1	448316	0	0
1	448612	0	0
1	448616	0	0
1	448618	0	0
1	448620	0	0
1	448622	0	0
1	448624	1	0
1	448626	0	0
1	448628	0	0
1	448630	0	0
1	448695	0	0
1	448770	0	0
1	448772	0	0
1	448777	0	0
1	449288	0	0
1	449289	0	0
1	449292	0	0
1	449293	0	0
1	449313	0	0
1	449314	0	0
1	449315	0	0
1	449316	0	0
1	449319	0	0
1	449320	0	0
1	449321	0	0
1	449322	0	0
1	449323	0	0
1	449324	0	0
1	449325	0	0
1	449326	0	0
1	449327	0	0
1	449328	0	0
1	449329	0	0
1	452004	0	0
1	452007	0	0
1	452009	0	0
1	452011	0	0
1	452013	0	0
1	452015	0	0
1	452017	1	1
1	452019	0	0
1	452022	0	0
1	452024	1	1
1	452027	0	0
1	452029	0	0
1	452031	0	0
1	452033	0	0
1	452035	1	0
1	452039	0	0
1	452045	0	0
1	452047	0	1
1	452053	0	0
1	452055	0	0
1	452057	0	0
1	452059	0	0
1	452061	1	1
1	452063	0	0
1	452065	0	0
1	452067	0	0
1	452069	0	0
1	452073	0	0
1	452077	0	0
1	452079	0	0
1	452151	0	0
1	452153	0	0
1	452155	1	0
1	452157	0	0
1	452159	0	0
1	452161	0	0
1	452163	0	1
1	452173	0	0
1	452176	0	0
1	452180	0	0
1	452183	0	0
1	452185	0	0
1	452234	0	0
1	452236	0	0
1	452238	0	0
1	452242	0	0
1	452243	0	0
1	452244	0	0
1	452245	0	0
1	452248	0	0
1	452249	0	0
1	452250	0	0
1	452252	0	0
1	452254	0	0
1	452256	0	0
1	452257	0	0
1	452259	1	0
1	452261	0	0
1	452262	0	0
1	452282	0	0
1	452284	0	0
1	452286	0	0
1	452290	0	0
1	452292	0	0
1	452294	0	0
1	452296	0	0
1	452297	1	0
1	452299	0	0
1	452301	0	0
1	452303	0	0
1	452305	0	0
1	452307	0	0
1	452309	0	0
1	452311	0	0
1	452313	0	0
1	452315	0	0
1	452317	0	0
1	452319	0	0
1	452321	0	0
1	452323	0	0
1	452325	0	0
1	452327	0	0
1	452329	0	1
1	452346	0	0
1	452349	0	0
1	452379	0	0
1	452383	0	0
1	452385	0	0
1	452387	0	0
1	452389	0	0
1	452391	0	0
1	452393	0	1
1	452395	0	0
1	452396	0	0
1	452397	0	0
1	452398	0	0
1	452402	1	1
1	452405	0	0
1	452407	0	0
1	452409	0	0
1	452411	0	0
1	452413	0	0
1	452415	0	0
1	452420	0	0
1	452423	0	0
1	452425	0	0
1	452427	0	0
1	452429	0	1
1	452431	0	0
1	452435	0	0
1	452439	0	0
1	452441	0	0
1	452443	0	0
1	452445	0	0
1	452447	0	0
1	452449	0	0
1	452451	0	0
1	452453	0	0
1	452455	0	0
1	452459	0	0
1	452461	1	0
1	452500	0	0
1	452502	0	0
1	452504	0	0
1	452507	0	0
1	452509	0	0
1	452518	0	0
1	452520	0	0
1	452522	0	0
1	452528	0	0
1	452530	0	0
1	452532	0	0
1	452534	0	0
1	452534	0	0
1	452538	0	0
1	452540	0	0
1	452541	0	0
1	452542	0	0
1	452544	0	0
1	452548	0	0
1	452549	0	0
1	452551	0	0
1	452553	0	0
1	452557	0	0
1	452559	0	0
1	452561	0	1
1	452563	0	0
1	452566	0	0
1	452570	0	0
1	452572	0	0
1	452574	0	0
1	452576	0	0
1	452580	0	0
1	452582	0	0
1	452584	0	0
1	452586	0	0
1	452588	0	0
1	452592	0	0
1	452594	0	1
1	452598	0	0
1	452600	0	0
1	452602	0	0
1	452604	0	0
1	452606	0	0
1	452608	0	0
1	452612	0	0
1	452616	0	0
1	452618	0	0
1	452620	0	0
1	452622	0	0
1	452624	0	0
1	452630	0	0
1	452653	0	0
1	452655	0	0
1	452657	0	0
1	452659	0	0
1	452701	0	0
1	452703	0	0
1	452705	0	0
1	452707	0	0
1	452735	0	0
1	452735	0	0
1	452741	1	0
1	452770	0	0
1	452807	0	0
1	452808	0	0
1	452809	0	0
1	452810	0	0
1	452848	0	1
1	452849	0	0
1	452858	0	0
1	452859	0	0
1	452865	0	0
1	452866	0	0
1	452867	0	0
1	452868	0	0
1	452869	0	0
1	452870	0	0
1	452871	0	0
1	452875	1	1
1	452876	0	0
1	452879	0	0
1	452880	0	0
1	452881	0	0
1	452882	0	0
1	452905	0	0
1	452906	0	0
1	452913	0	0
1	452914	0	0
1	452952	0	0
1	452953	0	0
1	452988	0	0
1	452989	0	0
1	452990	0	0
1	452991	0	0
1	452992	0	0
1	452993	0	0
1	452998	0	0
1	452999	0	0
1	453028	0	0
1	453029	0	0
1	453045	0	0
1	453046	0	0
1	453050	0	0
1	453051	0	0
1	453052	0	0
1	453055	0	0
1	453056	0	0
1	453057	0	1
1	453058	0	0
1	453059	0	0
1	453060	0	0
1	453061	0	0
1	453062	0	0
1	453063	1	0
1	453064	0	0
1	453065	0	0
1	453066	1	0
1	453067	1	0
1	453068	0	0
1	453069	0	0
1	453070	0	0
1	453071	0	0
1	453074	0	0
1	453076	0	0
1	453078	0	0
1	453080	0	0
1	453085	0	0
1	453088	0	0
1	453095	0	0
1	453097	0	0
1	453099	0	0
1	453101	0	0
1	453103	0	0
1	453105	0	0
1	453109	0	0
1	453111	0	0
1	453113	0	0
1	453115	0	0
1	453116	0	0
1	453117	0	0
1	453119	0	0
1	453120	0	0
1	453122	0	0
1	453123	0	0
1	453124	0	0
1	453125	0	0
1	453126	0	0
1	453127	1	1
1	453128	0	0
1	453129	0	0
1	453131	0	0
1	453132	0	0
1	453133	0	0
1	453143	0	0
1	453145	0	0
1	453147	0	0
1	453149	0	0
1	453151	1	1
1	453153	0	0
1	453157	0	0
1	453159	0	0
1	453161	1	1
1	453163	0	0
1	453165	0	0
1	453167	0	0
1	453177	0	0
1	453179	0	0
1	453181	0	0
1	453208	0	0
1	453210	0	0
1	453212	1	0
1	453215	0	0
1	453217	0	0
1	453219	0	0
1	453222	0	0
1	453224	0	0
1	453228	0	0
1	453260	0	0
1	453261	0	0
1	453264	0	0
1	453268	0	0
1	453270	0	0
1	453272	0	0
1	453273	0	0
1	453275	0	1
1	453277	0	0
1	453279	0	0
1	453281	0	0
1	453283	0	0
1	453285	0	0
1	453287	0	0
1	453289	0	0
1	453291	0	0
1	453295	0	0
1	453297	0	0
1	453299	0	0
1	453301	0	0
1	453303	0	0
1	453305	0	0
1	453307	0	0
1	453309	0	0
1	453311	0	0
1	453314	1	0
1	453316	0	0
1	453318	0	0
1	453320	0	0
1	453323	0	0
1	453325	0	0
1	453327	0	0
1	453329	0	0
1	453331	0	0
1	453333	0	0
1	453337	0	0
1	453347	0	0
1	453388	0	0
1	453390	0	0
1	453392	0	0
1	453394	0	0
1	453400	0	0
1	453402	0	0
1	453404	0	0
1	453406	0	0
1	453420	1	0
1	453421	0	0
1	453422	0	0
1	453423	0	0
1	453424	0	0
1	453425	0	0
1	453426	0	0
1	453429	0	0
1	453430	0	0
1	453431	0	0
1	453432	0	0
1	453433	0	0
1	453434	0	0
1	453435	0	0
1	453436	0	0
1	453437	0	0
1	453438	0	0
1	453439	0	0
1	453440	0	0
1	453441	1	1
1	453442	1	1
1	453443	0	0
1	453444	0	0
1	453446	0	0
1	453448	0	0
1	453452	0	0
1	453462	0	0
1	453463	0	0
1	453464	0	0
1	453466	0	0
1	453468	0	0
1	453472	0	0
1	453474	0	0
1	453476	0	0
1	453478	0	0
1	453480	0	0
1	453483	1	0
1	453486	0	0
1	453488	0	0
1	453492	0	0
1	453494	0	0
1	453498	0	0
1	453500	0	0
1	453501	1	0
1	453502	0	0
1	453504	0	0
1	453506	0	0
1	453508	0	0
1	453510	0	0
1	453512	0	0
1	453514	0	0
1	453516	0	1
1	453518	0	0
1	453520	0	0
1	453522	0	0
1	453524	0	0
1	453526	1	1
1	453528	0	0
1	453531	0	0
1	453533	0	0
1	453535	0	0
1	453537	0	0
1	453539	0	0
1	453541	0	0
1	453543	0	0
1	453545	0	0
1	453547	0	0
1	453550	1	0
1	453554	1	1
1	453556	1	1
1	453614	0	0
1	453617	0	0
1	453620	0	1
1	453621	0	0
1	453622	0	0
1	453623	0	0
1	453624	0	0
1	453625	0	0
1	453626	0	0
1	453629	0	0
1	453630	0	0
1	453632	0	0
1	453633	0	0
1	453640	0	0
1	453641	0	1
1	453642	0	0
1	453643	0	0
1	453644	0	0
1	453645	0	0
1	453654	0	1
1	453655	1	1
1	453656	1	0
1	453657	1	0
1	453658	1	0
1	453659	0	1
1	453660	0	0
1	453661	0	0
1	453667	0	0
1	453697	0	0
1	453698	1	0
1	453709	0	1
1	453710	0	0
1	453719	1	1
1	453720	0	0
1	453721	0	0
1	453722	1	0
1	453723	0	0
1	453724	0	0
1	453931	0	0
1	453933	0	0
1	453935	0	0
1	453937	0	0
1	453942	0	0
1	453944	1	1
1	453948	0	0
1	453951	0	0
1	453954	0	0
1	453956	0	0
1	453958	0	0
1	453960	0	0
1	453962	0	0
1	453964	0	0
1	453967	0	0
1	453969	0	0
1	453971	0	0
1	453973	0	0
1	453979	0	0
1	453981	0	0
1	453985	0	0
1	453987	0	0
1	453989	0	0
1	453991	0	0
1	453993	0	0
1	453995	0	0
1	453998	0	0
1	454000	0	0
1	454002	0	1
1	454006	0	0
1	454010	0	0
1	454014	0	0
1	454020	0	0
1	454024	0	0
1	454030	0	0
1	454034	0	0
1	454036	0	0
1	454038	1	0
1	454044	0	0
1	454046	0	0
1	454048	0	0
1	454050	0	0
1	454052	0	0
1	454056	0	0
1	454058	0	0
1	454062	0	0
1	454064	0	0
1	454066	0	0
1	454068	0	0
1	454070	0	0
1	454072	1	0
1	454074	0	0
1	454077	0	0
1	454079	1	1
1	454080	1	1
1	454081	0	0
1	454082	0	0
1	454085	0	0
1	454086	0	0
1	454087	0	0
1	454088	0	1
1	454091	0	1
1	454092	0	0
1	454094	0	0
1	454096	0	0
1	454098	0	0
1	454101	0	1
1	454146	0	0
1	454148	0	0
1	454150	0	0
1	454152	0	0
1	454154	0	0
1	454156	0	0
1	454158	0	0
1	454160	0	0
1	454162	0	0
1	454164	0	0
1	454166	1	0
1	454170	0	0
1	454172	1	0
1	454188	0	0
1	454190	0	0
1	454192	0	0
1	454194	0	0
1	454196	0	0
1	454198	0	0
1	454203	0	0
1	454208	0	0
1	454211	0	0
1	454215	0	0
1	454216	0	0
1	454217	0	0
1	454220	0	0
1	454221	0	0
1	454222	0	0
1	454223	0	0
1	454224	0	0
1	454225	0	0
1	454226	0	0
1	454227	0	0
1	454230	0	0
1	454234	0	0
1	454265	0	0
1	454269	0	0
1	454271	0	0
1	454275	0	0
1	454277	0	0
1	454279	0	0
1	454281	0	0
1	454287	0	0
1	454293	0	0
1	454295	0	0
1	454297	0	0
1	454299	0	0
1	454303	0	0
1	454305	0	0
1	454307	0	0
1	454309	1	1
1	454311	0	0
1	454313	0	0
1	454315	0	0
1	454317	0	1
1	454321	0	0
1	454357	0	0
1	454360	0	0
1	454362	0	0
1	454364	0	0
1	454365	0	0
1	454367	0	0
1	454369	0	0
1	454372	0	0
1	454376	0	0
1	454379	1	1
1	454382	0	0
1	454384	1	1
1	454387	0	1
1	454392	0	0
1	454394	0	0
1	454396	0	0
1	454399	0	0
1	454406	0	0
1	454407	0	0
1	454409	1	0
1	454413	0	0
1	454416	0	0
1	454436	0	0
1	454438	0	0
1	454440	0	0
1	454442	0	0
1	454444	1	0
1	454446	1	1
1	454450	0	0
1	454484	0	0
1	454764	1	0
1	454772	0	0
1	454774	0	0
1	454777	0	0
1	454780	0	0
1	454782	1	0
1	454784	0	1
1	454786	0	0
1	454789	0	0
1	454793	0	0
1	454796	0	0
1	454798	0	1
1	454800	1	0
1	454802	0	0
1	454804	0	0
1	454808	0	1
1	454812	1	0
1	454815	0	0
1	454816	0	0
1	454819	0	0
1	454820	0	0
1	454821	0	0
1	454822	0	0
1	454823	0	0
1	454824	0	0
1	454825	0	0
1	454826	1	0
1	454827	1	0
1	454828	0	0
1	454829	0	0
1	454830	0	0
1	454831	0	1
1	454832	0	0
1	454833	0	0
1	454834	0	0
1	454835	0	0
1	454836	0	0
1	454837	0	0
1	454838	0	0
1	454839	0	0
1	454840	0	0
1	454841	0	0
1	454842	0	0
1	454843	0	0
1	454844	0	0
1	454847	0	0
1	454848	0	0
1	454849	0	0
1	454851	0	0
1	454853	0	0
1	454855	0	0
1	454856	0	0
1	454858	0	0
1	454860	0	0
1	454862	0	1
1	455007	1	0
1	455008	1	0
1	455015	0	0
1	455016	0	0
1	455019	1	0
1	455020	0	0
1	455025	0	0
1	455026	0	0
1	455027	0	0
1	455028	0	0
1	455030	0	0
1	455031	0	0
1	455032	0	0
1	455033	1	1
1	455034	0	0
1	455035	0	0
1	455036	0	0
1	455037	0	0
1	455038	0	0
1	455041	0	0
1	455042	0	1
1	455043	0	0
1	455044	0	0
1	455045	0	0
1	455078	0	0
1	455080	0	0
1	455081	0	0
1	455094	0	0
1	455095	0	0
1	455096	0	0
1	455097	0	0
1	455111	0	0
1	455112	0	0
1	455113	0	0
1	455114	0	0
1	455115	0	1
1	455116	0	0
1	455117	0	0
1	455118	0	0
1	455119	0	0
1	455120	0	0
1	455121	0	0
1	455122	0	0
1	455123	1	1
1	455124	1	1
1	455125	0	0
1	455126	0	1
1	455127	1	0
1	455128	0	0
1	455199	0	0
1	455200	0	0
1	455201	0	0
1	455202	0	0
1	455203	0	0
1	455206	0	1
1	455207	0	0
1	455208	0	0
1	455209	0	0
1	455210	0	0
1	455211	0	0
1	455212	0	0
1	455213	0	0
1	455214	0	0
1	455215	0	0
1	455216	0	0
1	455217	0	0
1	455218	0	0
1	455219	0	0
1	455220	1	1
1	455221	1	1
1	455222	0	0
1	455223	0	1

## Sheet: Rat Q
DOTS Status	Sample ID #	1st session	2nd session
2	452433	1	1
2	452556	1	1			DOTS Status		1st session, 2nd session
2	441690	1	1			5= 3+		0= not indicated
2	451970	1	1			4= 2+		1 = indicated
2	452547	1	1			3= 1+
2	453225	1	1			2= AFB
5	435606	1	1			1= negative
5	435607	1	1
5	452246	1	1
5	452381	0	0
4	435585	1	1
4	435590	1	1
4	436285	1	1
4	437673	1	1
4	437772	1	1
4	437925	1	1
4	438128	1	1
4	438162	0	1
4	438717	1	1
4	438779	1	1
4	438865	1	1
4	439389	1	1
4	441757	1	1
4	441875	0	1
4	448640	1	1
4	448648	1	1
4	451173	0	0
4	452177	1	1
4	452182	1	1
4	452187	1	1
4	452240	1	1
4	452417	1	1
4	452524	1	0
4	452525	0	1
4	452613	1	1
4	452796	1	1
4	452864	0	0
4	453267	0	0
4	453411	1	1
4	453496	0	0
4	453634	1	1
4	453983	0	0
4	454007	1	1
4	454032	1	1
4	454084	1	1
4	454285	1	1
4	454589	1	1
4	454641	1	1
4	454766	1	1
4	455022	1	1
4	455029	1	1
4	455040	1	1
3	435630	1	1
3	435648	1	1
3	436000	1	1
3	436165	0	0
3	437674	1	1
3	437676	1	1
3	437803	0	0
3	437835	1	1
3	437893	1	1
3	438088	1	1
3	438100	1	1
3	438101	1	1
3	438156	1	1
3	438377	1	1
3	438387	0	0
3	438862	1	1
3	438903	1	1
3	439387	0	0
3	439420	1	1
3	441600	1	1
3	441699	1	0
3	441726	1	1
3	449317	1	1
3	449318	0	0
3	451991	1	1
3	452175	1	1
3	452456	1	1
3	452515	0	1
3	452568	1	1
3	452649	1	1
3	452872	1	1
3	452873	1	1
3	452874	1	1
3	452877	1	1
3	452878	1	1
3	453053	1	1
3	453081	1	1
3	453090	1	1
3	453139	1	1
3	453334	1	1
3	453335	1	1
3	453396	1	1
3	453398	0	0
3	453428	1	1
3	453490	1	1
3	453551	1	1
3	453552	0	0
3	453628	1	1
3	454003	1	1
3	454017	1	1
3	454018	1	1
3	454022	0	1
3	454027	1	1
3	454039	0	1
3	454132	0	0
3	454389	1	1
3	454526	1	1
3	455039	1	1
3	455076	1	1
3	455077	1	1
3	455131	1	1
2	438187	0	0
2	454021	1	1
2	437704	1	1
2	437768	1	1
2	455204	1	0
2	437705	1	1
2	437764	1	1
2	437909	0	0
2	438103	1	1
2	438104	1	1
2	438197	1	0
2	439460	1	1
2	441412	1	1
2	453619	0	0
2	454205	0	0
2	435623	0	0
2	437908	0	0
2	438363	1	1
2	439037	1	1
2	439456	0	0
2	453106	0	0
2	453459	0	0
2	454204	0	0
2	435974	1	1
2	439036	0	0
2	454054	1	1
2	454059	0	1
1	435913	1	0
1	435914	0	0
1	435916	0	0
1	435921	0	0
1	435924	0	0
1	435925	1	0
1	435926	1	0
1	435927	0	0
1	435928	0	0
1	435930	1	1
1	435950	1	0
1	435952	1	1
1	435984	0	0
1	435985	0	1
1	435986	1	0
1	435989	1	0
1	435991	0	0
1	435992	0	0
1	435993	0	0
1	435995	0	1
1	436002	0	0
1	436010	0	0
1	436011	0	0
1	436014	0	0
1	436015	0	0
1	436016	0	1
1	436017	0	1
1	436018	0	0
1	436019	0	0
1	436025	0	0
1	436026	0	0
1	436029	0	1
1	436034	0	0
1	436042	1	1
1	436045	1	0
1	436046	1	1
1	436048	0	0
1	436050	0	0
1	436054	0	0
1	436056	1	1
1	436060	1	0
1	436062	0	0
1	436063	1	1
1	436065	0	0
1	436066	0	0
1	436069	0	1
1	436070	1	0
1	436071	1	0
1	436072	1	1
1	436073	0	0
1	436074	0	0
1	436075	0	0
1	436076	0	0
1	436077	1	1
1	436080	0	0
1	436082	1	1
1	436083	0	0
1	436093	0	0
1	436098	1	1
1	436137	0	0
1	436138	0	0
1	436139	0	0
1	436140	0	0
1	436143	0	0
1	436144	0	0
1	436145	1	0
1	436148	0	0
1	436149	0	0
1	436150	0	0
1	436151	0	0
1	436154	0	0
1	436155	1	1
1	436156	0	1
1	436157	1	1
1	436162	0	0
1	436163	0	0
1	436168	1	0
1	436169	0	0
1	436170	0	0
1	436172	1	1
1	436181	0	0
1	436182	1	0
1	436183	0	0
1	436184	0	0
1	436186	0	0
1	436187	1	1
1	436188	1	1
1	436189	0	0
1	436190	0	0
1	436191	0	0
1	436218	0	0
1	436219	1	1
1	436220	0	0
1	436221	1	1
1	436222	1	1
1	436223	1	1
1	436227	0	0
1	436228	0	0
1	436236	0	0
1	437252	0	0
1	437316	0	0
1	437360	0	0
1	437563	1	1
1	437566	1	1
1	437567	0	0
1	437568	1	0
1	437569	0	1
1	437570	1	0
1	437571	0	1
1	437572	0	0
1	437573	0	0
1	437574	1	0
1	437575	0	0
1	437576	0	0
1	437577	0	1
1	437581	0	0
1	437582	0	0
1	437583	0	0
1	437584	0	0
1	437585	0	0
1	437586	1	1
1	437589	0	0
1	437590	0	0
1	437669	0	1
1	437670	0	0
1	437671	1	0
1	437678	0	0
1	437679	0	0
1	437680	0	0
1	437681	0	0
1	437682	1	1
1	437683	1	1
1	437684	0	1
1	437685	1	1
1	437686	1	0
1	437687	1	0
1	437688	0	0
1	437703	0	0
1	437765	0	1
1	437766	0	0
1	437773	0	0
1	437774	0	0
1	437779	0	0
1	437780	0	0
1	437783	1	1
1	437784	0	0
1	437787	0	0
1	437788	1	1
1	437789	0	0
1	437790	0	0
1	437791	0	0
1	437792	0	0
1	437793	1	1
1	437794	0	0
1	437795	0	1
1	437796	0	0
1	437797	0	0
1	437798	1	0
1	437801	1	1
1	437802	0	0
1	437809	0	0
1	437810	0	0
1	437832	0	0
1	437840	1	1
1	437841	0	0
1	437842	0	0
1	437843	0	1
1	437844	0	0
1	437845	1	1
1	437846	0	0
1	437847	0	0
1	437849	0	1
1	437850	0	0
1	437851	1	1
1	437852	0	0
1	437853	0	0
1	437854	0	0
1	437856	0	0
1	437861	1	1
1	437863	0	0
1	437990	1	0
1	437992	1	0
1	437993	0	0
1	437994	0	0
1	437995	1	0
1	437996	0	0
1	437999	0	0
1	438006	1	0
1	438007	0	0
1	438009	0	0
1	438010	1	1
1	438013	0	0
1	438014	1	1
1	438015	0	1
1	438016	0	0
1	438017	1	1
1	438018	1	0
1	438019	0	0
1	438020	0	0
1	438021	0	1
1	438022	1	0
1	438023	0	0
1	438024	0	0
1	438061	0	0
1	438106	0	0
1	438107	0	0
1	438108	1	1
1	438109	1	1
1	438110	0	0
1	438111	0	1
1	438181	0	0
1	438182	0	1
1	438183	1	1
1	438184	0	1
1	438189	1	1
1	438190	1	0
1	438193	0	1
1	438194	0	0
1	438195	0	0
1	438196	1	0
1	438198	0	0
1	438199	0	0
1	438200	1	0
1	438201	0	0
1	438202	0	0
1	438203	0	0
1	438204	1	0
1	438205	1	0
1	438206	0	0
1	438207	0	0
1	438210	0	0
1	438212	0	1
1	438213	0	0
1	438259	0	0
1	438260	0	0
1	438261	0	0
1	438262	0	0
1	438263	0	0
1	438264	0	0
1	438265	0	0
1	438266	0	0
1	438267	0	0
1	438268	0	1
1	438483	0	0
1	438493	0	0
1	438494	0	0
1	438495	0	0
1	438496	0	0
1	438497	0	0
1	438498	0	0
1	438499	0	1
1	438500	0	1
1	438501	0	0
1	438502	0	0
1	438504	1	1
1	438505	0	1
1	438506	1	0
1	438507	0	1
1	438508	0	0
1	438509	0	1
1	438510	0	0
1	438511	1	0
1	438512	0	0
1	438513	0	0
1	438514	0	0
1	438516	0	1
1	438517	0	1
1	438567	0	0
1	438568	0	0
1	438655	0	0
1	438656	0	0
1	438658	0	0
1	438659	1	1
1	438660	0	0
1	438661	0	0
1	438662	0	0
1	438663	0	0
1	438664	0	0
1	438665	0	0
1	438666	0	0
1	438667	0	0
1	438668	0	0
1	438669	0	1
1	438670	0	1
1	438672	0	0
1	438673	0	0
1	438796	0	0
1	438797	1	0
1	438915	0	0
1	438929	1	0
1	438939	0	0
1	438987	1	0
1	438988	0	0
1	438991	0	1
1	438992	0	1
1	438993	0	0
1	438994	1	0
1	438997	0	0
1	438998	1	1
1	438999	1	1
1	439000	0	0
1	439001	0	0
1	439003	0	0
1	439004	0	0
1	439005	0	0
1	439006	0	0
1	439007	1	0
1	439008	1	1
1	439009	0	0
1	439010	0	0
1	439011	0	1
1	439012	0	0
1	439013	0	1
1	439014	1	1
1	439015	0	0
1	439016	0	0
1	439017	1	0
1	439018	0	0
1	439021	1	0
1	439022	1	0
1	439023	1	1
1	439024	0	0
1	439025	0	0
1	439026	0	1
1	439027	0	0
1	439028	0	0
1	439029	0	0
1	439030	0	0
1	439031	0	1
1	439032	0	0
1	439033	0	1
1	439202	0	0
1	439224	0	0
1	439225	0	0
1	439226	0	0
1	439227	0	0
1	439228	0	0
1	439229	1	0
1	439230	1	1
1	439231	1	0
1	439232	0	0
1	439233	0	0
1	439234	0	0
1	439235	1	0
1	439238	0	0
1	439241	0	0
1	439243	1	1
1	439245	0	0
1	439246	0	0
1	439247	1	0
1	439250	0	0
1	439251	1	1
1	439252	1	1
1	439253	1	0
1	439254	0	0
1	439255	0	0
1	439258	1	0
1	439328	0	0
1	439329	0	0
1	439334	1	0
1	439335	0	0
1	439336	0	0
1	439337	1	0
1	439338	0	0
1	439339	1	1
1	439340	1	1
1	439341	0	0
1	439342	0	0
1	439343	1	0
1	439344	0	0
1	439345	0	0
1	439346	0	0
1	439347	1	1
1	439348	0	0
1	439349	0	0
1	439350	1	0
1	439351	0	0
1	439352	0	0
1	439353	0	0
1	439354	0	0
1	439362	0	0
1	439363	1	1
1	439364	1	1
1	439365	1	1
1	439367	0	0
1	439368	1	0
1	439369	0	0
1	439370	0	0
1	439371	0	0
1	439372	0	0
1	439373	0	0
1	439374	0	0
1	439375	0	1
1	439376	0	0
1	439377	1	1
1	439395	0	0
1	439401	1	0
1	439402	0	0
1	439405	1	0
1	439406	0	0
1	439407	1	0
1	439434	0	0
1	439435	1	1
1	439437	0	0
1	439438	0	0
1	439439	0	0
1	439440	1	0
1	439441	1	0
1	439442	0	0
1	439443	0	1
1	439444	0	0
1	439446	0	0
1	439447	0	0
1	439448	0	0
1	439449	0	0
1	439450	0	0
1	439458	1	1
1	439459	1	1
1	439462	0	0
1	439463	0	0
1	439464	1	1
1	439465	0	1
1	439466	0	0
1	439467	0	0
1	439468	0	1
1	439469	1	1
1	439474	0	1
1	439475	1	1
1	439476	1	0
1	439477	0	0
1	439478	0	0
1	439483	1	1
1	439484	0	0
1	439485	0	0
1	439486	0	0
1	439487	1	0
1	439488	0	0
1	439489	0	0
1	439490	0	1
1	441751	0	0
1	441754	0	0
1	441755	0	0
1	441758	0	0
1	441759	0	0
1	441760	0	0
1	441761	0	0
1	441762	1	0
1	441763	0	0
1	441764	0	0
1	441765	0	0
1	441766	0	0
1	441767	0	0
1	441768	0	1
1	441769	0	1
1	441770	0	0
1	441771	0	0
1	441772	0	0
1	441773	1	1
1	441774	1	0
1	441775	0	0
1	441776	0	0
1	441777	0	0
1	441778	0	0
1	441779	0	1
1	441780	0	1
1	441782	0	0
1	441783	0	0
1	441784	0	0
1	441785	0	0
1	441786	1	1
1	441787	0	0
1	441788	0	0
1	441789	0	1
1	441790	1	0
1	441791	0	0
1	441792	0	0
1	441794	0	0
1	441795	1	1
1	441796	1	1
1	441797	0	0
1	441798	1	0
1	441799	0	0
1	441801	0	0
1	441802	0	0
1	441803	0	1
1	441804	0	0
1	441805	1	0
1	441811	0	1
1	441812	0	0
1	441813	0	0
1	441814	0	0
1	441815	0	0
1	441816	0	0
1	441821	0	0
1	441822	1	0
1	441823	1	1
1	441824	0	0
1	441825	1	1
1	441869	0	0
1	441870	1	1
1	441871	0	0
1	441888	0	0
1	447500	1	1
1	447723	1	0
1	448147	0	0
1	448148	0	0
1	448149	0	0
1	448150	0	0
1	448151	0	0
1	448152	0	1
1	448153	0	0
1	448154	0	0
1	448155	0	0
1	448156	0	0
1	448316	0	0
1	448612	0	0
1	448616	0	0
1	448618	0	0
1	448620	0	0
1	448622	0	0
1	448624	0	0
1	448626	0	0
1	448628	0	0
1	448630	0	0
1	448695	0	0
1	448770	0	0
1	448772	0	0
1	448777	0	0
1	449288	0	0
1	449289	0	0
1	449292	0	0
1	449293	0	0
1	449313	1	1
1	449314	1	1
1	449315	0	0
1	449316	0	0
1	449319	0	0
1	449320	0	0
1	449321	0	0
1	449322	0	0
1	449323	0	0
1	449324	0	0
1	449325	0	0
1	449326	0	0
1	449327	1	1
1	449328	0	0
1	449329	0	0
1	452004	0	0
1	452007	0	0
1	452009	0	0
1	452011	0	0
1	452013	0	0
1	452015	1	1
1	452017	1	1
1	452019	1	0
1	452022	0	0
1	452024	1	1
1	452027	0	0
1	452029	1	1
1	452031	0	0
1	452033	0	0
1	452035	0	1
1	452039	1	1
1	452045	0	0
1	452047	0	0
1	452053	0	0
1	452055	0	0
1	452057	0	0
1	452059	0	0
1	452061	1	1
1	452063	0	0
1	452065	0	0
1	452067	1	1
1	452069	1	1
1	452073	0	0
1	452077	0	0
1	452079	0	0
1	452151	1	0
1	452153	0	0
1	452155	0	0
1	452157	0	0
1	452159	0	0
1	452161	0	0
1	452163	0	0
1	452173	1	1
1	452176	0	0
1	452180	0	0
1	452183	0	0
1	452185	0	0
1	452234	1	1
1	452236	0	1
1	452238	0	0
1	452242	0	0
1	452243	0	0
1	452244	0	0
1	452245	0	0
1	452248	0	0
1	452249	0	0
1	452250	0	0
1	452252	0	0
1	452254	0	0
1	452256	0	0
1	452257	1	0
1	452259	0	0
1	452261	1	0
1	452262	0	1
1	452282	0	1
1	452284	0	0
1	452286	0	0
1	452290	0	0
1	452292	0	0
1	452294	0	0
1	452296	0	0
1	452297	0	0
1	452299	0	0
1	452301	0	0
1	452303	0	0
1	452305	0	0
1	452307	0	0
1	452309	0	0
1	452311	0	1
1	452313	0	0
1	452315	1	1
1	452317	0	0
1	452319	0	0
1	452321	0	0
1	452323	0	0
1	452325	1	1
1	452327	0	0
1	452329	1	1
1	452346	0	0
1	452349	0	0
1	452379	0	0
1	452383	1	1
1	452385	0	0
1	452387	0	0
1	452389	0	0
1	452391	1	1
1	452393	1	0
1	452395	0	0
1	452396	0	1
1	452397	0	0
1	452398	0	0
1	452402	1	1
1	452405	0	0
1	452407	0	1
1	452409	1	0
1	452411	1	1
1	452413	0	0
1	452415	0	0
1	452420	0	0
1	452423	0	0
1	452425	0	0
1	452427	0	0
1	452429	1	1
1	452431	1	0
1	452435	0	0
1	452439	0	0
1	452441	1	0
1	452443	0	1
1	452445	0	0
1	452447	0	0
1	452449	0	0
1	452451	0	0
1	452453	1	0
1	452455	1	1
1	452459	0	0
1	452461	1	1
1	452500	0	0
1	452502	0	1
1	452504	0	0
1	452507	0	0
1	452509	0	0
1	452518	0	1
1	452520	0	0
1	452522	0	0
1	452528	0	0
1	452530	1	0
1	452532	0	1
1	452534	0	0
1	452534	0	0
1	452538	0	0
1	452540	0	1
1	452541	0	1
1	452542	0	0
1	452544	1	1
1	452548	0	0
1	452549	0	0
1	452551	0	0
1	452553	0	0
1	452557	0	1
1	452559	1	1
1	452561	1	0
1	452563	0	0
1	452566	0	0
1	452570	0	0
1	452572	0	0
1	452574	0	0
1	452576	0	0
1	452580	0	0
1	452582	0	1
1	452584	0	0
1	452586	0	1
1	452588	0	0
1	452592	1	0
1	452594	1	0
1	452598	0	1
1	452600	0	0
1	452602	0	0
1	452604	0	0
1	452606	0	0
1	452608	0	0
1	452612	0	1
1	452616	0	0
1	452618	0	0
1	452620	1	1
1	452622	1	1
1	452624	0	0
1	452630	0	0
1	452653	0	0
1	452655	0	0
1	452657	1	0
1	452659	0	0
1	452701	0	0
1	452703	1	1
1	452705	0	0
1	452707	0	0
1	452735	0	0
1	452735	1	1
1	452741	0	0
1	452770	0	0
1	452807	0	0
1	452808	0	1
1	452809	0	0
1	452810	0	0
1	452848	0	0
1	452849	1	0
1	452858	0	0
1	452859	0	0
1	452865	1	0
1	452866	0	0
1	452867	0	0
1	452868	0	0
1	452869	0	1
1	452870	0	0
1	452871	0	1
1	452875	1	0
1	452876	0	0
1	452879	0	0
1	452880	0	0
1	452881	1	1
1	452882	0	0
1	452905	0	1
1	452906	0	0
1	452913	0	0
1	452914	0	0
1	452952	1	1
1	452953	0	1
1	452988	1	0
1	452989	0	0
1	452990	0	0
1	452991	0	0
1	452992	0	0
1	452993	0	0
1	452998	0	0
1	452999	0	0
1	453028	0	0
1	453029	0	0
1	453045	0	1
1	453046	0	0
1	453050	0	0
1	453051	0	0
1	453052	0	1
1	453055	0	0
1	453056	0	0
1	453057	1	1
1	453058	0	0
1	453059	0	0
1	453060	1	1
1	453061	0	0
1	453062	0	0
1	453063	1	0
1	453064	0	0
1	453065	0	1
1	453066	1	1
1	453067	1	1
1	453068	0	0
1	453069	0	0
1	453070	0	0
1	453071	0	0
1	453074	0	0
1	453076	0	0
1	453078	0	0
1	453080	0	0
1	453085	1	1
1	453088	0	0
1	453095	0	0
1	453097	0	0
1	453099	0	0
1	453101	1	0
1	453103	0	1
1	453105	0	0
1	453109	0	1
1	453111	1	1
1	453113	0	0
1	453115	0	0
1	453116	0	0
1	453117	0	0
1	453119	0	1
1	453120	1	0
1	453122	0	0
1	453123	0	0
1	453124	1	1
1	453125	0	0
1	453126	0	1
1	453127	1	1
1	453128	0	0
1	453129	0	0
1	453131	0	0
1	453132	1	0
1	453133	0	0
1	453143	0	0
1	453145	0	0
1	453147	1	1
1	453149	0	0
1	453151	0	1
1	453153	0	0
1	453157	1	0
1	453159	1	1
1	453161	1	0
1	453163	0	0
1	453165	0	1
1	453167	0	0
1	453177	0	0
1	453179	0	1
1	453181	0	0
1	453208	0	1
1	453210	0	1
1	453212	1	1
1	453215	0	0
1	453217	0	0
1	453219	1	0
1	453222	1	0
1	453224	0	0
1	453228	0	0
1	453260	0	0
1	453261	0	0
1	453264	0	1
1	453268	0	0
1	453270	0	1
1	453272	0	0
1	453273	0	0
1	453275	1	1
1	453277	0	0
1	453279	0	0
1	453281	0	0
1	453283	0	1
1	453285	0	0
1	453287	0	0
1	453289	0	0
1	453291	0	0
1	453295	0	0
1	453297	1	0
1	453299	0	0
1	453301	0	1
1	453303	0	0
1	453305	0	0
1	453307	0	0
1	453309	0	1
1	453311	0	0
1	453314	0	0
1	453316	0	0
1	453318	1	0
1	453320	1	1
1	453323	0	0
1	453325	0	0
1	453327	0	1
1	453329	0	0
1	453331	0	0
1	453333	0	0
1	453337	0	0
1	453347	0	0
1	453388	0	0
1	453390	0	0
1	453392	0	0
1	453394	0	0
1	453400	0	0
1	453402	0	0
1	453404	0	0
1	453406	0	0
1	453420	0	1
1	453421	0	0
1	453422	0	0
1	453423	0	0
1	453424	0	1
1	453425	1	1
1	453426	1	0
1	453429	0	0
1	453430	0	0
1	453431	0	0
1	453432	1	1
1	453433	0	0
1	453434	1	1
1	453435	0	0
1	453436	0	0
1	453437	0	0
1	453438	0	0
1	453439	0	0
1	453440	0	0
1	453441	1	0
1	453442	1	1
1	453443	0	0
1	453444	1	1
1	453446	0	0
1	453448	0	0
1	453452	0	0
1	453462	0	0
1	453463	0	0
1	453464	0	0
1	453466	1	1
1	453468	0	0
1	453472	0	0
1	453474	0	0
1	453476	0	0
1	453478	1	0
1	453480	0	0
1	453483	0	1
1	453486	0	0
1	453488	1	0
1	453492	0	0
1	453494	0	0
1	453498	1	1
1	453500	0	0
1	453501	0	0
1	453502	0	0
1	453504	0	0
1	453506	0	0
1	453508	0	1
1	453510	0	0
1	453512	0	0
1	453514	0	0
1	453516	0	0
1	453518	0	0
1	453520	0	1
1	453522	0	0
1	453524	0	0
1	453526	1	0
1	453528	0	0
1	453531	0	0
1	453533	0	0
1	453535	0	0
1	453537	0	0
1	453539	0	0
1	453541	1	0
1	453543	1	0
1	453545	1	0
1	453547	0	0
1	453550	0	1
1	453554	0	0
1	453556	1	0
1	453614	0	0
1	453617	0	0
1	453620	1	1
1	453621	0	0
1	453622	0	0
1	453623	0	0
1	453624	0	0
1	453625	0	0
1	453626	0	0
1	453629	0	0
1	453630	0	0
1	453632	0	0
1	453633	0	0
1	453640	0	0
1	453641	0	0
1	453642	0	0
1	453643	1	1
1	453644	0	1
1	453645	1	1
1	453654	1	1
1	453655	1	1
1	453656	1	0
1	453657	1	0
1	453658	1	1
1	453659	1	0
1	453660	0	1
1	453661	0	0
1	453667	0	0
1	453697	0	0
1	453698	1	1
1	453709	0	0
1	453710	0	0
1	453719	1	1
1	453720	1	0
1	453721	0	0
1	453722	1	1
1	453723	0	0
1	453724	0	0
1	453931	0	1
1	453933	0	0
1	453935	0	0
1	453937	0	0
1	453942	1	0
1	453944	1	0
1	453948	0	0
1	453951	0	0
1	453954	0	0
1	453956	0	0
1	453958	0	1
1	453960	0	0
1	453962	0	0
1	453964	0	0
1	453967	0	0
1	453969	0	0
1	453971	0	1
1	453973	0	1
1	453979	0	0
1	453981	0	0
1	453985	0	0
1	453987	0	0
1	453989	0	1
1	453991	1	1
1	453993	1	0
1	453995	0	1
1	453998	1	0
1	454000	0	0
1	454002	1	0
1	454006	1	1
1	454010	0	0
1	454014	1	1
1	454020	0	0
1	454024	0	0
1	454030	0	0
1	454034	1	0
1	454036	0	1
1	454038	1	0
1	454044	0	0
1	454046	0	0
1	454048	0	0
1	454050	0	0
1	454052	0	0
1	454056	0	0
1	454058	0	0
1	454062	0	0
1	454064	0	0
1	454066	0	0
1	454068	0	0
1	454070	0	0
1	454072	0	0
1	454074	0	1
1	454077	0	0
1	454079	1	0
1	454080	1	0
1	454081	1	0
1	454082	0	0
1	454085	0	0
1	454086	0	0
1	454087	0	0
1	454088	1	0
1	454091	0	0
1	454092	0	0
1	454094	0	0
1	454096	0	0
1	454098	0	0
1	454101	0	0
1	454146	0	0
1	454148	0	0
1	454150	0	1
1	454152	0	0
1	454154	0	0
1	454156	0	0
1	454158	0	0
1	454160	0	1
1	454162	0	0
1	454164	0	0
1	454166	1	1
1	454170	0	0
1	454172	0	0
1	454188	0	0
1	454190	0	0
1	454192	0	1
1	454194	1	1
1	454196	0	0
1	454198	0	0
1	454203	0	0
1	454208	0	0
1	454211	0	0
1	454215	0	1
1	454216	0	1
1	454217	0	0
1	454220	0	0
1	454221	0	1
1	454222	0	0
1	454223	0	0
1	454224	0	0
1	454225	0	0
1	454226	0	0
1	454227	0	0
1	454230	0	0
1	454234	0	0
1	454265	0	0
1	454269	0	0
1	454271	1	0
1	454275	0	0
1	454277	0	0
1	454279	0	1
1	454281	0	1
1	454287	0	0
1	454293	0	0
1	454295	0	0
1	454297	0	1
1	454299	0	0
1	454303	0	0
1	454305	1	0
1	454307	0	0
1	454309	0	0
1	454311	0	0
1	454313	0	0
1	454315	0	0
1	454317	0	0
1	454321	0	0
1	454357	0	0
1	454360	0	0
1	454362	0	0
1	454364	0	0
1	454365	0	0
1	454367	0	0
1	454369	1	0
1	454372	0	0
1	454376	0	0
1	454379	1	1
1	454382	1	0
1	454384	1	0
1	454387	0	1
1	454392	0	0
1	454394	1	0
1	454396	0	0
1	454399	0	0
1	454406	0	0
1	454407	0	0
1	454409	0	1
1	454413	1	0
1	454416	0	0
1	454436	0	0
1	454438	0	0
1	454440	0	0
1	454442	0	0
1	454444	1	0
1	454446	1	0
1	454450	0	0
1	454484	0	0
1	454764	0	0
1	454772	0	0
1	454774	0	0
1	454777	0	0
1	454780	0	0
1	454782	1	0
1	454784	1	1
1	454786	0	0
1	454789	0	0
1	454793	0	0
1	454796	1	0
1	454798	0	0
1	454800	0	0
1	454802	0	0
1	454804	0	0
1	454808	1	0
1	454812	0	0
1	454815	1	0
1	454816	0	0
1	454819	0	0
1	454820	0	0
1	454821	0	0
1	454822	0	0
1	454823	0	0
1	454824	0	0
1	454825	0	0
1	454826	1	1
1	454827	0	0
1	454828	0	0
1	454829	0	0
1	454830	0	0
1	454831	1	0
1	454832	1	1
1	454833	0	0
1	454834	0	0
1	454835	0	0
1	454836	0	0
1	454837	0	0
1	454838	0	0
1	454839	0	0
1	454840	0	0
1	454841	0	0
1	454842	0	0
1	454843	0	1
1	454844	1	0
1	454847	1	0
1	454848	1	0
1	454849	0	0
1	454851	0	0
1	454853	0	0
1	454855	0	0
1	454856	0	0
1	454858	0	0
1	454860	0	0
1	454862	0	0
1	455007	1	1
1	455008	1	1
1	455015	0	0
1	455016	0	0
1	455019	0	0
1	455020	0	0
1	455025	0	0
1	455026	0	0
1	455027	0	1
1	455028	0	0
1	455030	0	0
1	455031	0	0
1	455032	0	0
1	455033	1	1
1	455034	0	0
1	455035	1	1
1	455036	1	0
1	455037	0	0
1	455038	0	0
1	455041	0	0
1	455042	0	1
1	455043	0	0
1	455044	0	0
1	455045	0	0
1	455078	0	0
1	455080	0	0
1	455081	0	0
1	455094	0	0
1	455095	0	0
1	455096	0	0
1	455097	0	0
1	455111	0	0
1	455112	0	0
1	455113	0	0
1	455114	0	0
1	455115	0	1
1	455116	0	0
1	455117	0	0
1	455118	0	0
1	455119	0	0
1	455120	0	0
1	455121	0	0
1	455122	0	0
1	455123	1	1
1	455124	1	1
1	455125	1	0
1	455126	0	0
1	455127	1	1
1	455128	1	0
1	455199	0	0
1	455200	0	1
1	455201	0	0
1	455202	1	0
1	455203	0	0
1	455206	0	0
1	455207	0	0
1	455208	0	0
1	455209	0	0
1	455210	0	0
1	455211	0	0
1	455212	0	0
1	455213	0	0
1	455214	0	0
1	455215	0	0
1	455216	0	0
1	455217	0	0
1	455218	1	1
1	455219	0	0
1	455220	1	1
1	455221	1	1
1	455222	0	0
1	455223	0	0

## Sheet: Rat R
DOTS Status	Sample ID #	1st session	2nd session
2	452433	0	0
2	452556	1	1			DOTS Status		1st session, 2nd session
2	441690	1	1			5= 3+		0= not indicated
2	451970	1	1			4= 2+		1 = indicated
2	452547	1	1			3= 1+
2	453225	1	1			2= AFB
5	435606	1	1			1= negative
5	435607	1	1
5	452246	0	1
5	452381	0	0
4	435585	1	1
4	435590	1	1
4	436285	1	1
4	437673	1	1
4	437772	1	1
4	437925	0	0
4	438128	1	1
4	438162	1	1
4	438717	0	1
4	438779	1	1
4	438865	1	1
4	439389	1	1
4	441757	1	1
4	441875	1	1
4	448640	1	1
4	448648	1	1
4	451173	1	1
4	452177	1	1
4	452182	1	1
4	452187	0	1
4	452240	1	1
4	452417	0	1
4	452524	1	1
4	452525	1	1
4	452613	1	1
4	452796	1	1
4	452864	1	1
4	453267	0	0
4	453411	1	1
4	453496	1	1
4	453634	1	1
4	453983	1	1
4	454007	1	1
4	454032	1	1
4	454084	1	0
4	454285	1	1
4	454589	1	1
4	454641	1	1
4	454766	1	1
4	455022	1	1
4	455029	1	1
4	455040	1	1
3	435630	1	1
3	435648	1	0
3	436000	1	1
3	436165	1	1
3	437674	1	1
3	437676	1	1
3	437803	0	0
3	437835	1	1
3	437893	1	1
3	438088	0	0
3	438100	0	0
3	438101	0	0
3	438156	1	1
3	438377	1	1
3	438387	0	0
3	438862	1	1
3	438903	0	1
3	439387	0	0
3	439420	1	1
3	441600	1	1
3	441699	1	1
3	441726	0	0
3	449317	1	1
3	449318	0	0
3	451991	1	1
3	452175	1	1
3	452456	1	1
3	452515	0	0
3	452568	1	1
3	452649	1	1
3	452872	1	1
3	452873	1	1
3	452874	1	1
3	452877	1	1
3	452878	1	1
3	453053	1	1
3	453081	1	1
3	453090	1	1
3	453139	1	1
3	453334	1	1
3	453335	1	1
3	453396	1	1
3	453398	0	0
3	453428	1	1
3	453490	1	1
3	453551	1	1
3	453552	0	0
3	453628	1	1
3	454003	1	1
3	454017	1	1
3	454018	0	1
3	454022	1	1
3	454027	1	1
3	454039	0	1
3	454132	0	0
3	454389	1	1
3	454526	1	1
3	455039	1	1
3	455076	1	1
3	455077	1	0
3	455131	1	1
2	438187	0	0
2	454021	1	1
2	437704	1	1
2	437768	1	1
2	455204	0	0
2	437705	0	1
2	437764	1	1
2	437909	0	1
2	438103	1	1
2	438104	0	0
2	438197	0	0
2	439460	1	1
2	441412	1	1
2	453619	0	1
2	454205	0	0
2	435623	0	0
2	437908	1	1
2	438363	0	0
2	439037	0	0
2	439456	0	0
2	453106	1	0
2	453459	0	0
2	454204	0	0
2	435974	1	1
2	439036	0	0
2	454054	1	1
2	454059	0	0
1	435913	0	0
1	435914	0	1
1	435916	0	0
1	435921	0	0
1	435924	0	1
1	435925	0	0
1	435926	0	0
1	435927	0	0
1	435928	0	0
1	435930	1	0
1	435950	0	0
1	435952	1	1
1	435984	0	0
1	435985	0	0
1	435986	0	0
1	435989	0	1
1	435991	0	0
1	435992	0	0
1	435993	0	0
1	435995	0	0
1	436002	1	1
1	436010	0	0
1	436011	0	0
1	436014	0	0
1	436015	0	0
1	436016	1	1
1	436017	0	0
1	436018	1	0
1	436019	0	0
1	436025	0	0
1	436026	0	0
1	436029	0	1
1	436034	0	0
1	436042	0	1
1	436045	0	0
1	436046	0	0
1	436048	0	0
1	436050	0	0
1	436054	0	0
1	436056	1	1
1	436060	1	1
1	436062	0	0
1	436063	1	0
1	436065	0	0
1	436066	0	0
1	436069	0	0
1	436070	0	0
1	436071	0	0
1	436072	1	1
1	436073	0	0
1	436074	0	0
1	436075	0	0
1	436076	1	0
1	436077	0	0
1	436080	0	0
1	436082	0	0
1	436083	0	0
1	436093	0	0
1	436098	1	1
1	436137	0	0
1	436138	0	0
1	436139	0	0
1	436140	1	0
1	436143	1	1
1	436144	0	0
1	436145	1	1
1	436148	0	0
1	436149	0	0
1	436150	0	0
1	436151	0	0
1	436154	0	1
1	436155	0	0
1	436156	1	0
1	436157	0	0
1	436162	0	1
1	436163	0	0
1	436168	0	0
1	436169	0	0
1	436170	0	0
1	436172	1	1
1	436181	1	1
1	436182	0	0
1	436183	0	0
1	436184	0	0
1	436186	0	0
1	436187	0	0
1	436188	0	0
1	436189	0	0
1	436190	0	0
1	436191	0	0
1	436218	0	0
1	436219	1	0
1	436220	0	0
1	436221	1	1
1	436222	1	1
1	436223	0	0
1	436227	0	0
1	436228	0	0
1	436236	1	0
1	437252	0	0
1	437316	0	0
1	437360	0	0
1	437563	1	1
1	437566	1	1
1	437567	1	0
1	437568	0	1
1	437569	0	1
1	437570	0	1
1	437571	1	0
1	437572	1	0
1	437573	0	0
1	437574	0	1
1	437575	1	0
1	437576	0	0
1	437577	0	0
1	437581	0	0
1	437582	0	0
1	437583	0	0
1	437584	1	0
1	437585	0	0
1	437586	1	1
1	437589	1	0
1	437590	0	0
1	437669	1	1
1	437670	0	0
1	437671	0	0
1	437678	0	0
1	437679	0	0
1	437680	0	0
1	437681	0	0
1	437682	1	0
1	437683	1	0
1	437684	0	0
1	437685	0	1
1	437686	0	1
1	437687	0	0
1	437688	0	0
1	437703	0	0
1	437765	0	1
1	437766	0	1
1	437773	0	0
1	437774	0	0
1	437779	0	0
1	437780	1	1
1	437783	0	1
1	437784	1	0
1	437787	0	1
1	437788	1	1
1	437789	0	0
1	437790	1	1
1	437791	0	0
1	437792	0	0
1	437793	0	0
1	437794	0	0
1	437795	1	1
1	437796	0	0
1	437797	0	0
1	437798	0	0
1	437801	0	1
1	437802	0	1
1	437809	0	0
1	437810	0	0
1	437832	0	0
1	437840	0	0
1	437841	0	0
1	437842	1	0
1	437843	0	0
1	437844	0	0
1	437845	1	1
1	437846	0	0
1	437847	0	0
1	437849	0	1
1	437850	1	0
1	437851	1	1
1	437852	0	0
1	437853	0	0
1	437854	0	0
1	437856	0	0
1	437861	0	1
1	437863	0	0
1	437990	0	0
1	437992	0	0
1	437993	0	0
1	437994	0	0
1	437995	0	0
1	437996	0	0
1	437999	0	0
1	438006	0	0
1	438007	0	0
1	438009	0	0
1	438010	0	0
1	438013	0	0
1	438014	0	0
1	438015	0	0
1	438016	0	0
1	438017	0	0
1	438018	0	0
1	438019	0	0
1	438020	0	0
1	438021	0	0
1	438022	0	0
1	438023	0	0
1	438024	0	0
1	438061	0	0
1	438106	0	0
1	438107	0	0
1	438108	0	0
1	438109	0	0
1	438110	0	0
1	438111	0	0
1	438181	0	0
1	438182	0	0
1	438183	0	0
1	438184	0	0
1	438189	0	0
1	438190	0	0
1	438193	0	0
1	438194	0	0
1	438195	0	0
1	438196	0	0
1	438198	0	0
1	438199	0	0
1	438200	0	0
1	438201	0	0
1	438202	0	0
1	438203	0	0
1	438204	0	0
1	438205	0	0
1	438206	0	0
1	438207	0	0
1	438210	0	0
1	438212	0	0
1	438213	0	0
1	438259	0	0
1	438260	0	0
1	438261	0	0
1	438262	0	0
1	438263	0	0
1	438264	0	0
1	438265	0	0
1	438266	0	0
1	438267	0	0
1	438268	0	0
1	438483	0	0
1	438493	0	0
1	438494	0	0
1	438495	0	0
1	438496	0	0
1	438497	0	0
1	438498	0	0
1	438499	0	0
1	438500	0	0
1	438501	0	1
1	438502	0	0
1	438504	1	1
1	438505	0	1
1	438506	0	1
1	438507	0	0
1	438508	0	0
1	438509	0	0
1	438510	0	0
1	438511	0	0
1	438512	0	1
1	438513	0	0
1	438514	0	0
1	438516	0	0
1	438517	0	0
1	438567	0	0
1	438568	0	0
1	438655	0	0
1	438656	0	0
1	438658	0	0
1	438659	0	1
1	438660	0	0
1	438661	0	0
1	438662	0	0
1	438663	0	0
1	438664	0	0
1	438665	0	0
1	438666	0	0
1	438667	0	0
1	438668	0	0
1	438669	0	0
1	438670	0	0
1	438672	0	0
1	438673	0	0
1	438796	0	0
1	438797	0	0
1	438915	1	1
1	438929	1	1
1	438939	0	0
1	438987	0	0
1	438988	0	0
1	438991	0	1
1	438992	0	0
1	438993	0	0
1	438994	0	0
1	438997	0	0
1	438998	1	1
1	438999	0	0
1	439000	0	0
1	439001	0	1
1	439003	0	0
1	439004	0	0
1	439005	0	0
1	439006	0	0
1	439007	0	1
1	439008	0	1
1	439009	0	0
1	439010	0	0
1	439011	0	0
1	439012	0	0
1	439013	1	0
1	439014	0	0
1	439015	0	0
1	439016	0	0
1	439017	1	1
1	439018	0	0
1	439021	0	0
1	439022	0	1
1	439023	0	0
1	439024	0	0
1	439025	0	0
1	439026	1	0
1	439027	0	0
1	439028	0	0
1	439029	0	0
1	439030	0	0
1	439031	1	1
1	439032	0	0
1	439033	0	0
1	439202	0	0
1	439224	0	0
1	439225	1	0
1	439226	0	0
1	439227	0	0
1	439228	1	0
1	439229	0	0
1	439230	1	1
1	439231	0	1
1	439232	0	0
1	439233	0	0
1	439234	0	0
1	439235	0	0
1	439238	0	0
1	439241	0	0
1	439243	1	0
1	439245	0	0
1	439246	0	0
1	439247	0	0
1	439250	0	0
1	439251	0	0
1	439252	1	1
1	439253	0	1
1	439254	0	1
1	439255	0	0
1	439258	0	0
1	439328	0	0
1	439329	0	0
1	439334	0	0
1	439335	0	0
1	439336	0	0
1	439337	1	1
1	439338	1	0
1	439339	1	1
1	439340	0	0
1	439341	1	0
1	439342	0	0
1	439343	0	0
1	439344	0	0
1	439345	0	0
1	439346	0	0
1	439347	0	0
1	439348	0	0
1	439349	0	1
1	439350	0	0
1	439351	0	0
1	439352	0	0
1	439353	0	0
1	439354	1	1
1	439362	0	0
1	439363	0	1
1	439364	0	0
1	439365	0	1
1	439367	0	0
1	439368	1	1
1	439369	0	0
1	439370	0	0
1	439371	0	0
1	439372	0	0
1	439373	0	0
1	439374	0	0
1	439375	0	1
1	439376	0	1
1	439377	1	1
1	439395	0	0
1	439401	0	1
1	439402	0	0
1	439405	0	1
1	439406	0	0
1	439407	1	1
1	439434	0	0
1	439435	0	1
1	439437	0	0
1	439438	0	0
1	439439	0	1
1	439440	1	0
1	439441	1	0
1	439442	0	0
1	439443	0	0
1	439444	0	1
1	439446	0	1
1	439447	0	0
1	439448	1	0
1	439449	1	1
1	439450	1	0
1	439458	0	0
1	439459	1	1
1	439462	0	0
1	439463	0	0
1	439464	1	1
1	439465	0	0
1	439466	0	1
1	439467	0	0
1	439468	0	0
1	439469	1	1
1	439474	0	0
1	439475	1	0
1	439476	0	0
1	439477	0	0
1	439478	0	0
1	439483	1	0
1	439484	0	0
1	439485	0	0
1	439486	0	0
1	439487	0	1
1	439488	0	0
1	439489	0	0
1	439490	0	0
1	441751	0	0
1	441754	1	0
1	441755	1	1
1	441758	0	0
1	441759	0	0
1	441760	1	0
1	441761	0	0
1	441762	0	0
1	441763	0	0
1	441764	0	0
1	441765	0	0
1	441766	0	1
1	441767	0	0
1	441768	0	0
1	441769	0	0
1	441770	0	0
1	441771	0	0
1	441772	0	0
1	441773	1	0
1	441774	1	1
1	441775	0	0
1	441776	0	0
1	441777	0	0
1	441778	0	0
1	441779	1	0
1	441780	1	0
1	441782	0	0
1	441783	0	0
1	441784	0	0
1	441785	0	0
1	441786	1	0
1	441787	0	0
1	441788	0	0
1	441789	1	0
1	441790	0	0
1	441791	0	0
1	441792	0	0
1	441794	0	0
1	441795	0	1
1	441796	0	0
1	441797	0	0
1	441798	0	0
1	441799	0	1
1	441801	0	0
1	441802	0	0
1	441803	0	0
1	441804	0	0
1	441805	1	0
1	441811	0	1
1	441812	0	0
1	441813	0	0
1	441814	0	0
1	441815	0	0
1	441816	0	0
1	441821	0	0
1	441822	0	0
1	441823	0	0
1	441824	0	0
1	441825	0	1
1	441869	0	0
1	441870	0	0
1	441871	0	0
1	441888	0	0
1	447500	1	1
1	447723	1	1
1	448147	0	0
1	448148	0	0
1	448149	0	0
1	448150	0	0
1	448151	0	0
1	448152	1	0
1	448153	0	0
1	448154	1	0
1	448155	0	0
1	448156	0	0
1	448316	0	0
1	448612	1	0
1	448616	0	1
1	448618	0	0
1	448620	0	0
1	448622	0	0
1	448624	0	0
1	448626	1	0
1	448628	1	0
1	448630	0	0
1	448695	1	1
1	448770	0	0
1	448772	0	0
1	448777	0	0
1	449288	0	0
1	449289	0	0
1	449292	0	1
1	449293	0	0
1	449313	0	0
1	449314	0	0
1	449315	0	0
1	449316	0	0
1	449319	0	0
1	449320	0	0
1	449321	0	0
1	449322	0	0
1	449323	0	0
1	449324	1	1
1	449325	0	0
1	449326	1	1
1	449327	1	1
1	449328	1	1
1	449329	0	0
1	452004	0	0
1	452007	0	0
1	452009	0	0
1	452011	1	0
1	452013	1	0
1	452015	1	1
1	452017	0	1
1	452019	0	0
1	452022	0	0
1	452024	1	1
1	452027	0	0
1	452029	0	1
1	452031	1	1
1	452033	0	1
1	452035	1	1
1	452039	0	1
1	452045	0	0
1	452047	0	1
1	452053	0	0
1	452055	0	0
1	452057	0	0
1	452059	1	1
1	452061	1	1
1	452063	0	0
1	452065	0	0
1	452067	1	0
1	452069	1	1
1	452073	0	0
1	452077	0	1
1	452079	0	0
1	452151	0	0
1	452153	0	0
1	452155	0	0
1	452157	0	1
1	452159	0	0
1	452161	1	0
1	452163	1	0
1	452173	1	1
1	452176	1	1
1	452180	0	0
1	452183	0	1
1	452185	0	0
1	452234	1	1
1	452236	0	0
1	452238	0	0
1	452242	0	0
1	452243	0	0
1	452244	0	0
1	452245	0	0
1	452248	0	0
1	452249	0	0
1	452250	0	0
1	452252	0	1
1	452254	0	0
1	452256	0	1
1	452257	1	1
1	452259	0	0
1	452261	0	0
1	452262	0	0
1	452282	1	1
1	452284	0	0
1	452286	0	0
1	452290	0	1
1	452292	0	0
1	452294	0	0
1	452296	0	0
1	452297	0	0
1	452299	1	0
1	452301	0	0
1	452303	0	0
1	452305	0	0
1	452307	1	1
1	452309	0	0
1	452311	1	0
1	452313	0	0
1	452315	0	1
1	452317	1	0
1	452319	1	0
1	452321	0	0
1	452323	1	0
1	452325	0	0
1	452327	1	1
1	452329	1	1
1	452346	0	1
1	452349	1	0
1	452379	0	0
1	452383	1	1
1	452385	0	0
1	452387	1	1
1	452389	0	0
1	452391	0	0
1	452393	0	0
1	452395	0	0
1	452396	0	1
1	452397	0	0
1	452398	0	0
1	452402	1	1
1	452405	1	0
1	452407	0	1
1	452409	0	0
1	452411	1	0
1	452413	0	0
1	452415	0	0
1	452420	0	1
1	452423	0	0
1	452425	0	1
1	452427	0	0
1	452429	1	1
1	452431	0	0
1	452435	0	0
1	452439	1	0
1	452441	1	0
1	452443	0	0
1	452445	0	0
1	452447	0	1
1	452449	0	1
1	452451	0	0
1	452453	0	0
1	452455	1	1
1	452459	0	1
1	452461	0	1
1	452500	0	0
1	452502	0	1
1	452504	0	0
1	452507	0	0
1	452509	0	0
1	452518	0	0
1	452520	0	0
1	452522	0	0
1	452528	0	1
1	452530	0	1
1	452532	0	0
1	452534	0	0
1	452534	0	0
1	452538	0	0
1	452540	0	0
1	452541	0	0
1	452542	0	0
1	452544	1	1
1	452548	0	0
1	452549	0	0
1	452551	0	1
1	452553	1	1
1	452557	1	1
1	452559	0	1
1	452561	1	0
1	452563	0	0
1	452566	0	0
1	452570	0	0
1	452572	0	0
1	452574	0	0
1	452576	1	0
1	452580	0	0
1	452582	0	0
1	452584	0	0
1	452586	1	1
1	452588	1	0
1	452592	0	0
1	452594	1	1
1	452598	0	1
1	452600	1	0
1	452602	1	1
1	452604	0	0
1	452606	0	0
1	452608	0	0
1	452612	0	0
1	452616	0	0
1	452618	1	0
1	452620	1	0
1	452622	0	0
1	452624	0	0
1	452630	0	0
1	452653	0	0
1	452655	1	0
1	452657	1	1
1	452659	0	0
1	452701	0	0
1	452703	0	0
1	452705	0	0
1	452707	1	1
1	452735	0	0
1	452735	1	1
1	452741	0	0
1	452770	0	0
1	452807	0	0
1	452808	0	0
1	452809	0	0
1	452810	0	0
1	452848	1	0
1	452849	0	0
1	452858	0	0
1	452859	0	0
1	452865	0	0
1	452866	1	0
1	452867	0	1
1	452868	0	0
1	452869	0	0
1	452870	0	0
1	452871	1	1
1	452875	0	0
1	452876	0	1
1	452879	0	0
1	452880	0	0
1	452881	0	1
1	452882	0	0
1	452905	0	0
1	452906	1	1
1	452913	0	1
1	452914	0	1
1	452952	1	1
1	452953	1	1
1	452988	1	0
1	452989	0	1
1	452990	1	1
1	452991	0	0
1	452992	0	0
1	452993	0	0
1	452998	0	0
1	452999	0	0
1	453028	0	0
1	453029	0	0
1	453045	0	0
1	453046	0	0
1	453050	1	1
1	453051	1	1
1	453052	0	0
1	453055	0	0
1	453056	0	1
1	453057	1	1
1	453058	0	0
1	453059	0	0
1	453060	0	1
1	453061	0	0
1	453062	0	0
1	453063	0	0
1	453064	0	0
1	453065	0	0
1	453066	1	1
1	453067	0	0
1	453068	0	0
1	453069	0	0
1	453070	1	0
1	453071	0	0
1	453074	0	0
1	453076	0	0
1	453078	1	1
1	453080	1	0
1	453085	1	0
1	453088	0	0
1	453095	0	0
1	453097	0	1
1	453099	0	1
1	453101	0	0
1	453103	0	1
1	453105	0	0
1	453109	0	0
1	453111	0	0
1	453113	0	0
1	453115	0	0
1	453116	0	0
1	453117	0	0
1	453119	0	0
1	453120	1	1
1	453122	0	0
1	453123	0	0
1	453124	1	1
1	453125	1	0
1	453126	0	0
1	453127	1	1
1	453128	0	0
1	453129	0	0
1	453131	0	0
1	453132	0	0
1	453133	0	1
1	453143	0	0
1	453145	0	0
1	453147	0	0
1	453149	0	1
1	453151	1	1
1	453153	0	0
1	453157	0	0
1	453159	1	0
1	453161	1	1
1	453163	1	0
1	453165	1	1
1	453167	0	0
1	453177	0	1
1	453179	0	0
1	453181	1	0
1	453208	0	1
1	453210	0	0
1	453212	1	1
1	453215	1	1
1	453217	0	0
1	453219	1	1
1	453222	0	0
1	453224	0	0
1	453228	0	0
1	453260	0	0
1	453261	0	0
1	453264	0	0
1	453268	1	1
1	453270	0	0
1	453272	0	0
1	453273	0	0
1	453275	1	1
1	453277	0	0
1	453279	0	0
1	453281	1	0
1	453283	0	1
1	453285	0	0
1	453287	0	0
1	453289	0	0
1	453291	1	0
1	453295	0	0
1	453297	1	0
1	453299	0	0
1	453301	1	1
1	453303	0	0
1	453305	0	0
1	453307	0	0
1	453309	0	0
1	453311	0	0
1	453314	0	0
1	453316	0	0
1	453318	0	0
1	453320	0	1
1	453323	0	1
1	453325	0	0
1	453327	0	0
1	453329	0	0
1	453331	0	0
1	453333	0	0
1	453337	0	0
1	453347	1	1
1	453388	0	0
1	453390	0	1
1	453392	0	0
1	453394	1	1
1	453400	0	0
1	453402	1	0
1	453404	1	1
1	453406	0	0
1	453420	1	1
1	453421	0	0
1	453422	0	0
1	453423	0	0
1	453424	1	1
1	453425	1	0
1	453426	1	0
1	453429	0	0
1	453430	1	1
1	453431	0	0
1	453432	1	0
1	453433	0	0
1	453434	1	1
1	453435	0	0
1	453436	0	0
1	453437	0	0
1	453438	0	0
1	453439	0	0
1	453440	0	0
1	453441	1	1
1	453442	1	1
1	453443	0	0
1	453444	0	0
1	453446	0	0
1	453448	0	0
1	453452	0	0
1	453462	0	0
1	453463	0	0
1	453464	0	0
1	453466	0	0
1	453468	0	0
1	453472	0	0
1	453474	0	0
1	453476	0	0
1	453478	0	1
1	453480	0	0
1	453483	1	0
1	453486	0	0
1	453488	1	1
1	453492	0	0
1	453494	0	0
1	453498	0	1
1	453500	0	0
1	453501	0	1
1	453502	0	0
1	453504	1	1
1	453506	0	0
1	453508	1	1
1	453510	0	0
1	453512	0	0
1	453514	0	1
1	453516	0	0
1	453518	0	0
1	453520	1	0
1	453522	0	0
1	453524	0	0
1	453526	0	0
1	453528	0	0
1	453531	0	0
1	453533	0	0
1	453535	1	1
1	453537	1	1
1	453539	0	0
1	453541	1	1
1	453543	0	0
1	453545	0	0
1	453547	0	0
1	453550	0	1
1	453554	0	1
1	453556	1	1
1	453614	0	0
1	453617	0	0
1	453620	0	0
1	453621	1	1
1	453622	1	1
1	453623	0	0
1	453624	0	0
1	453625	0	1
1	453626	0	1
1	453629	1	0
1	453630	0	0
1	453632	0	0
1	453633	0	0
1	453640	0	0
1	453641	1	0
1	453642	0	0
1	453643	1	1
1	453644	1	1
1	453645	1	1
1	453654	1	1
1	453655	1	1
1	453656	1	1
1	453657	0	0
1	453658	0	1
1	453659	0	0
1	453660	0	1
1	453661	0	0
1	453667	1	1
1	453697	0	0
1	453698	1	1
1	453709	0	0
1	453710	0	0
1	453719	0	1
1	453720	1	0
1	453721	0	0
1	453722	1	0
1	453723	0	0
1	453724	0	0
1	453931	0	0
1	453933	1	0
1	453935	0	0
1	453937	0	0
1	453942	0	0
1	453944	0	0
1	453948	0	0
1	453951	0	0
1	453954	0	0
1	453956	1	0
1	453958	0	0
1	453960	0	0
1	453962	0	0
1	453964	0	0
1	453967	0	0
1	453969	0	0
1	453971	0	0
1	453973	1	1
1	453979	0	0
1	453981	0	1
1	453985	0	0
1	453987	0	0
1	453989	1	1
1	453991	0	1
1	453993	0	0
1	453995	0	0
1	453998	1	1
1	454000	0	0
1	454002	1	1
1	454006	1	1
1	454010	0	0
1	454014	0	1
1	454020	0	0
1	454024	0	0
1	454030	0	0
1	454034	0	0
1	454036	1	0
1	454038	0	0
1	454044	0	0
1	454046	1	0
1	454048	0	0
1	454050	0	0
1	454052	0	0
1	454056	0	0
1	454058	1	1
1	454062	0	0
1	454064	1	1
1	454066	0	0
1	454068	0	0
1	454070	1	0
1	454072	0	0
1	454074	0	0
1	454077	0	0
1	454079	1	1
1	454080	1	1
1	454081	1	1
1	454082	0	1
1	454085	0	0
1	454086	1	0
1	454087	1	0
1	454088	0	1
1	454091	0	0
1	454092	0	0
1	454094	0	0
1	454096	0	0
1	454098	0	0
1	454101	0	0
1	454146	0	0
1	454148	0	1
1	454150	0	1
1	454152	1	1
1	454154	0	0
1	454156	0	0
1	454158	0	0
1	454160	0	0
1	454162	0	0
1	454164	0	0
1	454166	1	1
1	454170	0	0
1	454172	0	0
1	454188	0	0
1	454190	1	0
1	454192	0	0
1	454194	1	1
1	454196	0	0
1	454198	0	0
1	454203	0	0
1	454208	0	0
1	454211	0	0
1	454215	0	0
1	454216	0	0
1	454217	0	0
1	454220	0	0
1	454221	0	0
1	454222	0	0
1	454223	0	0
1	454224	1	1
1	454225	0	0
1	454226	1	0
1	454227	0	0
1	454230	0	1
1	454234	0	0
1	454265	1	1
1	454269	0	0
1	454271	1	1
1	454275	0	0
1	454277	0	1
1	454279	0	1
1	454281	0	1
1	454287	0	0
1	454293	0	0
1	454295	0	0
1	454297	1	0
1	454299	0	0
1	454303	0	0
1	454305	1	1
1	454307	0	0
1	454309	1	1
1	454311	0	0
1	454313	0	0
1	454315	0	0
1	454317	0	0
1	454321	0	0
1	454357	0	1
1	454360	0	1
1	454362	0	0
1	454364	1	0
1	454365	0	0
1	454367	0	0
1	454369	1	0
1	454372	0	0
1	454376	0	0
1	454379	1	1
1	454382	0	0
1	454384	1	1
1	454387	0	1
1	454392	0	0
1	454394	0	0
1	454396	0	0
1	454399	1	0
1	454406	0	0
1	454407	0	0
1	454409	0	0
1	454413	0	0
1	454416	0	0
1	454436	0	0
1	454438	0	0
1	454440	1	1
1	454442	0	0
1	454444	1	1
1	454446	1	1
1	454450	0	0
1	454484	0	0
1	454764	0	0
1	454772	0	0
1	454774	0	0
1	454777	0	0
1	454780	0	0
1	454782	1	0
1	454784	1	1
1	454786	0	0
1	454789	1	0
1	454793	0	0
1	454796	0	0
1	454798	0	0
1	454800	0	0
1	454802	0	0
1	454804	0	0
1	454808	1	0
1	454812	0	0
1	454815	1	1
1	454816	0	0
1	454819	0	0
1	454820	0	0
1	454821	1	0
1	454822	0	0
1	454823	0	0
1	454824	0	0
1	454825	0	0
1	454826	0	0
1	454827	0	0
1	454828	0	0
1	454829	1	0
1	454830	0	0
1	454831	1	1
1	454832	1	0
1	454833	1	0
1	454834	0	0
1	454835	1	0
1	454836	0	0
1	454837	0	0
1	454838	0	0
1	454839	0	1
1	454840	0	1
1	454841	0	0
1	454842	0	0
1	454843	0	1
1	454844	0	0
1	454847	1	1
1	454848	1	1
1	454849	0	0
1	454851	1	0
1	454853	0	0
1	454855	0	0
1	454856	1	1
1	454858	0	0
1	454860	0	0
1	454862	0	0
1	455007	1	1
1	455008	1	0
1	455015	0	0
1	455016	0	0
1	455019	1	0
1	455020	0	0
1	455025	0	0
1	455026	0	0
1	455027	1	0
1	455028	0	0
1	455030	0	0
1	455031	0	0
1	455032	0	0
1	455033	0	0
1	455034	0	0
1	455035	1	0
1	455036	1	1
1	455037	0	0
1	455038	0	0
1	455041	0	0
1	455042	1	1
1	455043	0	0
1	455044	1	0
1	455045	0	0
1	455078	0	0
1	455080	0	0
1	455081	0	0
1	455094	0	0
1	455095	1	1
1	455096	0	0
1	455097	0	0
1	455111	0	0
1	455112	0	0
1	455113	0	0
1	455114	0	0
1	455115	0	0
1	455116	0	0
1	455117	0	0
1	455118	0	0
1	455119	0	0
1	455120	0	0
1	455121	0	0
1	455122	0	0
1	455123	1	0
1	455124	0	1
1	455125	1	0
1	455126	0	0
1	455127	1	1
1	455128	0	0
1	455199	1	1
1	455200	0	0
1	455201	0	0
1	455202	0	0
1	455203	0	0
1	455206	0	0
1	455207	0	0
1	455208	0	0
1	455209	0	0
1	455210	0	0
1	455211	0	0
1	455212	0	0
1	455213	0	0
1	455214	0	0
1	455215	0	0
1	455216	1	1
1	455217	0	0
1	455218	0	0
1	455219	0	0
1	455220	1	0
1	455221	0	1
1	455222	1	0
1	455223	0	0

## Sheet: Rat S
DOTS Status	Sample ID #	1st session	2nd session
2	452433	1	1
2	452556	1	1			DOTS Status		1st session, 2nd session
2	441690	1	1			5= 3+		0= not indicated
2	451970	0	0			4= 2+		1 = indicated
2	452547	0	1			3= 1+
2	453225	1	1			2= AFB
5	435606	1	1			1= negative
5	435607	1	1
5	452246	1	1
5	452381	0	0
4	435585	1	1
4	435590	1	1
4	436285	1	1
4	437673	1	1
4	437772	1	1
4	437925	1	1
4	438128	1	1
4	438162	1	1
4	438717	1	1
4	438779	1	1
4	438865	1	1
4	439389	1	1
4	441757	1	1
4	441875	0	0
4	448640	1	1
4	448648	1	1
4	451173	0	1
4	452177	1	1
4	452182	1	1
4	452187	1	1
4	452240	1	1
4	452417	1	1
4	452524	1	1
4	452525	1	1
4	452613	1	1
4	452796	1	1
4	452864	1	1
4	453267	1	1
4	453411	1	1
4	453496	1	1
4	453634	0	0
4	453983	1	1
4	454007	1	1
4	454032	1	1
4	454084	1	1
4	454285	1	1
4	454589	1	1
4	454641	1	1
4	454766	1	1
4	455022	1	1
4	455029	1	1
4	455040	1	1
3	435630	1	0
3	435648	1	1
3	436000	0	1
3	436165	0	0
3	437674	1	1
3	437676	1	1
3	437803	0	0
3	437835	1	1
3	437893	1	1
3	438088	1	1
3	438100	1	1
3	438101	1	1
3	438156	1	1
3	438377	1	1
3	438387	0	0
3	438862	1	1
3	438903	0	1
3	439387	0	0
3	439420	1	1
3	441600	1	0
3	441699	1	1
3	441726	1	1
3	449317	1	1
3	449318	0	0
3	451991	1	1
3	452175	1	1
3	452456	1	1
3	452515	0	1
3	452568	1	1
3	452649	0	0
3	452872	1	1
3	452873	1	1
3	452874	1	1
3	452877	1	1
3	452878	1	1
3	453053	1	1
3	453081	1	1
3	453090	1	1
3	453139	1	1
3	453334	1	1
3	453335	1	1
3	453396	1	1
3	453398	1	0
3	453428	1	1
3	453490	1	1
3	453551	1	1
3	453552	1	0
3	453628	1	1
3	454003	1	1
3	454017	1	1
3	454018	1	1
3	454022	1	1
3	454027	1	1
3	454039	0	0
3	454132	0	0
3	454389	1	1
3	454526	1	1
3	455039	1	1
3	455076	1	1
3	455077	0	1
3	455131	1	1
2	438187	1	1
2	454021	1	1
2	437704	1	0
2	437768	1	1
2	455204	0	0
2	437705	1	1
2	437764	0	0
2	437909	0	0
2	438103	1	1
2	438104	1	1
2	438197	1	0
2	439460	0	1
2	441412	1	1
2	453619	0	0
2	454205	0	0
2	435623	0	0
2	437908	0	1
2	438363	1	1
2	439037	1	1
2	439456	0	0
2	453106	1	1
2	453459	0	1
2	454204	0	0
2	435974	1	1
2	439036	0	0
2	454054	1	1
2	454059	0	1
1	435913	1	1
1	435914	0	0
1	435916	0	0
1	435921	0	0
1	435924	1	0
1	435925	0	0
1	435926	0	1
1	435927	0	0
1	435928	0	0
1	435930	0	0
1	435950	1	0
1	435952	1	0
1	435984	1	0
1	435985	0	1
1	435986	0	1
1	435989	0	1
1	435991	0	0
1	435992	0	1
1	435993	0	0
1	435995	0	0
1	436002	0	0
1	436010	0	0
1	436011	0	0
1	436014	0	0
1	436015	0	1
1	436016	1	1
1	436017	0	0
1	436018	0	1
1	436019	0	0
1	436025	0	0
1	436026	0	0
1	436029	0	1
1	436034	0	0
1	436042	0	1
1	436045	0	0
1	436046	1	1
1	436048	0	0
1	436050	0	1
1	436054	0	0
1	436056	0	0
1	436060	1	0
1	436062	0	0
1	436063	0	0
1	436065	0	0
1	436066	0	0
1	436069	0	0
1	436070	0	0
1	436071	0	0
1	436072	0	0
1	436073	0	0
1	436074	0	0
1	436075	0	0
1	436076	0	0
1	436077	0	0
1	436080	0	0
1	436082	1	1
1	436083	0	0
1	436093	1	0
1	436098	1	1
1	436137	0	1
1	436138	0	0
1	436139	0	0
1	436140	0	0
1	436143	0	1
1	436144	0	0
1	436145	0	0
1	436148	0	0
1	436149	0	0
1	436150	0	0
1	436151	0	0
1	436154	0	0
1	436155	1	1
1	436156	0	1
1	436157	1	0
1	436162	0	1
1	436163	0	0
1	436168	0	0
1	436169	0	0
1	436170	0	0
1	436172	1	0
1	436181	0	0
1	436182	0	0
1	436183	0	0
1	436184	0	0
1	436186	0	0
1	436187	1	1
1	436188	0	0
1	436189	0	0
1	436190	0	0
1	436191	0	0
1	436218	0	0
1	436219	0	1
1	436220	0	0
1	436221	1	1
1	436222	1	1
1	436223	0	1
1	436227	0	0
1	436228	0	0
1	436236	0	0
1	437252	0	0
1	437316	0	0
1	437360	0	0
1	437563	1	1
1	437566	1	1
1	437567	1	0
1	437568	1	1
1	437569	0	1
1	437570	0	0
1	437571	0	0
1	437572	0	0
1	437573	0	0
1	437574	1	0
1	437575	0	0
1	437576	0	0
1	437577	1	0
1	437581	0	0
1	437582	0	0
1	437583	0	0
1	437584	0	0
1	437585	0	0
1	437586	1	1
1	437589	0	0
1	437590	0	0
1	437669	1	0
1	437670	0	0
1	437671	0	0
1	437678	0	0
1	437679	0	0
1	437680	0	0
1	437681	0	0
1	437682	1	1
1	437683	1	1
1	437684	1	0
1	437685	0	0
1	437686	1	1
1	437687	1	0
1	437688	0	0
1	437703	0	0
1	437765	0	0
1	437766	0	0
1	437773	0	0
1	437774	0	0
1	437779	0	0
1	437780	0	0
1	437783	0	0
1	437784	0	0
1	437787	0	0
1	437788	0	0
1	437789	0	0
1	437790	0	1
1	437791	0	0
1	437792	0	0
1	437793	0	0
1	437794	0	0
1	437795	1	1
1	437796	0	0
1	437797	0	0
1	437798	0	0
1	437801	0	0
1	437802	0	0
1	437809	0	0
1	437810	0	0
1	437832	0	0
1	437840	0	1
1	437841	0	0
1	437842	0	0
1	437843	0	0
1	437844	0	0
1	437845	1	1
1	437846	0	0
1	437847	0	0
1	437849	1	1
1	437850	0	0
1	437851	0	0
1	437852	0	0
1	437853	0	0
1	437854	0	0
1	437856	0	0
1	437861	0	1
1	437863	0	0
1	437990	1	0
1	437992	1	1
1	437993	0	0
1	437994	0	1
1	437995	1	0
1	437996	0	0
1	437999	1	0
1	438006	1	0
1	438007	0	0
1	438009	0	1
1	438010	1	1
1	438013	0	0
1	438014	0	1
1	438015	0	1
1	438016	0	1
1	438017	1	0
1	438018	1	0
1	438019	0	0
1	438020	1	0
1	438021	1	0
1	438022	0	0
1	438023	0	0
1	438024	0	0
1	438061	0	0
1	438106	0	0
1	438107	1	0
1	438108	1	1
1	438109	1	1
1	438110	0	0
1	438111	0	1
1	438181	0	0
1	438182	0	1
1	438183	1	1
1	438184	0	0
1	438189	1	0
1	438190	0	1
1	438193	1	1
1	438194	0	1
1	438195	0	0
1	438196	1	0
1	438198	0	0
1	438199	0	0
1	438200	1	0
1	438201	0	0
1	438202	0	0
1	438203	0	1
1	438204	1	0
1	438205	1	1
1	438206	0	0
1	438207	0	0
1	438210	1	0
1	438212	1	0
1	438213	0	0
1	438259	0	0
1	438260	0	0
1	438261	0	0
1	438262	0	0
1	438263	0	0
1	438264	0	0
1	438265	0	1
1	438266	0	0
1	438267	0	0
1	438268	0	0
1	438483	0	0
1	438493	0	1
1	438494	0	0
1	438495	0	0
1	438496	0	0
1	438497	0	0
1	438498	0	0
1	438499	1	1
1	438500	0	0
1	438501	0	0
1	438502	0	0
1	438504	0	1
1	438505	0	1
1	438506	1	0
1	438507	0	0
1	438508	0	0
1	438509	1	0
1	438510	0	0
1	438511	1	0
1	438512	1	1
1	438513	0	0
1	438514	0	0
1	438516	0	1
1	438517	0	0
1	438567	0	0
1	438568	0	0
1	438655	0	0
1	438656	0	0
1	438658	0	0
1	438659	1	0
1	438660	0	0
1	438661	0	0
1	438662	0	0
1	438663	0	0
1	438664	0	0
1	438665	0	0
1	438666	0	0
1	438667	0	0
1	438668	1	0
1	438669	0	0
1	438670	0	0
1	438672	0	0
1	438673	0	0
1	438796	0	0
1	438797	1	1
1	438915	0	0
1	438929	0	0
1	438939	0	0
1	438987	1	0
1	438988	0	0
1	438991	0	0
1	438992	1	0
1	438993	0	0
1	438994	0	0
1	438997	0	0
1	438998	1	0
1	438999	0	0
1	439000	0	1
1	439001	0	0
1	439003	1	1
1	439004	0	0
1	439005	0	0
1	439006	0	0
1	439007	0	0
1	439008	1	0
1	439009	0	0
1	439010	0	0
1	439011	0	0
1	439012	0	0
1	439013	0	1
1	439014	1	1
1	439015	0	0
1	439016	0	0
1	439017	1	1
1	439018	0	0
1	439021	0	1
1	439022	0	0
1	439023	1	1
1	439024	0	0
1	439025	0	0
1	439026	1	1
1	439027	1	0
1	439028	1	0
1	439029	0	0
1	439030	0	0
1	439031	0	1
1	439032	0	0
1	439033	0	1
1	439202	0	0
1	439224	0	1
1	439225	0	0
1	439226	0	0
1	439227	1	0
1	439228	0	0
1	439229	1	0
1	439230	1	1
1	439231	1	1
1	439232	0	0
1	439233	0	0
1	439234	0	0
1	439235	0	1
1	439238	0	1
1	439241	0	0
1	439243	1	0
1	439245	0	0
1	439246	0	0
1	439247	0	0
1	439250	0	0
1	439251	1	0
1	439252	1	0
1	439253	1	0
1	439254	1	0
1	439255	0	0
1	439258	1	1
1	439328	0	0
1	439329	0	0
1	439334	0	0
1	439335	0	0
1	439336	0	0
1	439337	0	0
1	439338	0	0
1	439339	1	0
1	439340	0	0
1	439341	0	0
1	439342	0	0
1	439343	1	0
1	439344	0	0
1	439345	0	0
1	439346	1	1
1	439347	0	0
1	439348	0	0
1	439349	0	0
1	439350	0	0
1	439351	0	1
1	439352	0	0
1	439353	0	0
1	439354	1	1
1	439362	0	0
1	439363	1	1
1	439364	0	1
1	439365	1	1
1	439367	0	0
1	439368	1	0
1	439369	0	0
1	439370	0	0
1	439371	0	0
1	439372	0	0
1	439373	0	0
1	439374	0	0
1	439375	0	0
1	439376	1	1
1	439377	0	0
1	439395	0	1
1	439401	1	0
1	439402	0	0
1	439405	0	0
1	439406	1	0
1	439407	0	0
1	439434	0	0
1	439435	0	0
1	439437	0	0
1	439438	0	0
1	439439	1	0
1	439440	1	1
1	439441	1	1
1	439442	1	0
1	439443	0	0
1	439444	0	0
1	439446	0	0
1	439447	0	0
1	439448	1	0
1	439449	0	0
1	439450	0	1
1	439458	1	0
1	439459	1	1
1	439462	0	0
1	439463	0	0
1	439464	0	1
1	439465	0	0
1	439466	0	0
1	439467	0	0
1	439468	0	0
1	439469	0	1
1	439474	0	0
1	439475	0	0
1	439476	0	0
1	439477	0	1
1	439478	0	0
1	439483	1	1
1	439484	0	1
1	439485	0	0
1	439486	0	0
1	439487	1	0
1	439488	0	0
1	439489	0	0
1	439490	0	1
1	441751	0	0
1	441754	1	0
1	441755	0	0
1	441758	1	0
1	441759	0	0
1	441760	0	0
1	441761	0	0
1	441762	0	0
1	441763	0	0
1	441764	0	0
1	441765	0	0
1	441766	0	0
1	441767	0	0
1	441768	0	0
1	441769	0	0
1	441770	0	0
1	441771	0	0
1	441772	1	0
1	441773	0	1
1	441774	1	1
1	441775	0	0
1	441776	0	0
1	441777	0	0
1	441778	0	0
1	441779	0	0
1	441780	0	0
1	441782	0	0
1	441783	0	0
1	441784	0	0
1	441785	0	0
1	441786	1	0
1	441787	0	0
1	441788	0	0
1	441789	0	0
1	441790	0	0
1	441791	0	0
1	441792	1	0
1	441794	0	0
1	441795	0	1
1	441796	1	0
1	441797	0	0
1	441798	0	0
1	441799	0	0
1	441801	0	0
1	441802	0	0
1	441803	0	1
1	441804	0	0
1	441805	1	0
1	441811	1	0
1	441812	0	0
1	441813	0	0
1	441814	0	0
1	441815	0	0
1	441816	0	0
1	441821	0	0
1	441822	0	0
1	441823	1	0
1	441824	0	0
1	441825	0	0
1	441869	1	0
1	441870	0	0
1	441871	0	1
1	441888	0	1
1	447500	1	0
1	447723	1	1
1	448147	0	0
1	448148	0	0
1	448149	0	0
1	448150	0	0
1	448151	0	0
1	448152	0	1
1	448153	1	0
1	448154	1	1
1	448155	0	0
1	448156	0	0
1	448316	0	0
1	448612	1	1
1	448616	0	0
1	448618	0	0
1	448620	0	0
1	448622	0	0
1	448624	1	0
1	448626	1	1
1	448628	0	1
1	448630	0	0
1	448695	1	1
1	448770	0	0
1	448772	0	0
1	448777	0	0
1	449288	0	0
1	449289	0	0
1	449292	0	0
1	449293	0	0
1	449313	1	0
1	449314	1	1
1	449315	1	1
1	449316	0	0
1	449319	0	1
1	449320	0	0
1	449321	0	0
1	449322	0	0
1	449323	0	0
1	449324	0	0
1	449325	0	0
1	449326	1	1
1	449327	1	1
1	449328	0	0
1	449329	0	0
1	452004	1	1
1	452007	0	0
1	452009	0	0
1	452011	1	0
1	452013	0	1
1	452015	1	1
1	452017	1	1
1	452019	0	0
1	452022	0	0
1	452024	1	1
1	452027	0	0
1	452029	1	0
1	452031	0	0
1	452033	0	0
1	452035	1	1
1	452039	1	0
1	452045	0	0
1	452047	0	1
1	452053	0	0
1	452055	0	0
1	452057	0	0
1	452059	0	0
1	452061	1	0
1	452063	1	0
1	452065	0	0
1	452067	0	0
1	452069	0	0
1	452073	1	0
1	452077	0	0
1	452079	0	0
1	452151	1	0
1	452153	0	0
1	452155	0	0
1	452157	0	0
1	452159	0	0
1	452161	0	1
1	452163	0	0
1	452173	0	0
1	452176	1	1
1	452180	1	1
1	452183	0	1
1	452185	0	0
1	452234	1	1
1	452236	0	0
1	452238	0	0
1	452242	0	0
1	452243	0	0
1	452244	0	0
1	452245	0	0
1	452248	0	0
1	452249	0	0
1	452250	0	0
1	452252	0	0
1	452254	0	0
1	452256	0	1
1	452257	1	0
1	452259	0	0
1	452261	0	0
1	452262	0	0
1	452282	1	1
1	452284	0	0
1	452286	0	0
1	452290	0	1
1	452292	0	0
1	452294	0	0
1	452296	0	0
1	452297	0	0
1	452299	0	0
1	452301	0	0
1	452303	0	0
1	452305	0	0
1	452307	0	0
1	452309	0	0
1	452311	0	0
1	452313	0	0
1	452315	1	1
1	452317	1	1
1	452319	0	0
1	452321	0	0
1	452323	0	0
1	452325	0	0
1	452327	0	0
1	452329	1	0
1	452346	0	0
1	452349	1	0
1	452379	0	0
1	452383	1	1
1	452385	0	0
1	452387	1	0
1	452389	0	0
1	452391	1	1
1	452393	0	0
1	452395	0	0
1	452396	0	0
1	452397	0	0
1	452398	0	0
1	452402	1	0
1	452405	1	0
1	452407	0	1
1	452409	1	0
1	452411	1	1
1	452413	0	0
1	452415	0	0
1	452420	1	0
1	452423	0	0
1	452425	0	0
1	452427	0	0
1	452429	0	1
1	452431	0	1
1	452435	0	0
1	452439	0	0
1	452441	1	0
1	452443	0	0
1	452445	0	0
1	452447	0	0
1	452449	0	0
1	452451	0	1
1	452453	0	0
1	452455	1	1
1	452459	0	0
1	452461	0	1
1	452500	0	0
1	452502	0	1
1	452504	1	0
1	452507	0	1
1	452509	0	1
1	452518	0	1
1	452520	0	1
1	452522	0	0
1	452528	0	1
1	452530	0	0
1	452532	0	0
1	452534	0	0
1	452534	0	0
1	452538	0	0
1	452540	1	0
1	452541	0	0
1	452542	0	0
1	452544	0	0
1	452548	0	0
1	452549	0	0
1	452551	0	0
1	452553	0	0
1	452557	0	0
1	452559	1	0
1	452561	0	1
1	452563	0	0
1	452566	0	1
1	452570	0	0
1	452572	0	0
1	452574	0	0
1	452576	1	0
1	452580	1	0
1	452582	0	1
1	452584	0	0
1	452586	1	0
1	452588	0	0
1	452592	1	1
1	452594	1	0
1	452598	1	0
1	452600	0	0
1	452602	0	0
1	452604	0	0
1	452606	0	0
1	452608	0	0
1	452612	0	1
1	452616	0	0
1	452618	0	0
1	452620	1	0
1	452622	0	0
1	452624	0	0
1	452630	0	0
1	452653	1	0
1	452655	0	0
1	452657	1	0
1	452659	0	0
1	452701	0	0
1	452703	1	1
1	452705	0	0
1	452707	0	0
1	452735	0	0
1	452735	1	1
1	452741	0	0
1	452770	1	1
1	452807	1	0
1	452808	0	0
1	452809	0	0
1	452810	0	0
1	452848	1	1
1	452849	0	0
1	452858	1	0
1	452859	0	0
1	452865	0	1
1	452866	1	0
1	452867	0	0
1	452868	0	0
1	452869	0	0
1	452870	0	1
1	452871	0	0
1	452875	0	0
1	452876	0	0
1	452879	1	0
1	452880	0	0
1	452881	1	1
1	452882	1	1
1	452905	0	0
1	452906	0	0
1	452913	0	0
1	452914	1	1
1	452952	1	1
1	452953	0	1
1	452988	1	0
1	452989	0	0
1	452990	1	1
1	452991	0	0
1	452992	1	0
1	452993	0	0
1	452998	0	0
1	452999	0	0
1	453028	0	0
1	453029	0	0
1	453045	0	1
1	453046	0	0
1	453050	0	0
1	453051	1	0
1	453052	0	0
1	453055	0	0
1	453056	1	0
1	453057	0	0
1	453058	0	0
1	453059	0	0
1	453060	0	1
1	453061	0	0
1	453062	0	0
1	453063	0	0
1	453064	0	0
1	453065	0	0
1	453066	1	1
1	453067	1	0
1	453068	0	0
1	453069	0	0
1	453070	0	0
1	453071	0	0
1	453074	0	0
1	453076	0	0
1	453078	0	0
1	453080	0	0
1	453085	1	1
1	453088	0	0
1	453095	0	0
1	453097	1	0
1	453099	1	1
1	453101	0	0
1	453103	1	1
1	453105	0	0
1	453109	0	0
1	453111	1	0
1	453113	0	0
1	453115	0	0
1	453116	0	1
1	453117	0	0
1	453119	0	0
1	453120	1	0
1	453122	1	0
1	453123	0	1
1	453124	1	1
1	453125	1	1
1	453126	0	0
1	453127	1	1
1	453128	0	0
1	453129	0	0
1	453131	0	0
1	453132	0	0
1	453133	0	0
1	453143	0	0
1	453145	0	0
1	453147	0	0
1	453149	1	0
1	453151	1	0
1	453153	0	0
1	453157	0	0
1	453159	0	0
1	453161	0	0
1	453163	0	0
1	453165	0	0
1	453167	0	1
1	453177	0	0
1	453179	0	0
1	453181	0	0
1	453208	1	1
1	453210	0	1
1	453212	0	0
1	453215	1	0
1	453217	0	1
1	453219	0	0
1	453222	0	0
1	453224	0	0
1	453228	0	0
1	453260	0	0
1	453261	0	0
1	453264	0	0
1	453268	0	1
1	453270	0	0
1	453272	1	0
1	453273	0	0
1	453275	0	1
1	453277	0	0
1	453279	0	0
1	453281	0	0
1	453283	0	1
1	453285	0	0
1	453287	0	0
1	453289	0	0
1	453291	0	0
1	453295	0	0
1	453297	0	0
1	453299	0	0
1	453301	0	0
1	453303	1	1
1	453305	0	0
1	453307	0	0
1	453309	1	0
1	453311	0	0
1	453314	0	0
1	453316	0	1
1	453318	0	0
1	453320	1	0
1	453323	0	0
1	453325	1	0
1	453327	0	1
1	453329	0	0
1	453331	0	0
1	453333	0	0
1	453337	0	0
1	453347	0	1
1	453388	0	0
1	453390	0	1
1	453392	0	0
1	453394	0	0
1	453400	0	0
1	453402	0	0
1	453404	0	1
1	453406	0	0
1	453420	1	1
1	453421	0	0
1	453422	0	0
1	453423	0	1
1	453424	0	0
1	453425	0	0
1	453426	0	1
1	453429	0	0
1	453430	0	0
1	453431	1	0
1	453432	1	0
1	453433	0	0
1	453434	0	0
1	453435	0	0
1	453436	0	0
1	453437	0	0
1	453438	1	0
1	453439	0	1
1	453440	0	0
1	453441	0	0
1	453442	1	0
1	453443	0	0
1	453444	0	0
1	453446	0	0
1	453448	0	0
1	453452	0	0
1	453462	1	0
1	453463	0	0
1	453464	0	0
1	453466	0	0
1	453468	0	0
1	453472	0	0
1	453474	0	0
1	453476	0	0
1	453478	1	0
1	453480	0	0
1	453483	0	1
1	453486	0	0
1	453488	0	0
1	453492	0	0
1	453494	0	0
1	453498	0	0
1	453500	0	0
1	453501	0	0
1	453502	1	0
1	453504	1	0
1	453506	0	0
1	453508	1	1
1	453510	0	0
1	453512	0	0
1	453514	0	0
1	453516	0	0
1	453518	0	0
1	453520	0	1
1	453522	0	0
1	453524	0	0
1	453526	1	1
1	453528	0	1
1	453531	0	0
1	453533	0	0
1	453535	0	0
1	453537	1	1
1	453539	1	0
1	453541	0	0
1	453543	0	0
1	453545	1	1
1	453547	1	1
1	453550	0	1
1	453554	1	1
1	453556	1	0
1	453614	0	0
1	453617	0	0
1	453620	1	0
1	453621	0	0
1	453622	0	0
1	453623	0	0
1	453624	0	1
1	453625	0	0
1	453626	0	0
1	453629	0	0
1	453630	0	0
1	453632	0	0
1	453633	0	0
1	453640	0	0
1	453641	0	0
1	453642	0	0
1	453643	1	1
1	453644	1	0
1	453645	0	0
1	453654	0	0
1	453655	1	1
1	453656	1	1
1	453657	0	0
1	453658	0	0
1	453659	0	1
1	453660	0	0
1	453661	0	0
1	453667	0	0
1	453697	0	1
1	453698	1	0
1	453709	0	0
1	453710	0	1
1	453719	1	0
1	453720	0	0
1	453721	0	0
1	453722	1	0
1	453723	0	0
1	453724	0	1
1	453931	0	0
1	453933	0	0
1	453935	0	0
1	453937	0	0
1	453942	1	1
1	453944	1	1
1	453948	0	0
1	453951	0	0
1	453954	0	0
1	453956	0	1
1	453958	1	1
1	453960	0	0
1	453962	0	0
1	453964	0	0
1	453967	0	0
1	453969	0	1
1	453971	0	0
1	453973	1	1
1	453979	0	0
1	453981	0	1
1	453985	0	0
1	453987	0	0
1	453989	1	1
1	453991	0	1
1	453993	0	0
1	453995	0	1
1	453998	1	0
1	454000	0	0
1	454002	1	1
1	454006	0	1
1	454010	0	0
1	454014	1	0
1	454020	0	0
1	454024	0	0
1	454030	0	0
1	454034	0	0
1	454036	0	0
1	454038	1	0
1	454044	0	0
1	454046	1	0
1	454048	0	0
1	454050	0	0
1	454052	0	0
1	454056	0	0
1	454058	0	1
1	454062	0	0
1	454064	0	1
1	454066	0	0
1	454068	0	0
1	454070	0	0
1	454072	0	0
1	454074	0	0
1	454077	0	0
1	454079	1	0
1	454080	1	1
1	454081	1	0
1	454082	0	0
1	454085	0	0
1	454086	0	0
1	454087	1	0
1	454088	0	0
1	454091	0	0
1	454092	0	0
1	454094	0	0
1	454096	0	0
1	454098	0	0
1	454101	0	0
1	454146	0	0
1	454148	0	0
1	454150	0	0
1	454152	0	0
1	454154	0	0
1	454156	1	0
1	454158	0	0
1	454160	0	0
1	454162	0	0
1	454164	0	0
1	454166	1	1
1	454170	0	0
1	454172	0	0
1	454188	0	1
1	454190	0	1
1	454192	0	0
1	454194	0	0
1	454196	0	0
1	454198	0	0
1	454203	0	0
1	454208	0	0
1	454211	1	0
1	454215	0	0
1	454216	0	0
1	454217	0	0
1	454220	0	0
1	454221	0	0
1	454222	0	0
1	454223	0	0
1	454224	1	0
1	454225	0	0
1	454226	0	0
1	454227	0	0
1	454230	0	0
1	454234	0	0
1	454265	0	0
1	454269	0	0
1	454271	0	0
1	454275	0	0
1	454277	0	0
1	454279	0	1
1	454281	0	1
1	454287	0	0
1	454293	0	0
1	454295	0	0
1	454297	0	1
1	454299	0	0
1	454303	0	0
1	454305	0	0
1	454307	0	0
1	454309	0	0
1	454311	0	0
1	454313	0	0
1	454315	0	0
1	454317	0	0
1	454321	0	0
1	454357	0	0
1	454360	0	1
1	454362	0	0
1	454364	0	0
1	454365	0	0
1	454367	0	0
1	454369	1	0
1	454372	0	0
1	454376	0	0
1	454379	1	1
1	454382	0	0
1	454384	1	1
1	454387	0	0
1	454392	0	0
1	454394	0	0
1	454396	0	0
1	454399	0	0
1	454406	0	0
1	454407	0	0
1	454409	0	1
1	454413	0	0
1	454416	0	0
1	454436	0	0
1	454438	0	0
1	454440	0	0
1	454442	0	0
1	454444	1	0
1	454446	1	1
1	454450	0	0
1	454484	0	0
1	454764	0	0
1	454772	0	0
1	454774	0	0
1	454777	0	0
1	454780	0	0
1	454782	0	0
1	454784	1	1
1	454786	0	0
1	454789	0	0
1	454793	0	0
1	454796	0	0
1	454798	0	0
1	454800	0	0
1	454802	0	1
1	454804	0	0
1	454808	0	1
1	454812	0	0
1	454815	0	0
1	454816	0	0
1	454819	1	0
1	454820	1	0
1	454821	0	0
1	454822	0	0
1	454823	0	0
1	454824	0	0
1	454825	0	0
1	454826	0	0
1	454827	0	0
1	454828	0	0
1	454829	0	0
1	454830	0	0
1	454831	1	1
1	454832	1	0
1	454833	1	0
1	454834	1	0
1	454835	0	0
1	454836	0	0
1	454837	0	0
1	454838	0	0
1	454839	0	0
1	454840	1	0
1	454841	0	0
1	454842	0	0
1	454843	0	0
1	454844	0	0
1	454847	0	0
1	454848	1	0
1	454849	0	1
1	454851	1	0
1	454853	0	0
1	454855	0	0
1	454856	1	1
1	454858	0	0
1	454860	0	0
1	454862	0	1
1	455007	1	1
1	455008	1	1
1	455015	0	0
1	455016	0	0
1	455019	0	0
1	455020	0	0
1	455025	0	0
1	455026	0	0
1	455027	0	1
1	455028	0	0
1	455030	0	0
1	455031	0	0
1	455032	0	0
1	455033	1	1
1	455034	0	0
1	455035	1	0
1	455036	1	0
1	455037	0	0
1	455038	0	0
1	455041	0	1
1	455042	0	1
1	455043	0	0
1	455044	0	1
1	455045	0	0
1	455078	0	0
1	455080	0	0
1	455081	0	0
1	455094	0	1
1	455095	0	0
1	455096	0	0
1	455097	0	0
1	455111	0	0
1	455112	0	0
1	455113	1	0
1	455114	0	0
1	455115	0	0
1	455116	0	0
1	455117	0	0
1	455118	0	0
1	455119	0	0
1	455120	0	0
1	455121	0	0
1	455122	0	0
1	455123	1	0
1	455124	1	1
1	455125	0	0
1	455126	0	0
1	455127	0	0
1	455128	0	0
1	455199	1	1
1	455200	0	0
1	455201	0	0
1	455202	0	0
1	455203	0	0
1	455206	1	0
1	455207	0	0
1	455208	0	0
1	455209	0	0
1	455210	0	0
1	455211	0	0
1	455212	0	0
1	455213	0	0
1	455214	0	0
1	455215	0	0
1	455216	0	0
1	455217	0	0
1	455218	0	1
1	455219	0	0
1	455220	1	1
1	455221	1	1
1	455222	0	0
1	455223	0	0

## Sheet: Rat T
DOTS Status	Sample ID #	1st session	2nd session
2	452433	1	1
2	452556	1	1			DOTS Status		1st session, 2nd session
2	441690	1	1			5= 3+		0= not indicated
2	451970	0	0			4= 2+		1 = indicated
2	452547	1	1			3= 1+
2	453225	1	1			2= AFB
5	435606	0	0			1= negative
5	435607	0	0
5	452246	1	1
5	452381	0	1
4	435585	0	0
4	435590	0	0
4	436285	0	1
4	437673	1	1
4	437772	1	1
4	437925	1	1
4	438128	1	1
4	438162	1	1
4	438717	1	1
4	438779	1	1
4	438865	1	1
4	439389	1	1
4	441757	1	1
4	441875	0	0
4	448640	1	1
4	448648	1	1
4	451173	1	1
4	452177	1	1
4	452182	1	1
4	452187	1	1
4	452240	1	1
4	452417	0	0
4	452524	1	1
4	452525	1	1
4	452613	1	1
4	452796	1	1
4	452864	0	0
4	453267	0	1
4	453411	1	1
4	453496	1	1
4	453634	0	0
4	453983	0	1
4	454007	1	1
4	454032	1	1
4	454084	1	1
4	454285	1	1
4	454589	1	1
4	454641	1	1
4	454766	1	1
4	455022	1	1
4	455029	1	1
4	455040	1	1
3	435630	0	0
3	435648	0	0
3	436000	0	1
3	436165	0	1
3	437674	1	1
3	437676	1	1
3	437803	0	0
3	437835	1	1
3	437893	1	1
3	438088	1	1
3	438100	0	1
3	438101	0	0
3	438156	1	1
3	438377	1	1
3	438387	0	0
3	438862	1	1
3	438903	1	1
3	439387	0	0
3	439420	1	1
3	441600	1	1
3	441699	1	1
3	441726	1	1
3	449317	1	1
3	449318	0	0
3	451991	1	1
3	452175	1	1
3	452456	1	1
3	452515	1	0
3	452568	1	1
3	452649	0	0
3	452872	1	1
3	452873	1	1
3	452874	1	1
3	452877	1	1
3	452878	1	1
3	453053	1	1
3	453081	1	1
3	453090	1	1
3	453139	1	1
3	453334	1	1
3	453335	1	1
3	453396	1	1
3	453398	0	0
3	453428	1	1
3	453490	1	1
3	453551	1	1
3	453552	1	1
3	453628	1	1
3	454003	1	1
3	454017	1	1
3	454018	0	1
3	454022	1	1
3	454027	1	1
3	454039	0	0
3	454132	0	0
3	454389	1	1
3	454526	1	1
3	455039	1	1
3	455076	1	1
3	455077	0	1
3	455131	1	1
2	438187	1	1
2	454021	1	1
2	437704	1	0
2	437768	0	0
2	455204	1	1
2	437705	1	1
2	437764	0	0
2	437909	0	0
2	438103	1	0
2	438104	1	1
2	438197	1	1
2	439460	1	1
2	441412	1	1
2	453619	0	0
2	454205	0	0
2	435623	0	0
2	437908	1	1
2	438363	0	0
2	439037	1	1
2	439456	0	0
2	453106	1	1
2	453459	1	0
2	454204	0	0
2	435974	0	1
2	439036	0	0
2	454054	1	1
2	454059	0	0
1	435913	0	0
1	435914	0	0
1	435916	0	0
1	435921	0	0
1	435924	0	0
1	435925	0	0
1	435926	0	0
1	435927	0	0
1	435928	0	0
1	435930	0	0
1	435950	0	0
1	435952	0	0
1	435984	0	1
1	435985	0	0
1	435986	0	1
1	435989	0	1
1	435991	0	0
1	435992	0	0
1	435993	0	0
1	435995	0	0
1	436002	0	0
1	436010	0	0
1	436011	0	0
1	436014	0	1
1	436015	0	0
1	436016	0	0
1	436017	0	0
1	436018	0	0
1	436019	0	0
1	436025	0	0
1	436026	0	1
1	436029	0	0
1	436034	0	0
1	436042	0	1
1	436045	0	0
1	436046	0	1
1	436048	0	0
1	436050	0	0
1	436054	0	0
1	436056	0	0
1	436060	0	1
1	436062	0	0
1	436063	0	0
1	436065	0	0
1	436066	0	0
1	436069	0	0
1	436070	0	0
1	436071	0	0
1	436072	0	0
1	436073	0	0
1	436074	0	0
1	436075	0	0
1	436076	0	0
1	436077	0	0
1	436080	0	0
1	436082	0	0
1	436083	0	0
1	436093	0	0
1	436098	0	1
1	436137	0	0
1	436138	0	0
1	436139	0	0
1	436140	0	0
1	436143	0	0
1	436144	0	0
1	436145	0	0
1	436148	0	0
1	436149	0	0
1	436150	0	0
1	436151	0	0
1	436154	0	0
1	436155	0	0
1	436156	0	0
1	436157	0	0
1	436162	0	0
1	436163	0	0
1	436168	0	1
1	436169	0	0
1	436170	0	0
1	436172	0	1
1	436181	0	0
1	436182	0	0
1	436183	0	0
1	436184	0	0
1	436186	0	0
1	436187	0	0
1	436188	0	0
1	436189	0	0
1	436190	0	0
1	436191	0	0
1	436218	0	0
1	436219	0	0
1	436220	0	0
1	436221	0	0
1	436222	0	0
1	436223	0	0
1	436227	0	0
1	436228	0	0
1	436236	0	0
1	437252	0	0
1	437316	0	0
1	437360	0	0
1	437563	1	0
1	437566	1	1
1	437567	1	1
1	437568	0	0
1	437569	1	1
1	437570	1	1
1	437571	1	0
1	437572	0	0
1	437573	1	0
1	437574	1	0
1	437575	1	0
1	437576	0	0
1	437577	0	0
1	437581	0	0
1	437582	0	0
1	437583	0	0
1	437584	0	0
1	437585	0	0
1	437586	1	0
1	437589	0	0
1	437590	0	0
1	437669	0	0
1	437670	0	0
1	437671	0	0
1	437678	1	0
1	437679	0	0
1	437680	0	0
1	437681	0	0
1	437682	1	1
1	437683	0	0
1	437684	1	0
1	437685	1	1
1	437686	1	1
1	437687	1	0
1	437688	0	0
1	437703	0	0
1	437765	0	0
1	437766	0	0
1	437773	0	0
1	437774	0	0
1	437779	0	0
1	437780	0	0
1	437783	0	0
1	437784	1	0
1	437787	1	1
1	437788	1	0
1	437789	0	1
1	437790	0	1
1	437791	0	0
1	437792	0	0
1	437793	0	0
1	437794	1	0
1	437795	1	1
1	437796	1	1
1	437797	0	1
1	437798	0	0
1	437801	0	0
1	437802	0	0
1	437809	1	1
1	437810	1	0
1	437832	1	1
1	437840	0	0
1	437841	0	0
1	437842	1	1
1	437843	0	0
1	437844	0	0
1	437845	1	1
1	437846	1	1
1	437847	1	0
1	437849	1	1
1	437850	0	0
1	437851	1	1
1	437852	0	0
1	437853	1	1
1	437854	0	0
1	437856	0	0
1	437861	0	0
1	437863	0	0
1	437990	0	1
1	437992	0	0
1	437993	0	0
1	437994	1	0
1	437995	0	0
1	437996	0	0
1	437999	0	0
1	438006	0	0
1	438007	0	0
1	438009	0	0
1	438010	0	1
1	438013	0	0
1	438014	0	0
1	438015	1	0
1	438016	0	1
1	438017	0	0
1	438018	0	0
1	438019	0	0
1	438020	0	1
1	438021	0	0
1	438022	0	0
1	438023	0	0
1	438024	0	0
1	438061	0	0
1	438106	0	0
1	438107	1	1
1	438108	1	1
1	438109	1	1
1	438110	0	0
1	438111	1	1
1	438181	0	0
1	438182	0	0
1	438183	0	0
1	438184	0	0
1	438189	0	0
1	438190	1	1
1	438193	0	0
1	438194	0	0
1	438195	0	1
1	438196	0	1
1	438198	0	0
1	438199	0	0
1	438200	1	1
1	438201	0	0
1	438202	0	0
1	438203	0	0
1	438204	1	0
1	438205	1	1
1	438206	0	0
1	438207	0	0
1	438210	0	1
1	438212	0	1
1	438213	0	0
1	438259	0	0
1	438260	0	0
1	438261	1	0
1	438262	0	0
1	438263	0	0
1	438264	1	1
1	438265	0	1
1	438266	0	1
1	438267	1	0
1	438268	0	0
1	438483	0	0
1	438493	0	0
1	438494	0	0
1	438495	0	0
1	438496	1	0
1	438497	0	1
1	438498	0	0
1	438499	0	1
1	438500	0	1
1	438501	0	1
1	438502	0	0
1	438504	0	1
1	438505	0	0
1	438506	1	0
1	438507	1	0
1	438508	1	0
1	438509	1	0
1	438510	0	0
1	438511	0	0
1	438512	0	0
1	438513	0	0
1	438514	0	0
1	438516	1	1
1	438517	0	0
1	438567	0	0
1	438568	0	0
1	438655	0	0
1	438656	0	1
1	438658	0	0
1	438659	1	1
1	438660	0	0
1	438661	1	0
1	438662	0	0
1	438663	0	0
1	438664	0	0
1	438665	0	0
1	438666	1	0
1	438667	1	1
1	438668	1	0
1	438669	1	1
1	438670	1	1
1	438672	0	1
1	438673	0	1
1	438796	0	0
1	438797	1	0
1	438915	0	0
1	438929	1	0
1	438939	0	1
1	438987	1	0
1	438988	0	0
1	438991	0	1
1	438992	0	0
1	438993	0	0
1	438994	0	1
1	438997	0	0
1	438998	0	0
1	438999	0	1
1	439000	1	1
1	439001	0	0
1	439003	0	1
1	439004	0	0
1	439005	0	0
1	439006	0	0
1	439007	1	0
1	439008	1	1
1	439009	0	0
1	439010	0	0
1	439011	0	1
1	439012	0	0
1	439013	0	0
1	439014	1	0
1	439015	1	1
1	439016	0	0
1	439017	0	0
1	439018	0	1
1	439021	0	0
1	439022	0	0
1	439023	0	1
1	439024	0	0
1	439025	0	0
1	439026	1	1
1	439027	0	0
1	439028	0	0
1	439029	0	0
1	439030	0	0
1	439031	1	0
1	439032	0	0
1	439033	0	1
1	439202	0	0
1	439224	0	0
1	439225	0	0
1	439226	0	0
1	439227	0	0
1	439228	1	1
1	439229	1	1
1	439230	1	1
1	439231	1	0
1	439232	0	0
1	439233	0	1
1	439234	0	0
1	439235	0	1
1	439238	0	1
1	439241	0	0
1	439243	0	1
1	439245	0	0
1	439246	0	0
1	439247	0	0
1	439250	0	0
1	439251	1	1
1	439252	1	1
1	439253	0	0
1	439254	0	0
1	439255	0	0
1	439258	0	0
1	439328	0	0
1	439329	0	0
1	439334	1	0
1	439335	0	0
1	439336	0	0
1	439337	0	0
1	439338	0	0
1	439339	1	1
1	439340	0	0
1	439341	0	0
1	439342	0	0
1	439343	0	0
1	439344	0	0
1	439345	0	0
1	439346	1	1
1	439347	1	1
1	439348	0	0
1	439349	0	0
1	439350	0	0
1	439351	0	1
1	439352	0	0
1	439353	0	0
1	439354	1	1
1	439362	0	0
1	439363	1	1
1	439364	1	1
1	439365	1	1
1	439367	0	0
1	439368	0	0
1	439369	0	0
1	439370	1	0
1	439371	0	0
1	439372	0	0
1	439373	0	0
1	439374	0	0
1	439375	0	0
1	439376	1	1
1	439377	1	1
1	439395	0	1
1	439401	1	0
1	439402	0	0
1	439405	0	0
1	439406	0	0
1	439407	0	0
1	439434	0	0
1	439435	1	1
1	439437	0	0
1	439438	1	0
1	439439	0	0
1	439440	1	0
1	439441	1	0
1	439442	0	0
1	439443	0	0
1	439444	1	0
1	439446	0	0
1	439447	0	0
1	439448	0	1
1	439449	0	0
1	439450	0	0
1	439458	1	0
1	439459	0	0
1	439462	0	0
1	439463	0	0
1	439464	1	1
1	439465	0	1
1	439466	0	0
1	439467	0	0
1	439468	1	0
1	439469	0	0
1	439474	0	0
1	439475	0	1
1	439476	0	0
1	439477	0	0
1	439478	0	1
1	439483	1	1
1	439484	0	0
1	439485	0	1
1	439486	0	0
1	439487	1	1
1	439488	1	1
1	439489	1	0
1	439490	0	1
1	441751	0	0
1	441754	0	0
1	441755	0	0
1	441758	1	1
1	441759	0	0
1	441760	0	0
1	441761	0	0
1	441762	0	0
1	441763	0	0
1	441764	0	0
1	441765	0	0
1	441766	0	0
1	441767	0	0
1	441768	0	0
1	441769	0	0
1	441770	0	0
1	441771	0	0
1	441772	0	1
1	441773	1	1
1	441774	0	1
1	441775	0	0
1	441776	0	0
1	441777	0	0
1	441778	0	0
1	441779	0	1
1	441780	1	1
1	441782	0	0
1	441783	0	0
1	441784	1	1
1	441785	0	0
1	441786	1	1
1	441787	0	0
1	441788	0	0
1	441789	0	0
1	441790	0	0
1	441791	0	0
1	441792	0	1
1	441794	0	0
1	441795	0	0
1	441796	1	1
1	441797	0	0
1	441798	0	0
1	441799	1	0
1	441801	0	0
1	441802	0	0
1	441803	1	0
1	441804	0	0
1	441805	0	1
1	441811	0	0
1	441812	1	0
1	441813	0	0
1	441814	0	0
1	441815	1	0
1	441816	0	0
1	441821	0	0
1	441822	0	0
1	441823	1	1
1	441824	0	0
1	441825	0	0
1	441869	1	1
1	441870	1	1
1	441871	0	1
1	441888	0	0
1	447500	1	1
1	447723	0	1
1	448147	0	0
1	448148	0	1
1	448149	0	0
1	448150	0	0
1	448151	0	0
1	448152	0	0
1	448153	0	0
1	448154	1	1
1	448155	0	0
1	448156	0	0
1	448316	0	1
1	448612	0	0
1	448616	0	0
1	448618	0	0
1	448620	0	0
1	448622	0	0
1	448624	0	0
1	448626	0	1
1	448628	1	0
1	448630	0	1
1	448695	0	0
1	448770	0	0
1	448772	0	1
1	448777	0	0
1	449288	0	0
1	449289	0	0
1	449292	0	1
1	449293	0	0
1	449313	0	0
1	449314	0	0
1	449315	0	0
1	449316	0	0
1	449319	0	0
1	449320	0	0
1	449321	0	0
1	449322	0	0
1	449323	0	0
1	449324	0	0
1	449325	1	0
1	449326	0	0
1	449327	1	1
1	449328	0	0
1	449329	0	0
1	452004	0	1
1	452007	0	0
1	452009	0	1
1	452011	0	0
1	452013	0	1
1	452015	0	1
1	452017	1	1
1	452019	0	0
1	452022	0	0
1	452024	1	1
1	452027	0	0
1	452029	1	1
1	452031	0	0
1	452033	0	0
1	452035	1	1
1	452039	1	0
1	452045	0	0
1	452047	1	1
1	452053	0	0
1	452055	0	0
1	452057	0	0
1	452059	0	0
1	452061	0	0
1	452063	1	1
1	452065	0	0
1	452067	1	1
1	452069	0	0
1	452073	0	0
1	452077	0	0
1	452079	0	0
1	452151	0	1
1	452153	0	1
1	452155	0	0
1	452157	0	0
1	452159	0	0
1	452161	1	1
1	452163	0	0
1	452173	0	0
1	452176	0	0
1	452180	1	1
1	452183	0	0
1	452185	0	0
1	452234	0	0
1	452236	0	0
1	452238	0	0
1	452242	0	0
1	452243	0	1
1	452244	0	0
1	452245	0	0
1	452248	0	0
1	452249	0	0
1	452250	0	0
1	452252	0	0
1	452254	0	0
1	452256	0	0
1	452257	0	0
1	452259	0	0
1	452261	0	0
1	452262	0	0
1	452282	0	0
1	452284	0	0
1	452286	0	0
1	452290	0	0
1	452292	0	1
1	452294	0	0
1	452296	0	0
1	452297	0	1
1	452299	0	1
1	452301	0	0
1	452303	0	1
1	452305	0	0
1	452307	0	0
1	452309	0	0
1	452311	0	1
1	452313	0	0
1	452315	0	1
1	452317	1	0
1	452319	0	0
1	452321	0	0
1	452323	0	0
1	452325	1	1
1	452327	0	1
1	452329	1	1
1	452346	0	0
1	452349	0	0
1	452379	0	0
1	452383	0	1
1	452385	0	0
1	452387	0	0
1	452389	0	0
1	452391	1	0
1	452393	0	0
1	452395	0	0
1	452396	0	0
1	452397	0	0
1	452398	1	0
1	452402	1	1
1	452405	1	0
1	452407	0	0
1	452409	0	0
1	452411	0	0
1	452413	1	0
1	452415	0	0
1	452420	0	0
1	452423	0	0
1	452425	0	0
1	452427	1	0
1	452429	0	1
1	452431	0	0
1	452435	0	0
1	452439	0	0
1	452441	0	0
1	452443	0	0
1	452445	0	0
1	452447	0	0
1	452449	0	0
1	452451	0	0
1	452453	0	1
1	452455	0	0
1	452459	0	0
1	452461	0	0
1	452500	0	0
1	452502	0	0
1	452504	0	0
1	452507	0	0
1	452509	0	0
1	452518	0	0
1	452520	1	1
1	452522	0	0
1	452528	0	0
1	452530	0	1
1	452532	0	1
1	452534	0	0
1	452534	0	0
1	452538	0	0
1	452540	0	0
1	452541	0	0
1	452542	0	0
1	452544	1	0
1	452548	0	0
1	452549	0	0
1	452551	0	0
1	452553	0	0
1	452557	1	1
1	452559	0	0
1	452561	1	0
1	452563	0	0
1	452566	0	1
1	452570	0	0
1	452572	0	0
1	452574	0	0
1	452576	0	0
1	452580	1	1
1	452582	0	1
1	452584	0	0
1	452586	0	0
1	452588	0	0
1	452592	0	0
1	452594	1	1
1	452598	0	0
1	452600	0	0
1	452602	0	1
1	452604	0	0
1	452606	0	0
1	452608	1	0
1	452612	0	0
1	452616	0	0
1	452618	0	0
1	452620	0	1
1	452622	0	0
1	452624	0	0
1	452630	0	0
1	452653	0	0
1	452655	0	0
1	452657	1	1
1	452659	0	0
1	452701	1	0
1	452703	1	1
1	452705	0	0
1	452707	1	1
1	452735	0	0
1	452735	0	1
1	452741	0	0
1	452770	1	1
1	452807	0	0
1	452808	0	0
1	452809	0	0
1	452810	0	0
1	452848	0	1
1	452849	0	0
1	452858	0	0
1	452859	0	0
1	452865	0	0
1	452866	0	0
1	452867	0	0
1	452868	0	0
1	452869	0	0
1	452870	0	0
1	452871	0	1
1	452875	0	1
1	452876	0	0
1	452879	0	0
1	452880	0	0
1	452881	0	0
1	452882	0	0
1	452905	0	0
1	452906	0	0
1	452913	0	1
1	452914	1	0
1	452952	1	0
1	452953	1	0
1	452988	0	0
1	452989	0	0
1	452990	0	0
1	452991	0	0
1	452992	0	0
1	452993	0	0
1	452998	0	0
1	452999	0	0
1	453028	0	0
1	453029	0	0
1	453045	0	1
1	453046	0	0
1	453050	0	1
1	453051	1	0
1	453052	0	0
1	453055	0	0
1	453056	0	0
1	453057	1	1
1	453058	0	0
1	453059	0	0
1	453060	1	1
1	453061	0	0
1	453062	0	0
1	453063	1	1
1	453064	0	0
1	453065	0	0
1	453066	1	1
1	453067	0	0
1	453068	1	1
1	453069	0	0
1	453070	1	1
1	453071	0	0
1	453074	0	0
1	453076	0	0
1	453078	1	1
1	453080	0	1
1	453085	0	0
1	453088	0	0
1	453095	0	1
1	453097	0	0
1	453099	0	1
1	453101	1	0
1	453103	1	1
1	453105	0	0
1	453109	0	0
1	453111	1	1
1	453113	0	1
1	453115	0	1
1	453116	0	0
1	453117	0	0
1	453119	1	0
1	453120	0	0
1	453122	0	0
1	453123	0	0
1	453124	0	1
1	453125	0	0
1	453126	1	0
1	453127	1	1
1	453128	0	0
1	453129	0	0
1	453131	0	0
1	453132	0	0
1	453133	0	0
1	453143	0	0
1	453145	1	0
1	453147	0	0
1	453149	0	1
1	453151	1	0
1	453153	0	0
1	453157	0	0
1	453159	0	0
1	453161	1	1
1	453163	0	0
1	453165	0	1
1	453167	0	0
1	453177	1	1
1	453179	0	0
1	453181	0	0
1	453208	0	1
1	453210	0	0
1	453212	0	1
1	453215	0	0
1	453217	0	0
1	453219	1	0
1	453222	0	0
1	453224	0	0
1	453228	0	0
1	453260	0	0
1	453261	0	0
1	453264	0	0
1	453268	0	0
1	453270	0	1
1	453272	0	0
1	453273	0	0
1	453275	1	1
1	453277	0	0
1	453279	0	0
1	453281	0	0
1	453283	0	0
1	453285	0	0
1	453287	1	0
1	453289	0	0
1	453291	0	0
1	453295	0	0
1	453297	1	0
1	453299	0	0
1	453301	0	0
1	453303	1	1
1	453305	0	0
1	453307	0	0
1	453309	1	0
1	453311	0	0
1	453314	0	0
1	453316	0	0
1	453318	0	0
1	453320	0	1
1	453323	0	0
1	453325	0	0
1	453327	0	0
1	453329	0	0
1	453331	0	0
1	453333	0	0
1	453337	0	0
1	453347	1	1
1	453388	0	0
1	453390	0	0
1	453392	0	0
1	453394	0	0
1	453400	0	0
1	453402	0	0
1	453404	0	0
1	453406	0	0
1	453420	1	0
1	453421	0	0
1	453422	0	0
1	453423	0	0
1	453424	0	0
1	453425	1	0
1	453426	1	1
1	453429	0	1
1	453430	0	0
1	453431	0	1
1	453432	0	1
1	453433	0	0
1	453434	0	1
1	453435	0	1
1	453436	0	0
1	453437	0	1
1	453438	0	0
1	453439	0	0
1	453440	0	0
1	453441	0	1
1	453442	0	1
1	453443	0	0
1	453444	0	0
1	453446	0	0
1	453448	0	0
1	453452	0	0
1	453462	1	0
1	453463	0	0
1	453464	0	0
1	453466	0	1
1	453468	0	0
1	453472	0	0
1	453474	0	0
1	453476	0	0
1	453478	1	0
1	453480	0	0
1	453483	1	1
1	453486	0	0
1	453488	1	0
1	453492	0	0
1	453494	0	0
1	453498	0	0
1	453500	0	0
1	453501	0	0
1	453502	0	0
1	453504	1	1
1	453506	0	0
1	453508	0	0
1	453510	0	0
1	453512	0	0
1	453514	0	0
1	453516	0	1
1	453518	0	0
1	453520	1	0
1	453522	0	0
1	453524	0	0
1	453526	1	1
1	453528	0	0
1	453531	0	0
1	453533	0	0
1	453535	0	1
1	453537	0	0
1	453539	0	0
1	453541	0	0
1	453543	0	1
1	453545	1	0
1	453547	0	1
1	453550	1	1
1	453554	1	1
1	453556	1	1
1	453614	0	0
1	453617	0	0
1	453620	0	1
1	453621	0	0
1	453622	1	0
1	453623	0	0
1	453624	0	0
1	453625	0	0
1	453626	0	0
1	453629	0	0
1	453630	0	0
1	453632	0	0
1	453633	1	0
1	453640	0	0
1	453641	0	0
1	453642	0	0
1	453643	1	0
1	453644	0	1
1	453645	1	0
1	453654	1	1
1	453655	1	1
1	453656	0	1
1	453657	1	1
1	453658	1	1
1	453659	0	0
1	453660	0	0
1	453661	0	0
1	453667	0	0
1	453697	0	0
1	453698	1	1
1	453709	0	0
1	453710	0	0
1	453719	0	0
1	453720	0	0
1	453721	0	0
1	453722	1	1
1	453723	0	0
1	453724	0	0
1	453931	0	0
1	453933	0	0
1	453935	0	0
1	453937	1	0
1	453942	0	0
1	453944	1	1
1	453948	0	0
1	453951	0	0
1	453954	0	0
1	453956	0	0
1	453958	0	0
1	453960	0	0
1	453962	0	0
1	453964	0	0
1	453967	0	0
1	453969	0	0
1	453971	0	0
1	453973	0	0
1	453979	0	0
1	453981	0	0
1	453985	0	0
1	453987	0	0
1	453989	0	0
1	453991	0	0
1	453993	1	0
1	453995	0	1
1	453998	0	0
1	454000	0	0
1	454002	1	1
1	454006	0	1
1	454010	1	0
1	454014	0	1
1	454020	0	0
1	454024	0	0
1	454030	1	0
1	454034	1	0
1	454036	0	0
1	454038	1	1
1	454044	0	0
1	454046	1	1
1	454048	0	0
1	454050	0	0
1	454052	0	0
1	454056	1	0
1	454058	0	0
1	454062	0	0
1	454064	0	0
1	454066	0	0
1	454068	0	0
1	454070	0	0
1	454072	0	0
1	454074	0	0
1	454077	0	0
1	454079	1	1
1	454080	1	1
1	454081	0	0
1	454082	0	0
1	454085	0	0
1	454086	0	0
1	454087	0	0
1	454088	1	1
1	454091	0	0
1	454092	0	0
1	454094	0	0
1	454096	0	0
1	454098	0	0
1	454101	0	0
1	454146	0	0
1	454148	0	0
1	454150	0	0
1	454152	1	0
1	454154	0	0
1	454156	0	0
1	454158	0	0
1	454160	0	0
1	454162	0	0
1	454164	0	0
1	454166	0	1
1	454170	0	0
1	454172	0	0
1	454188	0	0
1	454190	0	0
1	454192	0	0
1	454194	0	1
1	454196	0	0
1	454198	0	0
1	454203	0	0
1	454208	0	0
1	454211	0	0
1	454215	0	0
1	454216	0	0
1	454217	0	0
1	454220	0	0
1	454221	0	0
1	454222	0	0
1	454223	0	0
1	454224	0	0
1	454225	0	0
1	454226	0	0
1	454227	0	0
1	454230	0	0
1	454234	1	0
1	454265	0	0
1	454269	0	0
1	454271	0	1
1	454275	0	0
1	454277	0	1
1	454279	0	1
1	454281	0	0
1	454287	0	0
1	454293	0	0
1	454295	0	0
1	454297	0	0
1	454299	0	0
1	454303	0	0
1	454305	0	0
1	454307	0	0
1	454309	0	1
1	454311	0	0
1	454313	0	0
1	454315	0	0
1	454317	0	0
1	454321	0	0
1	454357	0	0
1	454360	0	0
1	454362	0	0
1	454364	1	0
1	454365	0	0
1	454367	0	0
1	454369	0	1
1	454372	0	0
1	454376	0	0
1	454379	0	0
1	454382	0	0
1	454384	0	0
1	454387	0	0
1	454392	0	0
1	454394	0	0
1	454396	0	0
1	454399	0	0
1	454406	0	0
1	454407	0	0
1	454409	0	0
1	454413	0	0
1	454416	0	0
1	454436	0	0
1	454438	0	0
1	454440	0	0
1	454442	0	0
1	454444	1	1
1	454446	0	0
1	454450	0	0
1	454484	0	0
1	454764	1	1
1	454772	0	0
1	454774	0	0
1	454777	0	0
1	454780	0	0
1	454782	0	0
1	454784	1	1
1	454786	0	0
1	454789	0	0
1	454793	0	1
1	454796	1	0
1	454798	0	0
1	454800	0	0
1	454802	0	0
1	454804	1	0
1	454808	1	1
1	454812	0	0
1	454815	1	0
1	454816	1	0
1	454819	0	0
1	454820	0	1
1	454821	0	0
1	454822	0	1
1	454823	0	0
1	454824	0	0
1	454825	1	0
1	454826	1	0
1	454827	0	0
1	454828	0	0
1	454829	0	0
1	454830	0	0
1	454831	1	1
1	454832	1	0
1	454833	0	0
1	454834	0	0
1	454835	0	0
1	454836	0	0
1	454837	0	0
1	454838	0	0
1	454839	0	1
1	454840	0	1
1	454841	0	0
1	454842	0	0
1	454843	1	1
1	454844	0	0
1	454847	1	0
1	454848	0	1
1	454849	0	0
1	454851	1	0
1	454853	0	0
1	454855	0	0
1	454856	1	1
1	454858	0	0
1	454860	0	0
1	454862	1	1
1	455007	0	0
1	455008	1	1
1	455015	0	0
1	455016	0	0
1	455019	0	0
1	455020	0	0
1	455025	0	0
1	455026	0	0
1	455027	0	0
1	455028	0	0
1	455030	0	0
1	455031	0	0
1	455032	0	0
1	455033	1	1
1	455034	0	0
1	455035	0	0
1	455036	1	0
1	455037	1	0
1	455038	0	0
1	455041	0	0
1	455042	0	1
1	455043	0	0
1	455044	0	0
1	455045	0	0
1	455078	0	0
1	455080	0	0
1	455081	0	0
1	455094	0	0
1	455095	0	0
1	455096	0	0
1	455097	0	0
1	455111	0	0
1	455112	1	1
1	455113	0	0
1	455114	0	0
1	455115	1	1
1	455116	0	0
1	455117	0	0
1	455118	0	0
1	455119	0	0
1	455120	0	0
1	455121	0	0
1	455122	0	0
1	455123	1	1
1	455124	1	1
1	455125	0	0
1	455126	0	0
1	455127	1	0
1	455128	0	1
1	455199	0	0
1	455200	0	0
1	455201	0	0
1	455202	0	1
1	455203	0	0
1	455206	0	0
1	455207	0	0
1	455208	0	0
1	455209	0	0
1	455210	0	0
1	455211	0	0
1	455212	0	0
1	455213	0	0
1	455214	0	0
1	455215	0	0
1	455216	0	0
1	455217	0	0
1	455218	0	1
1	455219	0	0
1	455220	1	1
1	455221	1	1
1	455222	0	0
1	455223	1	0

## Sheet: Rat U
DOTS Status	Sample ID #	1st session	2nd session
4	435585	1	1
4	435590	1	1			DOTS Status		1st session, 2nd session
4	436285	1	0			5= 3+		0= not indicated
4	437673	1	1			4= 2+		1 = indicated
4	437772	1	1			3= 1+
4	437925	1	1			2= AFB
4	438128	1	1			1= negative
4	438162	0	1
4	438717	1	1
4	438779	1	1
4	438865	1	1
4	439389	1	1
4	441757	1	1
4	441875	0	0
4	448640	1	1
4	448648	1	1
3	435630	0	0
3	435648	0	0
3	436000	1	1
3	436165	1	0
3	437674	1	1
3	437676	1	1
3	437803	0	0
3	437835	1	0
3	437893	1	1
3	438088	1	1
3	438100	1	1
3	438101	0	0
3	438156	0	1
3	438377	1	1
3	438387	0	0
3	438862	1	1
3	438903	0	0
3	439387	0	0
3	439420	1	1
3	441600	1	1
3	441699	0	0
3	441726	1	1
3	449317	1	1
3	449318	1	1
2	438187	1	1
2	437704	1	0
2	437768	1	1
2	435606	1	1
2	435607	0	0
2	437705	1	1
2	437764	1	1
2	437909	0	1
2	438103	1	1
2	438104	1	1
2	438197	0	1
2	439460	1	1
2	441412	1	1
2	435623	0	0
2	437908	1	0
2	438363	1	1
2	439037	1	0
2	439456	0	1
2	435974	1	1
2	439036	0	0
2	441690	1	1
1	435913	0	0
1	435914	0	0
1	435916	0	0
1	435921	0	0
1	435924	0	0
1	435925	0	0
1	435926	0	0
1	435927	0	0
1	435928	0	0
1	435930	0	0
1	435950	0	0
1	435952	0	0
1	435984	0	0
1	435985	0	0
1	435986	0	0
1	435989	1	0
1	435991	0	0
1	435992	0	0
1	435993	0	0
1	435995	1	1
1	436002	0	0
1	436010	0	0
1	436011	0	0
1	436014	0	0
1	436015	0	0
1	436016	0	0
1	436017	1	0
1	436018	0	0
1	436019	0	0
1	436025	0	0
1	436026	0	0
1	436029	0	0
1	436034	0	0
1	436042	0	1
1	436045	0	0
1	436046	0	1
1	436048	0	0
1	436050	0	0
1	436054	0	0
1	436056	0	0
1	436060	0	0
1	436062	0	0
1	436063	0	0
1	436065	0	0
1	436066	0	0
1	436069	0	0
1	436070	0	0
1	436071	0	0
1	436072	0	0
1	436073	0	0
1	436074	0	0
1	436075	0	0
1	436076	0	0
1	436077	0	0
1	436080	0	0
1	436082	1	0
1	436083	0	0
1	436093	0	0
1	436098	0	1
1	436137	0	0
1	436138	0	0
1	436139	0	0
1	436140	0	0
1	436143	0	0
1	436144	0	0
1	436145	0	0
1	436148	0	0
1	436149	0	0
1	436150	0	0
1	436151	0	0
1	436154	0	0
1	436155	0	0
1	436156	0	0
1	436157	0	0
1	436162	1	0
1	436163	0	0
1	436168	0	0
1	436169	0	0
1	436170	0	0
1	436172	1	0
1	436181	0	0
1	436182	0	0
1	436183	0	0
1	436184	0	0
1	436186	0	0
1	436187	0	0
1	436188	0	0
1	436189	0	0
1	436190	0	0
1	436191	0	0
1	436218	0	0
1	436219	0	0
1	436220	0	0
1	436221	1	0
1	436222	0	0
1	436223	0	0
1	436227	0	0
1	436228	0	0
1	436236	0	0
1	437252	0	0
1	437316	0	0
1	437360	0	0
1	437563	0	0
1	437566	1	1
1	437567	1	0
1	437568	0	0
1	437569	0	0
1	437570	0	0
1	437571	0	0
1	437572	0	0
1	437573	0	0
1	437574	0	0
1	437575	0	0
1	437576	0	0
1	437577	0	0
1	437581	0	0
1	437582	0	0
1	437583	0	0
1	437584	0	0
1	437585	0	0
1	437586	0	0
1	437589	0	0
1	437590	1	0
1	437669	0	0
1	437670	0	0
1	437671	0	0
1	437678	0	0
1	437679	0	0
1	437680	0	0
1	437681	0	0
1	437682	1	1
1	437683	0	0
1	437684	0	0
1	437685	0	0
1	437686	0	0
1	437687	0	0
1	437688	0	0
1	437703	0	0
1	437765	0	0
1	437766	0	0
1	437773	0	0
1	437774	0	0
1	437779	0	1
1	437780	0	0
1	437783	0	0
1	437784	0	1
1	437787	1	0
1	437788	0	1
1	437789	0	1
1	437790	0	0
1	437791	0	0
1	437792	0	0
1	437793	0	0
1	437794	1	0
1	437795	1	0
1	437796	1	1
1	437797	0	0
1	437798	0	0
1	437801	0	0
1	437802	0	0
1	437809	0	0
1	437810	1	0
1	437832	0	0
1	437840	0	0
1	437841	1	0
1	437842	0	0
1	437843	0	0
1	437844	0	0
1	437845	1	0
1	437846	1	1
1	437847	0	0
1	437849	1	1
1	437850	1	0
1	437851	1	0
1	437852	0	0
1	437853	0	1
1	437854	0	1
1	437856	0	0
1	437861	0	1
1	437863	1	1
1	437990	0	0
1	437992	0	0
1	437993	0	0
1	437994	1	1
1	437995	1	0
1	437996	0	0
1	437999	0	0
1	438006	1	1
1	438007	0	0
1	438009	0	0
1	438010	0	1
1	438013	0	0
1	438014	0	0
1	438015	0	1
1	438016	0	0
1	438017	0	0
1	438018	0	0
1	438019	0	0
1	438020	0	0
1	438021	0	0
1	438022	0	0
1	438023	0	0
1	438024	0	0
1	438061	0	0
1	438106	0	0
1	438107	0	0
1	438108	1	1
1	438109	1	0
1	438110	0	0
1	438111	0	0
1	438181	0	0
1	438182	0	0
1	438183	1	0
1	438184	0	0
1	438189	0	0
1	438190	0	0
1	438193	1	0
1	438194	0	1
1	438195	0	0
1	438196	0	0
1	438198	0	0
1	438199	0	0
1	438200	1	1
1	438201	0	0
1	438202	0	0
1	438203	0	0
1	438204	0	0
1	438205	1	1
1	438206	0	0
1	438207	0	0
1	438210	0	0
1	438212	0	0
1	438213	0	0
1	438259	0	0
1	438260	0	0
1	438261	0	0
1	438262	0	0
1	438263	0	0
1	438264	0	0
1	438265	0	0
1	438266	0	0
1	438267	0	0
1	438268	0	0
1	438483	1	0
1	438493	0	0
1	438494	0	0
1	438495	0	0
1	438496	0	0
1	438497	0	0
1	438498	0	0
1	438499	1	1
1	438500	0	0
1	438501	0	1
1	438502	0	0
1	438504	0	0
1	438505	0	1
1	438506	0	0
1	438507	0	0
1	438508	0	0
1	438509	1	1
1	438510	0	0
1	438511	1	1
1	438512	0	1
1	438513	0	0
1	438514	0	0
1	438516	1	1
1	438517	0	0
1	438567	0	0
1	438568	0	0
1	438655	0	0
1	438656	0	0
1	438658	0	0
1	438659	0	0
1	438660	0	0
1	438661	0	0
1	438662	0	0
1	438663	0	0
1	438664	0	0
1	438665	0	0
1	438666	0	0
1	438667	0	0
1	438668	0	0
1	438669	0	0
1	438670	0	1
1	438672	0	0
1	438673	0	0
1	438796	0	1
1	438797	1	1
1	438915	0	0
1	438929	1	0
1	438939	0	0
1	438987	0	0
1	438988	0	0
1	438991	0	0
1	438992	1	1
1	438993	0	0
1	438994	1	0
1	438997	0	0
1	438998	0	0
1	438999	0	0
1	439000	1	0
1	439001	0	0
1	439003	0	0
1	439004	1	0
1	439005	0	0
1	439006	0	0
1	439007	1	0
1	439008	1	0
1	439009	0	0
1	439010	0	0
1	439011	1	0
1	439012	0	0
1	439013	1	0
1	439014	1	1
1	439015	0	0
1	439016	0	0
1	439017	1	0
1	439018	0	0
1	439021	1	1
1	439022	1	0
1	439023	1	0
1	439024	0	0
1	439025	1	1
1	439026	1	0
1	439027	0	0
1	439028	0	1
1	439029	0	0
1	439030	0	1
1	439031	1	1
1	439032	0	0
1	439033	0	1
1	439202	0	0
1	439224	0	0
1	439225	0	0
1	439226	0	0
1	439227	0	0
1	439228	0	0
1	439229	0	0
1	439230	1	1
1	439231	1	0
1	439232	0	0
1	439233	0	0
1	439234	0	0
1	439235	0	0
1	439238	0	0
1	439241	0	0
1	439243	0	0
1	439245	0	0
1	439246	0	0
1	439247	0	0
1	439250	0	0
1	439251	0	1
1	439252	1	1
1	439253	1	0
1	439254	0	0
1	439255	0	0
1	439258	1	0
1	439328	0	0
1	439329	0	0
1	439334	0	0
1	439335	0	0
1	439336	0	0
1	439337	0	0
1	439338	0	0
1	439339	1	0
1	439340	1	0
1	439341	0	0
1	439342	0	0
1	439343	0	0
1	439344	0	0
1	439345	0	0
1	439346	0	0
1	439347	0	0
1	439348	0	0
1	439349	0	0
1	439350	0	0
1	439351	1	0
1	439352	0	0
1	439353	0	0
1	439354	0	0
1	439362	0	0
1	439363	1	0
1	439364	0	0
1	439365	1	1
1	439367	0	0
1	439368	0	0
1	439369	0	0
1	439370	0	0
1	439371	0	0
1	439372	0	0
1	439373	0	0
1	439374	0	0
1	439375	0	0
1	439376	0	0
1	439377	1	1
1	439395	1	0
1	439401	0	0
1	439402	0	0
1	439405	0	0
1	439406	0	0
1	439407	0	0
1	439434	0	0
1	439435	1	1
1	439437	0	0
1	439438	0	0
1	439439	0	0
1	439440	1	1
1	439441	1	0
1	439442	0	0
1	439443	0	0
1	439444	0	0
1	439446	0	0
1	439447	0	0
1	439448	0	0
1	439449	0	0
1	439450	0	0
1	439458	0	1
1	439459	1	1
1	439462	0	0
1	439463	0	0
1	439464	1	1
1	439465	1	1
1	439466	0	0
1	439467	0	0
1	439468	0	0
1	439469	0	1
1	439474	0	0
1	439475	1	1
1	439476	0	0
1	439477	0	0
1	439478	0	0
1	439483	0	0
1	439484	0	0
1	439485	0	0
1	439486	0	0
1	439487	0	0
1	439488	0	0
1	439489	0	0
1	439490	0	1
1	441751	0	0
1	441754	0	0
1	441755	0	0
1	441758	0	0
1	441759	0	0
1	441760	0	0
1	441761	0	0
1	441762	0	0
1	441763	0	0
1	441764	0	0
1	441765	1	0
1	441766	0	0
1	441767	0	0
1	441768	0	0
1	441769	0	0
1	441770	0	0
1	441771	0	0
1	441772	0	0
1	441773	1	0
1	441774	1	0
1	441775	0	0
1	441776	0	0
1	441777	0	0
1	441778	0	0
1	441779	0	0
1	441780	0	0
1	441782	0	0
1	441783	0	0
1	441784	0	0
1	441785	0	0
1	441786	1	1
1	441787	0	0
1	441788	0	0
1	441789	0	0
1	441790	0	0
1	441791	0	0
1	441792	1	0
1	441794	1	0
1	441795	0	0
1	441796	1	1
1	441797	1	1
1	441798	1	0
1	441799	0	0
1	441801	0	0
1	441802	0	0
1	441803	1	1
1	441804	1	0
1	441805	0	0
1	441811	0	0
1	441812	0	0
1	441813	0	1
1	441814	0	0
1	441815	1	0
1	441816	0	0
1	441821	0	0
1	441822	1	1
1	441823	0	1
1	441824	0	0
1	441825	0	0
1	441869	0	1
1	441870	1	0
1	441871	0	0
1	441888	1	1
1	447500	1	1
1	447723	0	0
1	448147	0	0
1	448148	0	0
1	448149	0	0
1	448150	1	1
1	448151	0	0
1	448152	0	0
1	448153	0	1
1	448154	1	0
1	448155	1	0
1	448156	0	0
1	448316	1	0
1	448612	1	1
1	448616	1	1
1	448618	0	0
1	448620	0	0
1	448622	0	0
1	448624	0	1
1	448626	0	0
1	448628	1	0
1	448630	0	0
1	448695	1	0
1	448770	0	0
1	448772	0	0
1	448777	0	1
1	449288	0	0
1	449289	0	0
1	449292	0	0
1	449293	1	0
1	449313	1	1
1	449314	0	0
1	449315	1	0
1	449316	0	0
1	449319	0	0
1	449320	0	1
1	449321	0	0
1	449322	0	0
1	449323	0	0
1	449324	0	0
1	449325	0	0
1	449326	1	0
1	449327	1	1
1	449328	0	1
1	449329	0	0

[truncated: 1 more sheets: Rat V]
