# Supplementary material for: Reproducibility of African giant pouched rats detecting Mycobacterium tuberculosis
Source: BMC Infect Dis. 2017 Apr 24;17:298. doi: 10.1186/s12879-017-2347-3 (PMC5402322; doi:10.1186/s12879-017-2347-3)
Supplement: Supplementary file 3 — Group One Inter-Reliability. (XLSX 935 kb) [file 12879_2017_2347_MOESM3_ESM.xlsx]

## Sheet: all
Sample ID #	DOTS Status	Rat A	Rat B	Rat C	Rat D	Rat E	Rat F	Rat G	Rat H	Rat I	Rat J	Rat K
435421	3	0	0	0	0	0	0	0	0	1	0	0
435504	3	1	1	1	1	1	1	1	1	1	1	1			DOTS Status		Rat A - K
435383	2	1	1	1	1	1	0	1	1	1	1	0			5= 3+		0= not indicated
435547	4	1	1	1	0	1	1	1	1	1	0	1			4= 2+		1 = indicated
435391	4	1	1	1	1	1	1	1	1	1	1	1			3= 1+
435465	2	1	0	0	0	0	0	0	0	0	0	0			2= AFB
435522	4	1	1	1	1	1	1	1	1	1	1	1			1= negative
435270	1	0	0	0	0	1	1	1	1	1	0	0
435381	1	1	0	0	1	1	0	1	1	1	1	1
435298	1	1	0	1	0	0	0	0	1	0	0	1
435294	1	0	0	0	0	0	0	0	0	1	0	0
435278	1	1	0	0	0	0	0	0	0	0	0	0
435288	1	1	1	0	1	1	1	1	1	1	1	0
435266	1	1	1	1	1	1	1	0	1	1	1	1
435276	1	0	0	0	1	0	0	0	0	1	1	1
435293	1	0	0	0	0	1	0	0	0	1	0	0
435267	1	0	0	0	0	0	0	0	0	1	0	0
435286	1	1	0	0	0	0	1	0	0	1	0	0
435309	1	0	0	0	1	0	0	1	0	0	0	0
435470	1	1	0	0	0	0	0	0	0	1	0	0
435307	1	1	0	0	0	0	0	0	0	0	0	0
435263	1	1	0	0	0	0	0	0	0	0	0	0
435312	1	0	1	0	0	0	0	1	1	0	0	0
435406	1	1	0	0	0	1	1	0	0	1	0	0
435316	1	1	0	0	1	1	0	0	1	1	1	0
435277	1	0	1	1	0	0	1	0	0	1	1	1
435265	1	0	0	0	0	0	0	0	0	1	0	0
435398	1	0	0	0	1	1	0	0	0	0	0	0
435297	1	0	1	1	0	1	0	1	1	1	0	0
435301	1	1	1	1	1	1	1	1	1	1	1	1
435296	1	1	0	1	0	0	1	1	1	1	1	0
435314	1	0	0	0	1	0	0	0	0	0	0	0
435382	1	1	1	1	1	1	1	0	1	1	1	0
435412	1	0	0	0	1	0	0	0	0	0	0	0
435283	1	1	0	0	1	1	0	0	0	1	1	1
435304	1	0	0	0	0	0	0	0	1	0	0	1
435311	1	0	0	0	1	0	0	0	0	0	0	0
435467	1	1	1	0	0	1	1	0	0	1	1	0
435275	1	1	1	0	0	0	1	0	0	0	0	0
435227	1	1	1	1	0	1	1	1	1	1	1	1
435397	1	0	0	0	0	1	0	0	0	1	0	0
435284	1	1	1	0	0	1	1	0	1	1	0	0
435305	1	1	0	0	0	1	1	1	0	1	0	0
435287	1	1	0	0	0	0	0	0	0	0	0	0
435281	1	0	1	0	0	0	0	0	1	0	0	0
435302	1	0	0	0	0	0	0	0	1	0	0	1
435290	1	1	0	0	0	0	1	0	0	0	0	0
435377	1	1	0	0	0	0	0	0	0	0	0	0
435300	1	0	0	0	1	0	0	0	0	0	0	0
435269	1	1	1	0	0	0	0	0	0	0	0	1
435291	1	1	1	1	0	0	1	1	0	0	0	0
435700	3	1	0	0	0	1	0	0	0	0	0	0
435728	5	1	1	1	1	1	1	1	1	1	1	0
435341	4	1	1	1	1	1	1	1	1	1	1	1
435733	4	1	1	1	1	1	1	1	1	1	1	1
435701	3	1	1	0	1	1	1	1	0	1	1	0
435365	4	1	0	1	1	1	0	0	0	1	1	0
435734	4	1	1	1	1	1	1	1	1	1	1	1
435727	5	1	1	1	1	1	1	1	1	1	1	1
435712	3	1	0	0	0	0	0	0	0	0	0	0
435462	1	1	1	1	0	1	1	1	1	1	0	1
435717	1	0	0	0	1	1	0	1	0	1	0	0
435756	1	0	1	0	0	0	0	0	0	0	0	0
435761	1	0	0	0	0	0	1	0	0	0	0	0
435457	1	1	1	0	1	0	1	1	1	1	0	0
435715	1	0	1	0	0	1	0	1	0	1	0	0
435719	1	0	0	0	1	0	0	0	0	0	0	1
435451	1	1	1	1	1	1	1	1	1	1	1	1
435634	1	0	0	0	0	0	1	0	0	0	0	0
435739	1	1	1	1	0	0	1	0	0	1	0	0
435726	1	0	0	0	0	0	1	0	0	0	0	0
435459	1	1	1	0	1	0	1	1	1	1	1	1
435435	1	1	1	1	1	1	1	1	1	1	1	1
435740	1	1	1	1	1	0	1	1	1	1	0	1
435745	1	0	0	0	0	0	0	0	0	1	0	0
435426	1	1	0	0	0	0	0	0	0	0	0	0
435748	1	0	0	0	1	0	0	1	0	0	0	0
435461	1	1	0	0	0	0	1	0	0	1	0	0
435716	1	1	0	0	0	0	0	0	0	1	0	0
435762	1	1	0	0	0	0	0	0	0	0	0	0
435452	1	1	1	1	1	1	1	1	1	1	1	1
435741	1	1	1	0	1	1	1	1	0	1	1	1
435434	1	1	0	0	1	0	1	1	1	0	0	0
435438	1	0	0	0	0	0	0	0	0	0	1	0
435455	1	0	0	0	0	0	0	1	0	0	0	0
435738	1	1	0	0	0	0	0	0	0	0	0	0
435731	1	0	0	0	0	1	0	0	1	1	0	0
435735	1	0	0	1	1	0	1	0	1	0	1	0
435436	1	1	1	1	1	1	1	1	0	1	0	1
435742	1	0	1	0	0	1	0	0	0	0	0	1
435729	1	1	0	0	0	1	0	0	0	0	0	1
435732	1	0	0	0	0	0	1	0	0	0	0	0
435755	1	1	1	1	1	0	1	1	0	0	0	1
435666	1	1	0	0	0	0	0	0	0	1	0	0
435428	1	1	1	1	1	1	1	1	1	1	0	1
435744	1	0	0	1	0	0	0	0	0	0	0	0
435427	1	1	1	1	1	1	1	1	1	1	0	1
435463	1	0	0	0	0	0	0	1	0	0	0	0
435431	1	0	0	0	0	0	1	0	0	0	0	0
435736	1	0	0	0	0	0	1	0	0	0	0	0
435743	1	0	0	0	1	1	0	0	0	1	0	0
435458	1	1	1	0	0	0	0	0	1	1	0	0
435737	1	1	0	1	1	1	1	1	0	0	1	1
435453	1	1	0	0	0	0	0	0	1	0	0	0
435433	1	0	0	0	0	0	0	0	0	1	0	0
435760	1	0	0	0	0	1	0	0	1	1	0	0
435446	1	1	0	0	0	0	0	0	0	0	0	0
435722	1	1	1	0	1	0	0	0	1	1	0	0
435725	1	1	0	1	1	1	1	0	1	1	0	0
435790	2	0	1	0	1	1	1	1	0	1	1	1
435366	4	1	0	1	1	1	0	0	1	1	1	0
435847	3	1	1	1	1	1	1	1	1	1	1	1
435848	4	1	1	1	1	1	1	1	1	1	1	1
435443	3	1	1	1	1	1	1	1	1	1	1	1
435354	3	1	1	0	1	1	0	0	1	0	0	1
435111	1	0	1	0	0	0	0	0	0	1	1	0
435808	1	0	0	0	0	0	0	0	0	1	0	0
435123	1	0	1	0	0	0	1	0	0	1	0	0
435120	1	0	0	0	1	1	0	0	0	1	0	0
435846	1	1	1	0	0	0	0	0	1	0	1	0
435787	1	0	1	1	0	1	1	1	1	1	0	1
435844	1	1	0	0	0	0	0	0	0	1	0	0
435863	1	1	0	1	1	0	0	1	0	1	0	0
435810	1	1	0	0	0	0	0	0	0	0	0	0
435116	1	1	0	0	0	0	0	0	0	0	0	0
435851	1	1	0	0	0	0	0	0	0	0	0	0
435109	1	0	0	0	0	0	0	1	0	1	0	0
435115	1	1	0	0	0	0	0	0	0	0	0	0
435788	1	0	1	1	1	0	1	0	1	1	0	0
435866	1	1	1	1	1	1	1	1	1	1	1	1
435864	1	1	0	0	0	0	0	0	0	0	1	1
435855	1	0	0	0	0	0	0	0	0	1	0	0
435818	1	0	0	0	0	0	1	0	0	0	1	0
435850	1	0	0	0	0	0	0	0	0	0	1	0
435118	1	1	0	1	0	0	0	0	0	0	0	0
435843	1	1	0	1	1	1	1	1	1	0	0	1
435809	1	0	0	0	0	0	0	0	0	1	0	0
435867	1	0	0	0	0	0	1	0	0	0	0	0
435889	1	1	0	1	1	1	1	1	1	1	0	1
435853	1	1	0	0	0	0	0	0	0	0	1	0
435857	1	1	0	0	1	0	1	0	0	0	0	0
435792	1	0	0	0	0	0	0	0	0	1	1	0
435807	1	0	0	0	0	0	0	0	0	0	1	0
435814	1	0	0	0	0	0	0	0	0	0	1	0
435890	1	1	1	0	0	1	0	0	1	1	0	0
435798	1	0	0	0	1	0	0	0	0	1	0	0
435861	1	0	1	0	1	1	1	1	0	0	0	0
435119	1	1	0	0	0	1	0	1	0	1	0	0
435865	1	1	0	0	1	1	0	0	0	0	0	0
435110	1	1	0	1	0	0	1	0	1	1	0	1
435799	1	1	0	0	1	1	0	0	0	0	0	1
435849	1	0	0	0	0	0	0	0	0	1	0	0
435852	1	0	0	0	0	0	1	0	0	0	0	0
435791	1	0	0	0	1	0	0	0	0	0	0	0
435858	1	1	1	1	1	0	1	1	1	1	1	1
434424	1	1	0	0	1	0	0	1	0	0	1	1
435815	1	1	1	1	1	0	1	1	1	1	0	1
435817	1	1	1	0	0	0	0	0	0	0	0	0
435811	1	1	1	0	0	0	1	0	0	0	0	0
435918	3	1	1	1	1	1	1	1	1	1	0	1
435624	2	1	0	0	0	0	0	0	0	0	1	0
435681	4	1	1	1	1	1	1	1	1	1	1	1
435934	3	1	1	1	0	1	1	1	1	1	1	1
435907	2	1	1	1	1	1	1	1	1	1	1	1
435601	1	0	1	1	0	1	1	0	1	0	0	0
435911	1	0	0	0	0	0	1	0	0	0	0	0
435936	1	1	1	0	1	0	0	1	1	0	1	1
435608	1	1	1	0	1	1	0	1	1	0	0	1
435769	1	0	0	0	1	0	0	0	0	0	0	0
435562	1	1	1	1	1	1	0	1	1	0	1	0
435767	1	1	1	1	1	0	0	0	1	0	0	0
435915	1	1	0	0	1	0	0	0	0	1	0	0
435912	1	1	1	0	0	0	0	0	1	0	0	0
435568	1	1	0	0	0	0	0	0	0	0	0	0
435577	1	1	0	0	0	0	0	0	1	0	0	0
435594	1	0	0	0	0	0	0	0	0	1	0	0
435602	1	1	0	0	0	0	0	0	0	1	1	0
435929	1	1	1	1	1	0	0	1	1	0	0	0
435944	1	1	0	1	1	1	1	1	1	0	1	1
435942	1	1	0	1	1	1	0	0	1	0	1	0
435563	1	1	1	0	0	1	0	0	0	0	1	1
435564	1	0	1	1	1	1	1	1	1	0	1	1
435937	1	1	0	0	0	0	1	0	0	0	0	0
435600	1	1	0	0	1	0	0	0	0	1	1	1
435597	1	0	0	0	0	0	0	1	0	0	0	0
435949	1	0	1	0	0	0	0	0	0	0	0	0
435943	1	1	1	1	1	0	0	0	1	0	1	1
435766	1	1	0	0	0	0	1	0	0	0	0	0
436210	5	1	1	1	1	1	1	1	1	1	1	1
436146	4	1	1	1	1	1	1	1	1	1	1	1
435935	3	1	1	1	1	0	1	0	1	0	1	1
436204	5	1	1	1	1	1	1	1	1	1	1	1
435919	3	1	0	1	0	1	1	1	1	1	1	1
436067	2	1	1	1	1	1	1	1	1	1	1	1
435677	1	1	0	0	0	1	0	1	1	1	0	1
436103	1	1	1	1	1	1	1	1	1	1	1	1
435752	1	1	1	1	1	1	0	1	1	1	1	0
436128	1	0	0	0	0	0	0	0	0	1	0	0
436115	1	0	0	0	0	0	0	1	0	0	0	0
435958	1	1	0	0	0	1	1	1	1	1	1	0
435751	1	1	0	0	1	1	1	1	1	1	1	1
436132	1	1	0	0	0	0	0	1	1	0	0	0
436133	1	0	0	1	1	0	0	1	1	1	1	0
436121	1	1	0	1	0	0	1	0	0	0	1	0
436101	1	1	0	0	0	0	0	0	0	0	0	0
435954	1	1	0	0	1	0	0	1	0	0	0	0
435686	1	0	0	0	0	0	0	0	0	1	0	0
435956	1	1	0	0	0	0	0	0	0	0	0	0
435953	1	0	0	0	1	1	0	1	1	1	1	0
436122	1	0	0	0	0	1	1	1	0	0	0	1
435961	1	0	0	0	0	1	1	1	1	1	1	0
435765	1	0	1	0	0	0	0	0	0	0	0	0
435951	1	1	0	0	0	0	0	0	1	0	0	0
435962	1	0	0	1	0	0	0	0	1	1	0	0
436105	1	1	0	0	0	0	0	1	0	0	0	0
435688	1	1	0	0	0	0	0	0	0	0	0	0
435687	1	0	0	0	0	1	1	0	0	1	1	0
435684	1	0	0	0	0	0	0	1	0	0	0	0
436124	1	1	0	0	0	0	0	0	0	0	0	0
435685	1	0	0	0	1	0	0	0	0	0	0	0
436109	1	1	0	0	0	1	0	0	0	0	0	0
435957	1	1	0	0	0	1	1	1	1	1	0	0
435683	1	1	0	0	0	1	0	1	0	1	1	0
436104	1	1	0	0	0	1	0	0	0	1	1	0
435959	1	1	0	0	0	0	0	1	0	0	0	0
435676	1	1	0	0	0	1	1	0	1	0	1	0
436134	1	0	0	0	0	0	1	0	0	0	0	0
435887	2	1	1	0	1	1	1	1	1	1	1	0
435946	3	1	1	1	1	1	1	1	1	1	1	1
436313	2	1	1	1	1	1	1	1	1	1	0	1
435691	2	1	0	0	0	0	0	0	0	1	1	1
436089	4	1	0	0	0	0	0	0	0	1	0	0
435626	3	1	1	1	1	1	1	0	1	1	1	1
435920	3	1	0	0	1	1	0	0	0	0	0	0
436079	4	0	0	1	0	0	0	0	0	0	0	1
436090	1	0	0	0	0	0	0	0	0	0	1	0
436276	1	1	1	0	0	0	0	0	0	0	0	0
436216	1	0	0	0	0	0	0	0	0	1	0	0
436307	1	0	0	1	0	0	0	0	0	0	0	0
436087	1	1	0	0	1	1	1	1	0	1	0	0
436244	1	0	1	0	0	0	0	0	0	1	0	0
436094	1	1	1	0	0	0	1	1	0	1	1	1
436199	1	1	1	0	0	1	1	1	1	1	1	0
436085	1	0	0	0	0	0	1	0	0	0	0	0
436310	1	0	0	1	0	0	0	0	0	0	0	0
436309	1	0	0	0	0	0	0	0	1	0	0	0
436254	1	1	1	1	1	1	1	1	1	1	1	1
435706	1	1	0	0	0	0	0	0	1	1	1	0
436233	1	0	1	0	0	0	0	0	0	0	0	0
435704	1	1	1	0	0	0	0	1	0	1	0	1
436211	1	1	0	1	1	1	0	0	1	1	1	0
436258	1	1	0	0	0	0	1	1	1	0	0	1
436212	1	1	1	0	1	0	0	1	1	0	0	0
436302	1	0	0	0	0	0	1	0	0	0	0	0
436245	1	0	1	1	1	1	1	0	1	1	0	1
436200	1	1	1	0	0	0	0	0	0	0	1	0
436255	1	0	1	0	0	0	1	1	0	1	0	0
436092	1	1	0	0	0	0	1	1	1	1	0	1
436250	1	1	0	0	1	1	0	0	1	1	0	0
436303	1	1	0	0	0	1	0	0	0	0	0	0
435705	1	0	0	0	0	0	0	0	0	0	0	1
436235	1	0	0	0	0	0	0	0	0	1	0	1
436312	1	1	1	1	1	1	0	0	0	0	1	1
436201	1	0	0	0	0	0	0	0	1	0	1	0
435703	1	0	1	0	1	1	1	0	1	0	0	1
436234	1	1	0	0	1	1	1	0	1	0	1	0
436064	1	0	1	0	0	1	1	0	1	1	0	0
436275	1	1	1	0	1	1	0	0	0	0	0	0
436224	1	0	0	1	0	0	0	0	0	0	0	0
435709	1	0	1	0	1	1	0	0	1	0	1	0
436256	1	0	0	0	0	0	0	0	0	1	0	0
435710	1	0	0	0	0	0	1	0	1	0	1	0
436198	1	1	0	0	0	0	0	0	1	0	0	0
436304	1	0	1	0	1	0	0	0	0	1	0	0
435697	1	0	0	0	1	0	0	0	0	1	0	0
436086	1	0	0	0	0	0	1	0	0	0	0	0
436192	1	1	1	0	0	1	1	0	1	0	1	0
436130	1	0	0	0	1	0	1	0	0	0	0	0
436205	1	1	0	0	1	1	0	0	1	1	1	1
435693	1	0	0	0	0	0	0	0	0	1	0	0
435702	1	1	0	0	0	0	0	0	0	0	0	1
436217	1	1	1	1	0	0	0	0	1	1	1	1
436084	1	0	0	0	0	0	0	0	1	0	0	1
436231	1	0	0	0	1	0	0	0	0	0	0	0
436195	1	1	0	0	0	0	1	0	0	0	0	0
436292	3	0	0	0	0	0	1	0	0	0	0	0
436166	3	1	0	0	0	0	0	0	0	0	0	0
436284	4	1	1	1	1	1	1	1	1	1	1	1
436456	3	1	0	1	1	0	0	1	1	1	1	1
436678	4	1	1	1	1	1	1	1	1	1	1	1
436455	3	1	1	0	1	1	1	1	1	1	0	0
435442	2	0	1	1	1	1	1	1	1	1	0	1
436670	2	1	0	0	0	0	0	0	0	0	0	0
436281	4	1	1	1	1	1	1	1	1	1	1	1
436490	1	0	1	0	0	0	0	0	0	1	0	0
436462	1	0	1	1	1	1	1	0	1	1	1	0
436485	1	1	1	1	0	0	0	1	1	0	1	1
436171	1	0	1	0	1	0	0	1	1	0	0	0
436645	1	0	0	0	0	0	0	0	0	1	0	0
436006	1	0	0	0	1	1	1	1	1	0	0	0
436516	1	1	1	1	0	0	0	0	0	1	0	1
436520	1	0	0	0	0	0	0	0	0	1	0	0
436658	1	1	1	1	0	0	1	0	0	1	1	0
436509	1	1	0	1	1	1	1	1	1	1	1	1
436177	1	1	1	1	1	1	0	1	0	0	1	0
436504	1	0	0	0	0	0	0	0	0	1	0	0
436489	1	0	1	0	1	0	0	0	1	0	0	0
436478	1	1	1	0	1	1	1	1	0	1	1	0
436179	1	1	1	1	0	1	0	0	1	1	0	1
436656	1	0	0	0	0	0	1	0	0	0	0	0
436514	1	1	1	0	0	0	1	0	0	1	0	1
436481	1	1	1	0	1	0	0	0	0	1	0	0
436652	1	0	0	0	0	1	0	0	0	0	0	0
436484	1	1	1	1	1	1	1	1	1	1	1	1
436648	1	0	0	0	0	1	1	0	0	0	0	0
436651	1	1	0	1	1	1	1	1	0	0	1	1
436508	1	1	1	1	0	1	1	1	1	1	1	1
436668	1	1	1	1	1	1	0	1	1	1	1	1
436685	1	0	1	0	0	0	0	0	0	0	0	0
436513	1	0	0	0	0	0	1	0	0	0	0	0
436167	1	1	1	1	1	1	1	1	1	0	0	0
436653	1	0	1	0	1	0	0	0	0	1	0	0
436479	1	0	0	0	0	1	1	1	0	0	0	0
436507	1	0	0	0	0	0	1	0	0	0	0	0
436654	1	1	1	0	0	0	0	1	1	0	1	1
436005	1	0	1	1	0	0	0	0	0	1	0	0
436505	1	0	0	0	0	0	0	1	0	0	0	0
436604	1	1	1	0	1	1	0	1	1	1	1	1
436666	1	0	0	0	0	0	1	0	0	0	0	0
436510	1	1	0	1	1	0	1	1	1	0	0	0
436175	1	1	0	0	0	1	0	0	1	1	1	0
436517	1	1	1	0	0	0	0	0	0	0	0	0
436644	1	1	0	1	1	1	0	0	1	0	1	1
436502	1	0	0	0	0	0	0	0	1	1	0	0
436649	1	0	0	0	0	0	0	0	0	1	0	0
436178	1	0	0	0	0	0	0	0	0	0	1	0
436180	1	0	1	1	0	0	0	0	0	0	1	0
436480	1	0	0	0	0	1	0	0	0	0	0	0
436647	1	0	0	0	0	1	1	0	0	0	0	0
436802	4	1	0	0	0	0	0	0	1	0	0	0
436314	2	1	1	0	1	0	1	1	1	1	1	1
436687	4	1	1	1	1	1	1	1	1	1	1	1
436558	3	0	0	0	1	0	0	0	1	0	0	1
436381	3	1	1	1	1	1	1	0	0	1	0	0
436565	3	1	1	0	1	0	0	0	1	1	1	1
436613	2	1	1	1	1	1	1	1	0	1	1	1
436266	1	1	0	0	0	0	0	0	1	0	0	0
436570	1	0	1	0	1	1	0	0	1	1	0	0
436556	1	1	1	0	1	0	0	0	1	1	1	1
436582	1	1	1	1	0	1	0	0	0	1	1	1
436780	1	1	0	0	0	0	1	0	0	0	0	0
436789	1	0	0	0	1	0	0	0	1	0	0	0
436547	1	1	1	1	1	1	0	0	1	1	1	1
436635	1	1	0	0	0	0	0	0	0	0	0	0
436605	1	0	1	0	0	0	0	1	1	0	0	0
436553	1	1	1	0	0	0	0	0	1	1	1	0
436790	1	1	1	1	1	0	1	0	1	0	1	0
436688	1	1	0	0	0	0	0	0	0	0	0	0
436583	1	1	1	0	0	0	0	1	1	1	0	0
436376	1	1	0	0	1	0	0	0	0	0	0	0
436640	1	1	1	1	1	0	1	0	0	1	1	1
436541	1	0	0	0	0	0	0	0	0	1	1	0
436639	1	1	1	1	0	0	0	0	1	0	1	1
436363	1	1	1	0	1	1	1	0	0	1	0	1
436564	1	0	0	0	0	0	1	0	0	0	0	0
436754	1	0	0	0	1	0	0	0	0	0	1	0
436259	1	1	1	1	1	1	1	1	1	1	1	1
436568	1	0	0	0	0	0	0	0	1	1	0	0
436638	1	1	1	1	0	1	1	1	1	1	1	1
436542	1	0	0	0	1	0	0	0	0	1	0	1
436626	1	1	0	1	1	0	1	1	1	0	1	0
436625	1	0	1	0	0	0	0	0	0	0	0	0
436554	1	0	0	0	0	0	0	0	0	1	0	0
436618	1	1	0	0	0	0	0	0	0	0	0	0
436598	1	1	1	1	1	1	1	1	1	1	1	1
436540	1	1	1	0	1	1	1	1	1	1	1	1
436636	1	0	0	0	1	0	0	0	0	0	0	1
436265	1	0	0	0	0	0	0	0	1	0	1	0
436607	1	0	0	0	1	0	1	1	1	1	0	1
436555	1	0	0	1	1	1	0	0	1	0	1	1
436637	1	1	1	1	1	1	1	1	1	1	1	1
436578	1	0	0	0	1	1	0	0	0	1	0	0
436577	1	0	0	1	0	0	0	1	1	0	0	0
436364	1	1	0	0	1	0	0	0	1	0	0	0
436362	1	0	1	0	0	0	0	0	0	0	0	0
436621	1	0	0	0	0	0	0	0	0	1	0	1
436574	1	1	0	0	0	0	1	0	0	1	0	1
436569	1	0	0	0	0	1	0	0	1	0	0	0
436630	1	0	1	0	1	0	0	0	0	0	0	0
436616	1	0	0	0	0	0	0	0	0	0	1	0
436633	1	0	0	0	0	0	0	0	1	1	0	0
436562	1	1	0	0	0	0	0	0	1	0	0	0
436782	1	0	0	0	0	1	0	0	0	0	0	0
436544	1	0	0	1	1	0	0	0	0	0	1	0
436711	1	1	0	1	1	1	1	1	1	1	1	1
436268	1	0	0	0	0	0	0	0	1	0	1	0
436581	1	1	1	1	1	1	1	0	1	1	1	1
436579	1	0	0	0	0	0	1	0	0	0	0	0
436946	2	0	0	0	0	0	1	0	1	1	0	0
436641	4	1	0	1	1	1	1	1	1	1	1	1
436947	2	0	0	0	0	1	1	1	1	1	0	0
436967	3	1	0	1	1	1	1	1	1	1	1	1
436753	1	0	0	0	0	0	0	0	1	0	0	0
436860	1	1	0	0	1	0	0	0	0	1	0	0
436786	1	0	0	0	0	0	0	0	0	1	0	0
436863	1	0	0	0	0	1	0	0	1	0	0	0
436758	1	1	0	1	1	0	1	0	1	1	1	1
436761	1	0	0	0	0	1	0	0	0	0	0	0
436774	1	0	0	0	0	1	0	0	0	0	0	0
436934	1	0	0	0	0	1	0	0	0	0	0	0
436796	1	1	0	1	1	0	1	1	1	0	1	1
436793	1	1	0	0	1	0	0	0	0	0	0	0
436930	1	0	0	0	0	0	1	0	1	0	1	0
436765	1	1	0	0	1	0	0	1	1	0	1	1
436752	1	1	0	1	1	0	1	1	1	0	1	1
436767	1	1	0	0	1	0	1	0	1	0	0	1
436750	1	1	0	0	0	0	1	0	0	0	0	0
436785	1	1	0	0	0	0	1	0	0	0	0	0
436749	1	0	0	0	1	0	0	0	0	0	0	1
436783	1	1	0	1	1	0	1	1	1	0	1	1
436776	1	0	0	0	0	0	0	0	0	1	0	0
436773	1	1	0	0	1	0	0	0	0	1	0	1
436748	1	0	0	0	1	0	0	1	0	0	0	0
436861	1	1	0	0	1	1	1	1	1	1	1	1
436771	1	1	0	0	0	0	1	0	0	0	0	0
436757	1	1	0	1	1	1	1	0	1	1	1	1
436795	1	1	0	1	1	1	0	1	1	1	1	0
436862	1	0	0	0	0	0	1	0	0	0	0	0
436794	1	1	0	1	1	0	0	1	0	1	0	0
436770	1	1	0	0	0	0	0	0	1	0	0	0
436942	1	1	0	1	1	1	0	0	0	0	0	0
436768	1	1	0	0	0	0	1	0	0	0	0	0
436835	4	0	0	0	0	0	0	0	1	0	0	0
437002	3	1	0	1	1	1	1	1	1	1	1	1
436980	2	1	0	1	1	1	1	1	1	1	1	1
436996	4	1	0	0	1	1	0	0	0	0	0	0
436986	3	1	0	1	1	1	1	1	1	1	1	1
437040	2	1	0	1	1	1	1	1	1	1	0	0
436987	3	1	0	0	1	1	0	0	1	0	0	0
436981	3	1	0	1	1	1	1	1	1	1	1	1
436890	1	0	0	0	0	0	0	0	0	0	1	0
436846	1	1	0	0	0	0	1	1	0	0	1	0
436848	1	0	0	0	0	0	1	0	0	0	0	0
436840	1	0	0	0	0	0	0	0	0	1	0	0
436837	1	1	0	1	1	1	0	1	1	1	1	0
436903	1	1	0	1	0	1	1	0	1	1	1	0
436904	1	0	0	0	0	0	0	1	0	0	0	0
436858	1	0	0	1	0	1	1	0	0	0	1	0
436908	1	1	0	0	0	0	1	0	0	0	0	0
436883	1	0	0	0	0	1	0	0	0	0	0	0
436852	1	0	0	0	0	1	0	0	0	0	0	1
436893	1	1	0	1	0	1	1	0	0	0	1	0
436896	1	0	0	0	0	0	1	0	1	1	0	1
436885	1	1	0	0	0	1	1	1	0	1	0	0
436913	1	0	0	0	0	1	0	0	0	0	0	0
436864	1	0	0	0	0	1	0	0	0	0	0	0
436900	1	1	0	1	1	1	0	0	1	1	1	1
436857	1	1	0	0	0	1	0	0	0	0	0	0
436898	1	1	0	1	0	0	0	0	0	1	1	1
437128	1	1	0	1	1	1	1	1	1	1	1	1
436849	1	0	0	0	0	1	0	0	1	0	0	1
437125	1	0	0	0	0	0	0	0	1	1	0	0
436899	1	0	0	0	0	0	0	0	0	1	0	0
436859	1	1	0	1	0	1	1	0	0	0	0	0
436910	1	0	0	0	0	1	0	0	0	0	0	0
437126	1	1	0	1	1	1	1	0	1	1	1	1
437129	1	1	0	1	1	1	1	1	1	1	1	1
436919	1	1	0	0	0	0	0	1	0	0	0	0
436843	1	1	0	1	1	1	1	0	1	0	0	0
436847	1	1	0	0	0	0	0	1	1	1	1	0
436841	1	1	0	0	0	1	1	0	0	1	1	0
436905	1	0	0	0	0	1	0	0	0	0	0	0
436842	1	0	0	0	0	1	0	0	0	1	0	0
437127	1	0	0	1	0	1	0	0	0	0	0	0
436895	1	0	0	0	0	0	0	0	0	0	1	0
437170	4	1	0	1	1	1	1	1	1	1	1	1
436952	3	1	0	1	1	1	1	1	1	1	1	1
436945	3	1	0	0	1	1	1	1	1	1	1	1
437156	2	1	0	1	1	1	1	1	1	1	1	1
437177	2	1	0	1	1	1	1	1	1	1	1	1
437087	3	1	0	1	1	1	1	1	1	1	1	1
436972	1	0	0	0	0	0	0	0	0	1	0	0
437213	1	0	0	0	0	0	0	0	0	1	0	0
437058	1	1	0	0	0	0	0	1	1	1	1	1
437218	1	1	0	1	1	0	0	1	1	1	1	0
437191	1	0	0	0	0	0	0	0	0	1	0	0
437076	1	0	0	0	0	0	0	0	0	1	0	0
437188	1	1	0	1	1	1	0	1	1	1	1	1
436964	1	1	0	1	1	1	1	1	1	1	1	1
437079	1	1	0	0	0	0	0	0	0	1	0	0
437202	1	0	0	0	0	0	1	1	0	1	1	0
437193	1	1	0	0	0	1	0	0	0	0	0	0
436951	1	0	0	0	0	0	0	0	0	1	0	0
437206	1	0	0	0	0	0	0	1	0	1	0	0
437062	1	0	0	0	0	1	0	0	0	1	1	0
437059	1	1	0	0	0	0	1	0	0	1	0	0
437217	1	1	0	1	0	1	1	0	1	1	0	1
437088	1	0	0	0	0	0	0	0	0	1	0	0
437068	1	1	0	0	0	0	0	1	0	1	0	0
436962	1	0	0	0	0	0	0	0	0	0	1	0
437067	1	0	0	0	0	0	0	0	0	1	0	0
437253	1	0	0	0	1	0	0	0	1	0	1	0
437199	1	1	0	1	1	1	0	1	1	1	1	1
437162	1	1	0	1	1	1	1	1	1	1	1	1
437200	1	1	0	0	0	0	1	1	0	1	0	0
437189	1	1	0	0	1	0	0	0	0	0	1	0
436931	1	0	0	0	1	0	0	0	1	1	0	0
437203	1	0	0	0	1	0	0	0	1	0	1	1
437078	1	1	0	1	1	0	1	1	1	0	1	1
436956	1	1	0	0	0	0	0	0	0	1	1	0
437089	1	1	0	0	0	0	0	0	0	0	0	0
436963	1	0	0	1	0	0	0	0	1	1	0	0
437207	1	0	0	0	0	0	1	0	0	0	0	0
437063	1	0	0	0	0	0	0	0	0	1	0	0
437204	1	1	0	0	0	0	1	0	0	1	0	0
436969	1	1	0	0	0	0	0	0	0	0	0	0
436943	1	0	0	0	1	0	0	0	0	0	0	0
437190	1	1	0	1	1	0	0	1	1	1	1	1
436965	1	1	0	1	1	1	1	1	1	1	1	1
437085	1	0	0	1	0	0	0	0	0	0	0	0
437197	1	0	0	0	0	0	0	0	0	1	0	0
437175	3	1	0	1	1	1	1	0	1	1	1	1
437157	3	1	0	1	1	1	1	0	1	1	1	1
437490	4	1	0	1	1	1	1	1	1	1	1	1
437489	4	1	0	1	1	1	1	1	1	1	0	1
437450	2	0	0	0	0	0	1	1	0	1	0	0
436766	1	1	0	0	0	1	0	0	0	0	0	1
437420	1	0	0	0	0	1	0	0	0	1	1	0
437182	1	0	0	0	0	0	0	0	0	0	1	0
437164	1	0	0	0	0	0	0	0	1	1	0	0
437471	1	1	0	0	0	0	0	0	0	0	0	0
437179	1	0	0	0	0	0	0	0	0	1	0	0
437465	1	1	0	0	0	0	0	0	0	0	0	0
437435	1	0	0	0	1	1	0	0	0	1	0	0
437466	1	1	0	0	1	1	0	0	0	0	0	0
437158	1	0	0	0	0	0	0	0	0	0	0	1
437473	1	1	0	0	0	0	0	0	0	0	0	0
437476	1	0	0	0	1	0	0	0	0	0	0	1
437161	1	1	0	1	1	1	1	1	1	1	1	1
437172	1	1	0	1	1	1	1	1	0	0	1	1
437153	1	1	0	0	0	0	0	0	0	0	0	0
437487	1	1	0	0	0	0	0	1	0	1	0	0
437171	1	0	0	1	0	0	0	0	1	0	0	1
437459	1	0	0	0	1	0	0	0	0	0	0	0
437437	1	0	0	0	1	0	0	0	1	0	0	0
437185	1	0	0	0	0	0	0	1	0	0	0	0
437461	1	1	0	1	0	1	1	0	0	0	1	1
437470	1	0	0	0	0	1	0	0	0	1	1	0
437159	1	1	0	1	1	1	1	0	1	0	1	1
437346	1	1	0	0	0	0	1	0	0	0	0	1
437187	1	1	0	1	1	0	0	0	1	1	1	1
437453	1	0	0	1	0	1	1	0	0	1	0	0
437347	1	1	0	0	1	1	0	0	0	0	1	1
437166	1	1	0	1	1	0	0	1	1	1	1	1
437462	1	0	0	0	1	0	0	0	0	0	0	0
437184	1	0	0	0	0	0	0	0	0	1	0	0
437163	1	0	0	0	0	1	1	0	1	1	0	0
437183	1	0	0	0	0	0	0	0	0	0	1	0
437438	1	0	0	0	1	1	1	0	1	0	0	1
437160	1	0	0	0	1	0	0	1	1	1	1	1
437469	1	0	0	0	0	0	1	0	1	0	0	1
437167	1	0	0	1	0	0	1	0	1	0	1	1
437474	1	0	0	1	0	0	0	0	0	0	0	0
437460	1	0	0	0	0	0	0	1	1	0	1	1
437452	1	1	0	0	0	0	1	0	0	0	0	0
437195	2	1	0	0	1	0	1	0	1	1	0	0
437541	3	1	0	1	1	1	1	1	1	0	1	1
437169	2	0	0	0	0	0	1	0	0	1	0	0
437557	4	1	0	0	1	1	1	0	1	1	1	1
437513	3	1	0	1	1	1	1	0	1	1	1	1
437512	2	1	0	1	1	1	1	1	1	1	1	1
437522	1	1	0	0	1	0	1	0	0	0	0	0
437426	1	0	0	1	1	0	1	0	1	0	1	0
437545	1	1	0	0	1	0	1	0	1	1	1	0
437540	1	1	0	0	1	1	1	0	1	1	1	1
437422	1	1	0	0	0	1	1	0	0	1	0	0
437521	1	1	0	0	0	1	0	0	0	1	0	0
437527	1	0	0	1	1	0	0	0	1	1	0	1
437427	1	1	0	0	0	0	0	0	1	0	0	0
437546	1	1	0	0	0	1	1	0	0	1	0	0
437533	1	1	0	0	1	1	1	1	0	1	0	0
437509	1	0	0	1	0	1	0	0	1	1	0	1
437508	1	0	0	1	1	0	0	0	0	1	0	0
437517	1	0	0	0	1	0	0	0	0	1	0	0
437524	1	1	0	0	1	1	0	1	1	1	0	1
437551	1	0	0	0	0	0	1	1	0	0	0	0
437523	1	1	0	0	1	1	1	1	1	1	1	1
437511	1	0	0	0	0	0	0	0	1	0	0	0
437542	1	0	0	0	0	0	0	0	0	1	0	0
437528	1	1	0	0	0	0	1	0	1	0	0	0
437515	1	0	0	0	0	1	0	0	0	0	0	0
437561	1	1	0	1	1	1	1	1	1	1	1	1
437544	1	0	0	0	1	1	1	0	0	1	1	1
437510	1	0	0	0	1	0	0	0	0	1	0	0
437425	1	0	0	0	0	1	0	0	0	1	0	0
437526	1	1	0	1	1	1	1	1	1	1	1	1
437578	1	1	0	0	1	1	0	0	0	1	0	0
437539	1	0	0	0	0	0	0	0	0	0	1	0
437518	1	0	0	1	1	1	0	0	0	1	1	1
437491	1	0	0	0	1	0	0	0	0	0	0	0
437180	1	1	0	0	0	0	1	0	0	1	0	0
437520	1	0	0	0	0	1	0	0	0	0	0	0
437525	1	1	0	1	1	1	1	1	1	1	1	1
437560	1	0	0	1	0	1	0	0	1	0	1	1
437424	1	1	0	1	1	1	1	1	1	1	1	1
437428	1	0	0	1	0	1	0	1	0	0	0	0
437610	1	0	0	0	0	0	0	0	0	1	0	0
437565	1	1	0	1	1	1	1	1	1	1	1	1
437716	3	1	1	1	1	1	1	1	1	1	1	1
437627	3	1	1	1	1	1	1	1	1	1	1	1
435569	2	1	1	1	1	1	1	1	1	1	1	1
437727	3	1	1	1	1	1	1	0	1	0	1	1
437732	4	1	1	1	1	1	1	1	1	1	1	1
437723	4	1	1	1	0	1	1	1	1	1	1	0
435208	2	1	1	1	1	1	1	0	1	1	1	1
437641	1	1	0	0	1	0	0	0	0	0	0	0
437611	1	0	1	1	1	0	0	0	0	0	0	0
437624	1	0	1	0	1	0	0	0	0	1	0	0
437625	1	1	0	0	0	0	0	0	0	0	0	0
437661	1	0	0	0	1	0	0	1	0	0	0	0
437741	1	1	1	0	1	1	1	1	1	0	1	1
437736	1	1	1	1	1	0	1	1	1	1	1	0
437667	1	1	1	0	0	1	1	1	1	1	1	0
437595	1	1	1	1	1	1	1	1	1	1	1	1
437650	1	1	1	1	1	1	1	1	1	1	0	1
437604	1	0	0	0	0	1	0	0	0	0	0	0
437588	1	0	1	1	1	0	0	0	0	1	0	1
437605	1	1	1	0	1	1	0	1	1	1	1	1
437659	1	0	0	0	1	0	0	0	0	0	0	0
437630	1	1	0	0	0	0	1	0	0	0	0	1
437640	1	1	0	0	1	1	0	0	0	1	1	0
437608	1	0	0	1	0	0	0	0	0	0	0	0
437647	1	0	1	0	0	0	0	0	0	0	0	1
437606	1	1	1	0	0	1	1	1	1	1	1	1
437629	1	1	0	0	0	1	0	0	0	1	0	0
437632	1	1	0	1	0	1	0	0	1	1	1	0
437735	1	0	1	0	1	0	0	0	0	0	0	0
437740	1	1	0	0	0	0	0	0	0	0	0	0
437633	1	1	0	1	0	1	1	0	0	1	0	0
437733	1	1	0	1	1	0	0	0	1	1	1	1
437655	1	0	0	0	0	0	0	0	0	1	0	0
437634	1	0	0	1	0	1	0	0	0	0	1	0
437737	1	0	0	0	1	0	1	0	1	0	1	0
437626	1	1	0	0	0	0	0	1	0	1	1	0
437587	1	1	0	0	0	0	0	0	0	0	0	0
437738	1	1	1	1	1	1	0	0	0	1	1	0
437734	1	1	1	1	1	1	1	0	1	1	1	1
437717	4	1	1	1	1	1	1	1	1	1	1	1
437778	3	0	0	0	0	0	0	0	1	1	0	0
437836	3	1	1	1	1	1	1	1	1	1	1	1
437721	1	1	0	0	0	0	0	0	0	0	0	0
437623	1	0	1	0	0	0	0	0	1	0	0	0
437710	1	0	0	0	0	1	0	0	0	1	0	0
437713	1	0	0	0	0	0	1	1	0	0	0	0
437743	1	1	0	0	0	0	1	1	0	0	0	0
437712	1	0	0	0	0	1	1	1	1	1	0	0
437752	1	0	0	0	0	1	0	0	0	0	0	0
437833	1	1	0	0	0	0	0	0	0	0	0	0
437708	1	1	1	0	0	0	0	0	1	0	1	0
437848	1	1	0	0	0	0	1	0	0	1	0	0
437709	1	0	0	0	0	0	0	0	1	0	1	0
437817	1	1	0	0	0	0	0	1	0	1	0	0
437725	1	1	1	1	1	1	0	0	1	0	1	0
437722	1	1	0	0	0	0	0	0	0	0	0	0
437720	1	1	0	1	0	1	0	1	0	0	1	0
437815	1	1	1	1	1	1	1	1	1	1	1	1
437754	1	1	1	1	1	1	0	1	0	1	0	1
437719	1	0	0	1	0	0	0	0	0	1	0	0
437718	1	0	0	0	0	0	0	0	1	0	0	0
437753	1	0	0	0	1	0	0	0	0	0	0	0
437742	1	0	0	1	0	1	1	0	1	0	0	0
437834	1	0	1	1	0	0	0	1	1	1	1	0
437726	1	1	0	1	1	0	1	0	1	0	0	1
437695	1	0	1	0	0	0	0	0	0	0	0	0
437757	1	1	1	0	0	1	1	0	0	0	1	0
437767	2	0	0	0	1	0	1	0	0	0	0	0
438011	3	1	1	0	1	1	1	1	0	0	0	1
437823	4	1	1	0	1	0	0	1	1	0	1	1
438089	4	1	1	1	1	1	1	1	1	0	1	1
437924	3	0	0	0	1	1	1	0	0	0	0	0
437933	3	1	1	0	1	1	1	0	1	0	1	1
437870	1	0	1	0	0	1	0	0	1	0	0	0
437869	1	0	0	0	0	0	0	0	0	0	1	0
437964	1	0	1	0	1	1	1	0	0	0	0	1
438067	1	1	0	0	1	0	1	0	1	0	1	0
437988	1	1	0	0	0	0	0	0	0	0	0	0
437967	1	1	0	0	0	0	1	0	0	0	0	0
437961	1	0	0	0	0	1	0	0	0	0	0	0
437986	1	1	1	1	1	0	1	0	1	0	0	1
437862	1	1	1	1	0	0	1	1	1	0	1	1
438082	1	1	1	0	1	1	1	1	1	0	1	1
438093	1	1	0	0	1	1	0	0	0	0	0	0
437965	1	1	1	0	1	1	0	1	1	0	0	1
437763	1	0	0	0	0	1	0	0	0	0	0	0
437972	1	1	0	0	0	0	0	0	0	0	0	0
438074	1	0	0	0	1	0	0	0	0	0	0	0
437805	1	0	0	0	0	1	0	1	0	0	1	0
437859	1	1	1	1	1	1	1	1	1	0	1	1
438077	1	0	0	0	0	0	1	0	0	0	1	0
438091	1	1	0	0	0	0	1	0	0	0	0	0
437871	1	0	0	0	0	0	0	0	1	0	0	0
437864	1	1	1	0	0	1	1	1	1	0	1	1
437954	1	0	0	0	1	0	0	0	1	0	0	0
438083	1	0	0	0	0	1	0	1	1	0	0	0
438076	1	1	1	0	1	1	1	0	1	0	1	1
437968	1	1	1	0	0	0	1	0	0	0	0	0
438094	1	0	0	0	1	1	1	1	1	0	0	1
438087	1	0	0	0	1	0	0	0	0	0	0	0
437868	1	0	0	0	1	0	0	0	0	0	1	0
437987	1	1	1	0	1	1	1	1	0	0	1	0
437966	1	1	1	0	1	0	1	1	1	0	1	0
437969	1	0	0	0	0	1	0	0	0	0	0	0
437976	1	1	0	0	1	0	0	0	1	0	0	0
437958	1	0	0	0	0	0	0	1	0	0	0	0
437860	1	1	1	1	1	1	1	1	0	0	1	0
437981	1	0	0	0	0	1	0	0	0	0	0	0
437959	1	0	0	0	0	1	0	0	0	0	0	0
438079	1	1	0	0	0	0	0	0	0	0	0	0
437978	1	1	0	0	0	0	0	0	0	0	0	0
437962	1	0	0	0	1	0	0	0	0	0	0	0
438066	1	1	0	0	1	1	1	1	1	0	1	1
437963	1	0	1	0	1	0	0	0	1	0	0	0
437762	1	0	1	0	0	0	0	0	1	0	1	0
437867	1	0	1	0	0	0	0	0	0	0	0	0
437971	1	0	0	0	1	0	0	0	0	0	0	0
437897	4	1	0	0	1	1	1	0	0	1	1	0
437907	2	1	1	1	1	1	1	1	1	1	1	1
437886	2	1	1	1	1	1	1	1	1	1	1	1
437883	3	1	1	1	1	1	1	1	1	1	1	1
437675	3	0	0	0	0	0	0	0	0	1	0	0
438163	4	1	1	1	1	1	1	1	1	0	1	1
437579	3	1	1	1	1	1	1	1	1	1	1	1
437677	4	0	0	0	1	0	0	0	1	1	0	0
438154	1	0	0	0	0	0	0	0	0	1	0	0
437912	1	1	0	0	1	0	1	0	0	1	0	0
437878	1	0	0	0	0	1	0	0	0	0	0	0
438159	1	1	0	0	0	0	1	1	1	0	0	1
437701	1	0	0	0	0	0	0	0	0	1	0	0
438176	1	1	1	1	1	1	1	1	1	1	1	1
437592	1	1	0	0	0	1	1	1	1	0	0	1
437702	1	0	1	0	0	0	0	0	0	0	0	0
437874	1	0	1	1	0	1	0	0	0	1	0	0
438119	1	0	0	0	0	1	0	0	0	0	0	0
438174	1	1	0	0	0	0	0	0	0	0	0	0
437901	1	0	0	0	0	1	0	0	0	0	0	1
437900	1	1	1	1	1	1	0	0	0	1	0	1
438169	1	0	1	0	0	1	0	1	0	1	0	0
438173	1	0	0	0	0	1	0	0	0	0	0	0
438117	1	1	1	1	1	1	1	1	1	1	1	1
437694	1	0	0	0	0	0	0	0	0	1	0	0
438116	1	1	1	1	1	1	1	1	1	1	1	1
437693	1	0	0	0	0	0	1	0	0	0	0	0
438241	1	1	0	0	0	1	0	0	0	0	0	1
437903	1	0	0	1	0	0	0	0	1	1	1	0
437911	1	0	0	0	0	1	0	0	0	0	0	0
438148	1	1	0	0	0	0	0	0	0	0	0	0
438121	1	0	0	0	0	0	0	0	0	0	0	1
438160	1	0	0	0	0	0	0	0	0	1	0	0
438146	1	1	0	0	0	0	0	0	0	0	0	0
437888	1	0	0	0	0	0	1	0	0	0	0	0
438161	1	1	0	1	0	0	0	0	0	0	0	0
438175	1	1	1	1	1	1	1	1	0	1	0	1
437906	1	0	0	0	0	0	0	0	0	0	1	0
438120	1	0	0	1	0	1	0	0	0	0	0	0
437692	1	0	0	0	0	0	0	0	0	0	1	0
438170	1	0	0	1	0	0	0	0	0	0	0	0
438165	1	0	0	0	0	0	1	0	1	0	0	0
437899	1	1	0	0	1	1	0	0	0	0	0	1
438178	1	1	1	0	1	1	1	1	1	1	1	1
438180	1	0	0	0	1	0	1	0	0	1	0	0
437691	1	0	0	0	0	0	0	0	0	0	1	0
438118	1	1	1	0	1	1	1	1	1	0	1	1
438177	1	1	0	0	1	1	1	0	1	1	1	1
437890	1	0	0	0	1	1	1	0	0	0	0	0
437904	1	1	1	1	1	1	0	0	1	1	1	1
437881	1	0	0	0	0	1	0	0	0	0	0	0
437873	1	0	0	0	0	0	0	0	0	1	0	0
437689	1	1	0	0	1	0	1	0	1	0	1	1
438375	4	1	1	1	1	1	1	1	1	1	1	1
437894	3	1	1	1	1	1	0	0	1	1	1	1
438229	4	1	1	1	1	1	1	1	1	1	1	1
437885	2	1	1	1	1	1	1	1	1	1	1	1
438223	4	1	1	1	1	1	1	1	1	1	1	1
438367	2	1	1	1	1	1	1	1	1	1	1	1
438139	1	1	0	0	0	1	0	0	0	0	0	0
438244	1	0	0	0	0	0	0	0	1	0	0	0
438391	1	1	0	0	0	1	0	0	0	1	0	0
438232	1	1	0	0	0	0	0	1	1	1	1	0
438219	1	1	0	0	0	0	1	0	0	0	0	0
438389	1	1	0	1	0	1	0	1	0	0	0	0
438252	1	1	0	0	0	0	0	1	0	0	1	0
438132	1	0	0	0	1	1	0	0	0	1	0	0
438227	1	0	1	0	0	0	0	0	0	0	0	0
438130	1	1	0	0	0	0	0	0	0	1	0	1
438137	1	0	0	0	0	0	1	0	0	1	0	0
438251	1	0	1	0	0	0	0	0	0	0	0	0
438250	1	1	1	0	0	0	1	0	0	0	0	0
438218	1	0	1	0	0	1	0	1	1	1	0	0
438245	1	1	0	0	0	0	1	0	0	0	0	0
438231	1	0	0	0	1	0	0	0	0	0	0	0
438222	1	1	0	0	0	0	1	0	0	1	0	1
438140	1	1	0	1	0	1	0	1	1	1	1	1
438254	1	0	1	0	0	0	0	0	0	0	1	0
438258	1	0	1	0	0	0	0	0	0	0	0	0
438249	1	1	0	0	0	0	1	1	1	0	0	1
438134	1	1	0	0	0	1	0	1	1	1	1	1
438217	1	0	0	0	0	0	0	0	1	1	0	0
438142	1	1	1	0	0	0	0	0	0	1	0	0
438238	1	0	1	0	0	0	0	0	0	0	0	0
438225	1	0	0	0	0	0	0	0	1	0	1	0
438243	1	1	1	1	0	0	1	1	0	0	0	0
438221	1	0	0	0	0	0	0	1	1	0	0	0
438272	1	0	0	1	1	1	1	0	0	1	1	1
438131	1	1	0	1	0	0	0	0	0	1	0	0
438138	1	0	0	0	0	0	0	0	1	0	0	0
438271	1	0	0	0	0	0	0	0	0	0	1	0
438233	1	1	0	0	0	0	0	0	0	0	0	0
438353	3	1	1	1	1	1	1	1	1	1	1	1
438352	4	1	1	1	1	1	1	0	1	1	1	1
437662	4	1	1	1	1	1	1	0	1	1	1	1
438434	3	1	1	1	1	1	1	1	0	1	1	0
438185	4	1	0	1	1	1	1	0	1	1	1	1
438533	2	1	1	1	1	1	1	0	1	1	1	1
438361	1	1	0	0	0	0	0	0	0	0	0	0
438538	1	1	0	0	0	0	0	0	0	0	0	0
438403	1	1	1	1	1	0	0	0	1	1	0	1
438542	1	0	0	0	1	0	0	0	0	0	0	0
438430	1	1	0	0	0	0	0	0	0	0	0	0
438431	1	1	0	0	0	0	0	0	0	0	0	0
438432	1	1	0	0	0	0	0	0	0	1	0	0
437996	1	1	0	0	0	0	0	1	0	1	0	0
438530	1	1	0	0	0	0	1	0	0	1	0	0
438539	1	1	1	1	1	0	0	0	1	1	1	1
438528	1	1	0	0	0	0	0	0	0	0	0	0
438535	1	0	0	0	0	0	0	0	0	1	0	0
438426	1	1	0	0	0	0	0	0	0	0	0	0
438421	1	1	1	1	0	0	1	0	0	1	0	0
438420	1	1	1	1	1	1	0	1	1	1	1	1
438536	1	1	1	1	1	1	1	0	1	1	0	0
438425	1	0	0	0	0	0	0	0	0	1	0	0
438359	1	0	0	1	0	1	0	0	1	1	0	1
438404	1	0	1	0	0	0	0	0	1	0	0	0
438360	1	0	1	1	1	0	0	0	1	0	0	0
438541	1	0	0	0	0	0	0	0	1	0	0	0
438545	1	0	1	0	0	0	0	0	0	0	0	0
438276	3	1	1	1	1	1	0	0	1	1	1	0
438113	4	1	1	1	1	1	1	1	1	1	1	1
438561	2	0	0	0	0	0	0	0	0	0	1	0
438283	2	1	1	1	1	1	1	1	1	1	0	1
438284	3	1	0	0	0	0	1	0	1	0	0	0
438433	3	1	1	1	1	1	1	1	1	1	1	1
438449	4	1	1	1	1	1	1	1	1	1	1	1
437922	4	1	1	1	1	1	1	1	1	1	1	1
438566	4	0	1	1	1	1	1	1	1	1	1	1
438192	5	1	1	1	1	1	1	1	1	1	1	1
438615	1	0	0	0	0	1	0	0	0	0	1	0
438592	1	0	0	0	1	0	0	0	0	0	0	0
438595	1	1	1	0	0	0	0	0	0	1	0	0
438604	1	0	0	0	0	0	0	0	1	0	0	0
438605	1	0	1	0	1	1	0	0	1	1	0	0
438612	1	0	0	0	0	1	0	0	0	1	0	0
438593	1	0	1	0	0	0	0	0	0	0	0	0
438600	1	0	0	0	1	0	1	1	1	1	0	0
438626	1	0	0	0	0	0	0	0	0	0	1	0
438582	1	1	1	0	0	0	0	1	1	0	0	0
438601	1	1	0	1	0	1	1	1	1	0	1	1
438609	1	0	0	0	0	0	0	1	0	0	0	0
438591	1	0	0	0	0	0	0	0	1	0	0	0
438574	1	1	0	0	0	0	1	1	0	0	1	1
438599	1	1	0	0	0	0	1	0	0	0	0	1
438578	1	0	0	0	0	0	0	1	0	0	0	0
438575	1	0	0	0	1	0	0	0	1	0	0	0
438596	1	1	0	0	0	0	1	0	0	0	0	0
438603	1	1	1	1	0	1	1	0	1	1	1	0
438586	1	0	0	0	0	1	0	0	0	0	0	0
438618	1	1	0	0	0	0	0	0	0	1	0	1
438625	1	1	1	1	1	1	1	1	1	0	1	0
438621	1	0	0	0	0	0	0	0	1	0	0	0
438671	1	0	0	0	0	1	0	0	0	0	0	0
438584	1	1	0	0	0	0	1	1	0	1	1	1
438580	1	0	1	0	0	1	0	0	0	0	0	0
438560	1	1	1	0	1	0	1	0	1	0	1	1
438602	1	0	0	1	0	0	1	0	1	1	0	0
438570	1	1	1	1	1	0	0	0	1	1	0	0
438594	1	0	0	0	0	0	0	0	0	1	0	0
438585	1	0	1	0	1	0	0	0	0	1	1	0
438571	1	0	0	0	1	0	0	0	1	0	0	0
438651	1	1	0	0	0	0	0	0	0	0	1	1
438620	1	0	0	1	0	0	1	0	0	1	1	0
438588	1	0	0	0	0	0	0	0	0	0	1	1
438583	1	1	0	0	0	0	1	0	0	0	0	1
438572	1	1	0	0	0	0	0	0	0	0	0	1
438607	1	0	0	0	0	1	0	0	1	1	0	0
438598	1	0	0	0	1	0	0	0	1	0	0	0
438632	1	0	1	0	0	0	0	0	0	0	0	0
438624	1	0	1	1	1	1	0	1	1	1	0	0
438577	1	1	1	1	1	0	0	0	0	0	0	1
438614	1	0	0	0	0	1	0	0	1	0	0	0
438563	1	0	1	0	0	0	0	0	0	0	0	0
438623	1	0	0	0	1	1	0	0	0	0	0	0
438553	1	0	0	0	0	0	0	0	1	0	0	0
438564	1	0	1	0	0	1	0	0	0	1	0	0
438532	2	1	1	1	1	1	1	0	0	1	1	1
438734	3	1	0	0	0	1	0	0	0	0	0	0
438745	3	1	1	1	1	1	1	1	0	1	1	1
438368	2	1	1	1	1	1	1	1	0	1	1	1
438800	3	1	1	1	1	1	1	1	0	1	1	1
438746	4	1	1	1	1	1	1	0	0	1	1	1
438282	2	0	0	0	1	1	1	0	0	1	0	0
438811	3	0	0	0	0	1	0	0	0	1	0	0
438859	1	0	0	0	0	0	1	0	0	1	0	0
438794	1	0	0	1	1	1	1	0	0	1	0	1
438774	1	1	0	0	0	0	0	0	0	1	1	1
438769	1	1	0	1	0	1	1	0	0	1	0	0
438818	1	1	1	0	0	1	1	1	0	1	0	0
438814	1	0	0	0	0	0	0	0	0	1	0	0
438812	1	0	0	0	0	0	0	0	0	0	0	1
438643	1	1	1	1	1	1	1	0	0	1	0	1
438633	1	0	0	0	0	0	1	0	0	0	0	0
438727	1	0	0	0	0	1	1	0	0	0	0	0
438772	1	1	1	1	0	1	0	1	0	1	1	1
438728	1	1	0	0	0	0	1	0	0	0	1	0
438807	1	0	0	1	0	0	0	0	0	0	0	0
438640	1	1	1	0	1	0	1	1	0	1	1	1
438725	1	1	1	0	0	0	1	0	0	0	1	0
438793	1	1	0	1	1	0	1	1	0	1	1	0
438763	1	0	1	0	0	0	0	0	0	0	0	0
438752	1	0	0	0	1	1	0	0	0	0	0	0
438778	1	1	0	1	0	0	0	0	0	0	0	0
438782	1	1	0	1	0	1	0	0	0	1	0	1
438753	1	1	0	0	1	1	1	0	0	1	1	1
438764	1	0	0	0	0	1	0	0	0	0	0	0
438730	1	1	0	1	1	1	0	1	0	0	1	1
438773	1	1	0	0	0	0	0	0	0	0	0	0
438724	1	1	0	0	0	0	0	0	0	1	0	0
438740	1	0	0	1	1	1	0	1	0	0	0	1
438741	1	0	1	0	0	0	0	0	0	0	0	0
438639	1	1	0	0	0	0	0	0	0	0	0	0
438641	1	1	0	1	0	1	1	0	0	0	0	1
438737	1	1	1	0	1	1	1	0	0	0	1	0
438766	1	1	1	1	0	1	0	1	0	0	0	0
438736	1	0	0	0	0	1	0	0	0	0	0	1
438642	1	0	0	0	1	0	1	0	0	0	0	0
438733	1	0	0	0	0	1	0	0	0	0	0	0
438754	1	1	1	1	0	1	1	1	0	1	1	1
438765	1	0	0	0	1	0	0	0	0	0	0	0
438757	1	0	0	0	0	0	0	0	0	0	0	1
438726	1	0	0	0	0	0	1	0	0	0	0	0
438277	2	1	1	1	1	1	1	1	1	1	1	1
438562	2	1	1	1	1	1	1	0	1	1	1	1
438981	3	1	1	1	1	1	1	1	1	1	0	1
438975	4	1	1	1	1	1	1	1	1	1	1	1
438913	3	1	1	1	1	1	1	1	1	1	1	1
438973	1	0	0	0	0	1	0	0	0	0	0	0
438926	1	1	0	0	0	1	1	0	0	0	0	0
438964	1	1	0	0	0	0	0	0	0	0	0	0
438809	1	1	1	1	0	0	0	0	1	1	0	1
438829	1	0	0	0	1	0	0	0	0	1	0	0
438978	1	1	1	1	0	1	1	0	0	1	1	0
438819	1	1	0	1	0	1	0	1	1	1	0	1
438937	1	0	0	0	0	1	0	0	0	0	0	0
438983	1	0	1	0	1	0	0	0	1	0	1	0
438917	1	0	0	0	0	1	0	0	0	1	0	0
438927	1	0	0	0	1	1	0	0	1	0	0	1
438928	1	1	0	0	1	1	1	1	1	1	1	1
438923	1	1	0	0	0	0	0	0	0	0	0	0
438979	1	0	0	1	0	0	0	0	0	0	0	0
438825	1	1	1	0	1	1	0	1	1	1	1	1
438830	1	0	0	0	1	0	0	0	0	1	0	1
438930	1	1	0	0	0	0	0	0	0	0	1	0
438802	1	0	0	0	1	0	1	0	0	1	0	1
438798	1	0	0	0	0	1	1	0	0	0	0	1
438982	1	1	0	0	1	1	1	0	0	1	0	0
438826	1	1	1	0	1	1	1	0	1	0	1	0
438919	1	0	1	1	1	0	0	1	1	0	1	0
438801	1	1	1	1	0	1	1	1	1	1	1	1
438828	1	1	0	0	1	0	0	0	0	0	0	0
438971	1	0	1	1	0	1	1	0	1	1	0	0
439214	2	1	1	1	1	1	1	1	1	1	1	1
439237	3	1	1	1	1	1	1	1	1	1	1	1
439248	3	1	1	1	1	1	1	1	1	1	1	1
439249	4	1	0	1	0	1	1	1	1	1	1	1
439215	4	1	1	1	1	1	1	1	1	1	1	1
439211	2	1	1	1	1	0	1	1	0	1	1	1
438951	3	0	0	0	1	1	1	1	1	0	0	1
439236	2	1	1	1	1	1	1	1	1	1	1	1
439274	4	1	1	1	1	1	1	1	1	1	1	1
439079	1	1	0	0	0	0	0	0	0	0	0	0
439044	1	0	0	0	1	1	0	0	1	0	1	0
439039	1	1	0	0	0	0	0	0	0	0	0	0
438953	1	0	1	0	0	0	0	0	0	0	0	0
439043	1	0	0	0	0	0	0	0	0	1	0	0
438835	1	1	0	0	0	0	0	0	0	0	0	0
439259	1	0	1	1	0	1	1	1	1	0	1	1
439078	1	0	0	0	0	1	0	1	1	0	0	0
438833	1	0	1	1	0	1	1	1	1	0	1	1
439270	1	0	1	0	1	0	0	0	0	0	0	0
439042	1	0	1	0	1	1	1	0	1	1	1	0
439279	1	0	0	0	1	0	0	0	0	0	0	1
438962	1	0	1	0	1	0	0	0	0	0	0	0
439040	1	0	0	0	0	1	0	0	0	0	0	0
438942	1	0	0	0	0	1	0	0	0	0	0	0
438837	1	0	0	0	1	0	0	0	0	0	0	0
439257	1	1	1	1	0	0	1	1	0	0	0	0
439264	1	0	0	0	0	0	0	0	0	1	0	0
439034	1	0	0	0	1	0	0	0	0	0	0	0
438848	1	0	0	0	1	0	0	0	1	0	0	0
438960	1	0	0	0	1	0	1	0	0	0	0	0
439064	1	0	0	0	0	1	0	0	0	0	0	0
439296	1	0	0	0	0	0	0	0	0	0	1	0
439220	1	0	0	0	1	1	0	0	1	0	0	0
439275	1	1	1	1	1	0	1	0	1	0	0	0
438958	1	0	0	0	0	0	0	0	1	0	0	0
438838	1	1	0	0	0	0	0	0	0	0	0	0
439273	1	0	0	0	1	0	0	0	0	0	1	0
439212	1	0	1	0	0	0	0	0	0	0	0	0
439288	1	1	0	0	0	1	0	0	0	1	0	0
439038	1	1	1	0	0	1	1	0	1	0	0	0
438948	1	0	0	0	1	0	0	0	0	0	0	0
439208	1	0	0	1	0	0	0	0	0	0	0	0
439271	1	1	1	1	1	1	1	1	1	1	1	1
439280	1	1	0	0	0	1	1	0	0	0	0	0
439216	1	0	1	0	0	0	0	0	0	0	0	0
438961	1	0	0	0	0	1	1	0	0	0	0	1
439277	1	0	0	0	0	0	0	0	0	1	0	0
439286	1	0	0	0	0	0	0	0	0	0	0	1
438843	1	1	0	0	0	0	0	0	0	0	0	0
439295	1	1	1	1	1	1	1	1	1	1	1	1
439292	1	1	0	0	1	1	1	0	0	0	0	0
439276	1	0	0	0	0	1	0	0	0	0	0	0
439207	1	0	0	0	1	1	0	0	0	0	0	1
439041	1	0	0	1	0	0	0	0	0	0	0	0
439035	1	1	0	0	1	0	0	1	0	0	0	0
438949	1	1	0	0	1	1	0	0	1	0	0	0
438952	1	0	0	0	1	1	0	0	0	0	0	0
439284	1	1	1	1	1	1	0	0	1	1	1	1
439269	1	1	0	0	0	0	0	0	0	0	0	1
438943	1	0	0	0	1	0	0	0	1	0	0	0
439266	1	0	0	0	1	0	1	0	1	0	0	0
439263	1	0	0	0	0	1	0	0	0	0	0	0
439209	1	1	0	1	1	1	0	0	1	0	0	1
439281	1	1	0	0	0	0	0	0	0	0	0	0
435200	2	1	1	1	1	1	1	1	1	1	1	1
439301	4	1	1	1	1	1	1	1	1	1	0	1
439051	3	0	1	1	1	1	0	0	0	1	0	1
435199	2	1	1	1	0	1	0	0	1	1	0	1
439189	3	1	1	0	1	0	1	1	0	1	0	0
439298	4	1	1	1	1	1	1	1	1	1	1	1
439118	1	1	1	0	1	1	1	0	1	1	0	1
439306	1	1	1	0	0	0	0	1	0	1	0	1
439188	1	1	0	0	0	0	0	0	0	0	0	1
439119	1	0	1	0	1	0	0	0	0	0	0	0
439190	1	1	0	0	0	0	0	0	0	0	0	0
439093	1	1	1	1	1	1	1	1	1	1	1	1
439116	1	0	0	0	0	0	0	1	0	0	0	0
439203	1	1	0	0	0	0	1	0	0	0	0	0
439106	1	1	0	0	1	0	0	0	1	0	0	0
439305	1	1	1	1	0	1	1	1	0	0	0	0
439309	1	1	0	1	0	1	0	0	0	0	0	0
439101	1	0	0	0	0	0	0	0	0	0	1	0
439105	1	0	0	0	0	0	0	0	0	0	0	1
439195	1	0	0	0	0	0	1	0	0	0	0	0
439326	1	1	0	1	0	1	1	1	1	0	0	0
439100	1	0	0	0	0	0	0	0	0	1	0	0
439325	1	1	1	1	0	0	1	0	0	0	0	1
439193	1	0	0	0	0	0	0	0	0	0	1	0
439310	1	0	1	1	0	1	1	1	1	1	0	1
439049	1	1	1	1	1	1	1	0	0	0	1	1
439111	1	0	0	0	0	0	0	0	1	0	0	0
439115	1	1	1	1	0	1	1	1	1	1	1	0
439472	2	0	1	1	1	1	1	1	1	1	1	1
439470	2	0	1	1	1	1	1	1	1	1	1	1
439481	3	0	1	1	1	1	1	1	1	1	1	1
439392	4	0	1	1	1	1	1	1	1	1	1	1
439397	1	0	0	1	0	0	1	0	0	1	0	0
439380	1	0	0	0	0	0	0	0	0	1	0	0
439423	1	0	1	1	1	1	1	1	1	1	1	1
439398	1	0	0	0	0	0	0	0	0	1	0	0
439411	1	0	0	0	1	0	1	0	1	0	0	0
439496	1	0	0	0	0	1	0	0	0	0	0	0
439400	1	0	0	1	1	0	0	0	0	0	0	0
439491	1	0	0	0	0	0	0	0	1	1	0	0
439410	1	0	1	1	1	0	1	0	1	1	0	0
439381	1	0	0	1	0	1	1	1	0	0	0	0
439418	1	0	0	0	0	0	0	1	0	0	0	0
439409	1	0	1	0	0	0	0	0	0	0	0	0
439421	1	0	0	0	0	0	0	0	1	0	0	0
439412	1	0	0	1	0	0	0	0	0	0	0	0
439378	1	0	0	0	0	1	1	0	0	0	0	0
439431	1	0	0	1	1	1	1	1	0	1	0	1
439424	1	0	1	1	1	1	1	1	1	1	1	1
439433	1	0	0	0	0	0	1	0	0	0	0	0
439332	3	1	1	1	1	1	1	0	1	1	1	1
439501	3	1	1	1	1	1	1	0	1	1	1	1
439521	2	0	0	0	1	1	1	0	0	1	0	0
439536	4	1	1	0	0	0	1	0	1	1	1	1
439504	2	1	1	1	1	0	1	0	1	1	1	1
439541	3	1	1	0	0	1	1	0	1	1	1	1
439744	2	0	1	0	1	0	0	0	0	0	0	0
439709	1	0	1	0	0	1	0	0	0	1	0	0
439515	1	1	1	1	1	1	1	0	1	1	1	1
439355	1	1	0	0	0	0	1	0	1	0	0	0
439554	1	1	0	0	0	0	1	0	0	0	0	0
439736	1	0	0	1	1	1	1	0	1	1	0	0
439716	1	1	0	0	0	0	0	0	0	0	0	0
439718	1	1	1	1	0	1	1	0	1	1	1	0
439522	1	1	0	0	0	0	0	0	0	1	0	0
439694	1	0	0	0	1	0	1	0	0	1	0	1
439749	1	0	0	0	0	0	0	0	0	0	0	1
439725	1	1	0	0	0	0	0	0	0	1	0	1
439553	1	1	0	0	1	1	0	0	0	1	0	0
439703	1	0	0	0	0	1	0	0	0	0	0	0
439356	1	1	1	1	1	1	1	0	1	1	1	1
439559	1	1	1	1	1	1	1	0	1	1	1	1
439717	1	0	0	0	0	1	0	0	0	0	0	0
439357	1	1	1	1	1	1	1	0	1	1	1	1
439738	1	0	0	0	1	0	0	0	0	0	0	0
439741	1	0	0	0	0	0	1	0	0	1	0	1
439726	1	0	0	0	0	1	0	0	0	0	0	0
439527	1	0	0	1	0	0	0	0	1	0	0	0
439723	1	0	0	0	0	0	1	0	0	0	0	0
439550	1	0	0	0	1	0	0	0	0	0	0	0
439513	1	1	0	0	0	1	1	0	0	1	1	0
439529	1	1	0	1	0	1	1	0	1	1	1	1
439544	1	0	0	0	1	0	0	0	0	0	0	0
439518	1	0	0	0	1	0	0	0	1	0	0	0
439514	1	1	0	0	0	0	0	0	0	1	0	0
439558	1	1	0	0	0	0	1	0	0	0	1	0
439533	1	1	1	1	1	1	1	0	1	1	1	1
439557	1	0	0	0	0	0	0	0	0	0	0	1
439556	1	1	1	1	1	0	1	0	1	1	1	0
439548	1	0	0	0	1	1	0	0	0	0	0	0
439740	1	0	0	0	0	0	1	0	0	0	0	0
439520	2	1	1	0	1	1	1	1	1	1	1	0
439779	3	1	1	1	1	1	1	1	1	1	1	1
439219	2	0	0	0	0	0	1	0	0	0	0	0
439713	4	1	1	1	1	1	1	1	1	1	1	1
439784	1	1	1	1	0	1	1	1	1	1	1	1
439507	1	0	0	0	1	0	1	0	1	1	0	0
439806	1	0	1	0	0	1	0	0	1	1	0	0
439799	1	0	0	0	0	0	0	0	1	0	1	1
439532	1	1	1	0	1	0	1	0	0	1	1	1
439809	1	1	1	1	1	1	1	1	0	0	1	1
439937	1	0	0	0	0	0	0	1	0	0	0	0
439801	1	1	1	0	0	0	1	0	1	1	0	0
439810	1	0	1	1	1	1	1	1	1	1	1	1
439783	1	1	0	1	0	0	0	0	0	0	0	0
439814	1	0	0	0	0	0	0	0	0	1	0	0
439781	1	1	1	0	0	0	1	1	1	0	0	0
439795	1	0	0	0	0	0	0	0	0	1	0	0
439800	1	0	0	0	1	0	0	0	0	0	0	0
439500	1	1	0	0	0	0	1	0	0	0	0	0
439938	1	0	0	0	0	0	0	1	0	0	0	0
439511	1	1	1	1	1	1	0	0	1	1	1	0
439366	1	1	1	1	1	1	1	1	1	1	1	1
439509	1	1	1	1	1	1	1	1	1	1	1	1
439811	1	1	0	0	0	1	1	0	0	0	0	0
439782	1	1	1	1	0	1	1	1	1	1	1	0
439510	1	1	1	1	1	1	1	1	1	1	1	1
439361	1	1	0	0	1	0	0	0	0	0	0	0
439935	1	0	0	0	0	0	0	0	0	1	0	0
439789	1	0	0	0	0	0	1	0	0	0	0	0
439788	1	1	0	0	0	0	0	0	0	1	0	0
439775	1	0	1	1	1	0	0	1	1	0	0	0
439813	1	0	0	0	0	0	0	0	0	0	1	0
439506	1	1	1	0	0	0	0	0	1	0	1	0
439508	1	1	1	1	1	1	1	1	1	1	1	1
440095	3	0	0	0	0	0	0	0	1	1	0	0
439963	2	0	1	0	0	0	0	0	1	1	0	0
440066	4	0	0	0	1	0	0	0	1	1	0	1
440096	3	0	1	1	0	0	1	1	1	1	1	1
440079	3	1	1	1	1	1	1	1	1	1	1	1
440135	3	1	1	1	1	1	1	1	1	1	0	0
439855	2	1	1	1	1	1	1	1	1	1	1	1
439995	4	0	0	1	1	1	0	0	0	1	0	1
439904	2	1	1	1	1	1	1	1	1	1	1	1
439967	4	1	1	1	1	1	1	0	1	1	1	1
439893	1	0	1	0	0	0	0	0	0	0	0	0
440024	1	0	1	0	1	1	0	0	1	1	0	1
439865	1	1	0	0	1	0	1	0	0	1	0	1
439891	1	1	1	0	0	0	1	0	0	0	0	0
440026	1	1	0	0	0	0	0	0	1	1	0	0
440008	1	0	0	1	0	0	0	0	0	0	0	0
439880	1	0	1	0	0	1	0	0	1	1	0	0
439847	1	0	0	0	1	0	0	0	0	0	0	0
439923	1	1	0	1	1	1	1	1	1	1	1	1
439889	1	1	1	0	1	0	1	0	1	1	0	0
439878	1	0	1	0	0	0	0	0	0	1	0	1
440004	1	1	1	1	1	1	1	1	1	1	1	1
439860	1	0	0	0	0	0	1	0	0	0	0	0
439926	1	0	0	0	0	1	0	0	0	0	0	0
439881	1	1	1	0	1	0	0	0	1	1	0	0
440017	1	1	1	1	0	0	1	0	0	1	0	0
439896	1	0	1	0	1	1	1	0	1	0	1	0
439890	1	1	1	0	1	1	0	0	1	1	0	0
440003	1	0	1	1	0	0	0	0	0	1	0	1
439845	1	0	0	0	1	0	0	0	1	0	0	0
439874	1	0	0	0	1	1	0	0	1	1	0	0
439925	1	0	0	0	1	0	0	0	1	1	0	0
440016	1	0	1	0	0	0	1	0	0	1	0	0
439916	1	0	0	0	1	1	0	1	0	1	0	0
439870	1	0	0	0	0	0	0	1	1	1	0	0
439841	1	0	0	0	0	0	0	0	1	0	1	0
440013	1	0	1	1	1	1	1	0	1	1	1	1
439879	1	1	0	0	1	0	1	0	0	0	0	1
439921	1	1	0	0	0	1	1	0	0	0	0	0
439871	1	1	1	1	1	1	1	1	1	1	1	1
439931	1	0	0	0	0	0	0	0	0	0	1	0
440019	1	0	0	0	0	0	0	0	0	1	0	0
439895	1	0	0	0	0	1	0	0	0	0	0	0
439929	1	0	0	0	1	0	0	0	0	1	0	1
440018	1	0	0	0	1	0	0	0	1	1	0	1
439846	1	1	1	1	1	1	0	1	1	0	0	1
439924	1	1	1	1	1	1	1	1	1	1	1	1
439866	1	0	0	0	1	0	0	0	0	0	0	0
440007	1	0	1	0	0	0	0	0	0	1	0	1
440156	1	1	0	0	0	0	1	0	0	0	0	0
439843	1	0	0	0	0	1	0	0	1	0	0	0
440010	1	0	0	0	0	0	0	0	0	0	0	1
439922	1	1	0	0	1	1	0	0	1	1	1	1
439876	1	1	0	0	0	1	0	0	0	0	0	0
439915	1	0	0	1	0	1	1	1	1	0	0	0
440243	4	1	1	1	1	1	1	1	1	1	1	1
440358	2	1	1	1	1	1	1	1	1	1	1	1
439218	2	1	0	0	0	1	1	0	1	1	1	0
440245	3	1	1	1	1	1	1	1	0	1	1	1
440238	3	0	1	0	1	0	0	1	1	1	0	0
440195	4	0	1	1	1	1	1	1	1	1	1	1
440329	3	1	0	0	0	1	0	0	0	0	0	0
440357	2	1	1	1	1	1	1	0	1	1	1	0
440327	1	0	0	1	0	0	1	0	0	1	0	0
440370	1	0	0	0	1	0	0	0	1	1	0	1
440209	1	0	1	0	1	0	1	0	1	1	0	0
440361	1	1	1	0	0	0	1	1	0	0	0	0
440317	1	0	0	0	0	1	0	0	0	0	0	0
440197	1	1	1	1	1	1	1	1	1	1	1	1
440320	1	0	0	0	0	1	0	0	0	1	0	0
440322	1	0	0	0	1	0	0	0	0	0	1	1
440355	1	1	1	1	1	0	1	1	1	1	1	1
440325	1	0	0	0	0	0	1	1	0	0	0	0
440198	1	0	0	1	0	1	0	0	1	0	0	0
440272	1	0	0	0	0	0	0	0	0	0	0	1
440271	1	0	0	0	0	0	0	1	0	0	0	0
440316	1	1	1	1	1	1	1	1	1	1	1	1
440324	1	1	0	0	0	0	1	0	0	1	0	0
440203	1	0	0	0	1	1	1	1	1	0	0	0
440340	1	1	1	1	1	1	1	1	1	1	1	1
440321	1	0	0	1	0	1	0	0	0	1	0	1
440208	1	1	1	0	1	1	0	1	1	1	1	1
440356	1	0	0	0	1	0	0	1	0	0	0	0
440352	1	0	1	1	0	1	1	0	0	0	0	0
440192	1	0	0	0	1	1	0	0	0	0	0	0
440206	1	0	0	1	0	1	0	0	0	0	1	1
440326	1	0	0	0	0	0	0	0	0	1	0	0
440351	1	1	1	1	1	1	1	1	1	1	0	1
440368	1	1	0	0	0	0	1	1	0	0	0	0
440319	1	1	0	1	1	1	1	1	1	1	1	0
440212	1	0	0	0	0	0	0	1	0	1	0	0
440207	1	0	1	0	1	1	0	0	0	0	1	0
440315	1	0	0	0	1	1	0	0	1	1	1	1
440318	1	0	0	0	0	0	0	1	0	0	0	0
440331	1	1	0	0	1	0	1	0	0	0	0	0
440357	2	1	1	1	1	1	1	1	1	1	1	1
440675	4	1	0	0	0	0	0	0	0	0	0	1
440679	3	1	1	1	1	1	1	1	1	1	1	0
439218	2	1	0	0	0	0	0	0	0	1	1	0
440708	3	1	0	0	0	0	1	0	0	0	1	0
440225	4	1	1	1	1	1	1	1	1	1	1	1
440358	2	1	1	1	1	1	1	1	1	1	1	1
440196	4	0	1	1	1	1	1	1	1	1	1	1
440705	3	1	1	1	1	1	1	0	1	1	0	1
440455	1	0	0	0	1	1	1	0	0	0	0	0
440692	1	1	1	1	0	1	0	0	1	1	0	0
440681	1	0	1	0	1	0	0	0	1	1	0	1
440676	1	1	0	0	0	0	0	0	1	0	0	0
440682	1	0	0	0	0	1	0	0	0	1	0	0
440462	1	0	1	0	1	1	0	0	0	0	0	0
440709	1	1	1	1	1	0	1	1	1	1	1	1
440452	1	0	0	0	1	0	0	0	0	0	0	0
440674	1	1	1	0	0	0	0	1	1	1	1	0
440699	1	1	0	0	0	0	0	0	0	0	0	0
440689	1	1	1	1	1	1	0	1	1	1	1	1
440694	1	0	0	0	0	0	0	0	0	1	0	0
440473	1	0	0	0	0	0	1	0	1	1	0	1
440481	1	0	0	0	1	0	0	0	0	0	0	0
440464	1	0	0	0	1	0	0	0	0	0	0	0
440683	1	1	1	1	1	1	1	0	1	0	1	1
440696	1	0	0	0	0	0	0	0	1	0	0	0
440713	1	0	0	1	0	1	0	0	1	0	1	0
440493	1	0	0	0	0	0	0	0	0	1	0	0
440678	1	0	1	0	1	1	0	0	1	0	1	0
440457	1	0	0	0	0	0	0	0	0	0	0	1
440706	1	0	0	0	0	0	0	0	0	1	0	0
440687	1	0	1	1	1	0	0	0	0	0	0	0
440456	1	0	0	0	1	0	0	0	1	0	0	0
440450	1	0	1	1	1	0	1	0	0	0	0	0
440718	1	0	1	0	0	0	1	0	0	1	0	0
440697	1	1	1	0	1	0	1	1	1	0	0	1
440685	1	0	0	1	0	0	0	0	0	0	0	0
440454	1	0	0	0	1	0	0	0	0	0	0	0
440717	1	1	0	0	0	0	1	0	0	0	0	0
440502	1	0	0	0	1	0	0	1	0	0	0	0
440684	1	0	0	0	1	0	0	0	0	0	0	0
440680	1	0	0	0	1	0	0	0	0	0	0	0
440701	1	0	1	0	0	0	1	0	0	0	0	0
440476	1	1	0	1	1	0	0	0	1	1	1	0
440721	1	0	1	0	0	0	0	0	0	0	0	0
440490	1	0	1	0	0	0	0	0	0	0	0	0
440720	1	1	0	0	0	0	0	0	0	0	0	0
440710	1	1	0	0	0	0	0	0	0	0	0	0
440716	1	1	0	1	1	0	0	0	0	0	1	1
440453	1	0	1	0	0	0	0	0	0	0	0	0
440712	1	1	1	1	1	0	1	1	1	1	1	1
440688	1	1	1	1	1	1	1	1	1	0	0	1
440508	1	0	0	0	0	0	0	0	0	0	1	0
440475	1	1	0	0	0	0	1	0	0	0	0	0
440458	1	1	0	0	0	0	0	0	0	1	0	0
440700	1	0	0	1	0	0	0	0	0	0	0	0
440496	1	0	1	0	1	0	0	0	1	0	0	0
440492	1	0	0	0	0	0	1	0	0	0	0	0
440755	3	0	0	0	0	0	1	0	0	0	0	0
440570	2	1	0	0	1	1	1	0	1	1	0	0
440860	4	1	1	1	1	1	1	1	1	1	1	1
440845	2	1	0	0	0	0	1	0	0	0	0	0
440744	4	1	1	1	1	1	1	1	1	1	1	1
440594	3	1	1	1	1	1	1	1	1	1	1	1
440748	4	1	1	1	1	1	1	1	1	1	1	1
440639	3	1	1	1	1	1	1	1	1	0	1	1
440735	3	1	1	0	1	0	0	0	1	0	1	0
440631	1	0	0	0	1	1	0	0	0	0	0	0
440649	1	1	0	0	0	0	0	0	0	0	0	0
440158	1	0	0	0	0	1	0	0	0	0	0	0
440657	1	1	1	1	0	1	0	1	1	1	1	1
440658	1	1	0	0	0	1	0	0	0	0	0	0
440651	1	0	0	0	0	0	0	0	1	0	0	0
440635	1	1	1	1	1	1	1	0	1	1	1	1
440652	1	0	0	0	0	1	0	0	0	0	0	0
440290	1	0	0	0	0	0	0	0	0	0	0	1
440663	1	1	1	1	0	0	1	1	1	1	1	1
440638	1	0	0	0	0	0	0	0	0	0	0	1
440632	1	0	0	0	0	0	0	0	0	1	0	0
440299	1	1	0	1	0	1	0	0	0	0	0	0
440661	1	0	1	1	0	0	1	0	1	1	1	1
440629	1	0	0	1	1	0	0	0	1	0	0	0
440662	1	0	0	0	1	1	0	0	0	0	0	1
440296	1	0	0	0	0	0	0	0	1	0	0	0
440310	1	1	0	0	0	0	0	0	0	0	0	0
440671	1	1	0	0	0	0	0	0	0	0	0	0
440670	1	1	1	0	1	1	1	1	1	1	1	1
440164	1	0	0	0	1	1	0	0	0	0	0	0
440287	1	0	0	0	1	0	0	0	0	0	0	0
440654	1	1	0	0	0	0	0	0	0	1	1	0
440645	1	0	1	1	0	0	0	0	1	0	0	1
440636	1	1	0	0	0	0	1	0	0	0	0	0
440650	1	1	0	1	0	0	0	0	0	1	0	1
440187	1	1	0	0	1	1	0	0	0	0	0	0
440655	1	1	0	0	0	0	0	0	0	1	0	0
440289	1	0	0	0	1	0	0	0	0	0	0	0
440161	1	1	0	0	0	0	0	0	1	0	0	1
440646	1	1	1	1	0	0	1	1	1	1	1	1
440297	1	0	1	1	1	0	0	1	1	1	1	1
440159	1	1	0	0	0	1	0	0	0	0	1	0
440163	1	0	0	0	1	0	0	1	0	0	1	1
440303	1	1	1	1	0	1	0	1	1	0	0	1
440189	1	1	1	0	0	1	1	1	1	0	1	0
440298	1	1	1	1	1	1	0	1	1	1	1	1
440274	1	0	0	0	0	0	0	1	1	1	0	0
440174	1	0	0	0	0	0	0	1	0	0	0	0
440656	1	1	0	0	0	1	1	1	1	1	1	1
440283	1	0	0	0	0	0	0	0	0	0	1	0
440707	1	1	0	0	0	0	1	0	0	0	0	0
440301	1	0	0	0	0	0	0	1	1	0	0	0
440201	1	0	0	0	0	0	0	1	0	0	0	0
440190	1	1	0	0	0	0	0	0	0	0	1	0
440302	1	0	0	0	0	0	0	0	1	0	0	1
440300	1	0	1	0	0	0	0	1	0	0	0	0
440070	1	1	0	0	1	1	1	0	0	0	0	0
440813	2	1	1	0	1	1	1	1	1	1	0	0
440957	3	0	0	0	1	0	0	0	0	0	0	0
440619	4	1	1	1	1	1	0	1	1	1	1	1
440981	2	1	1	1	1	1	1	1	1	1	1	1
440980	2	1	0	1	1	1	0	0	0	0	1	1
440861	3	1	0	1	1	0	0	0	0	1	1	0
440942	3	0	0	0	1	1	0	0	1	1	0	0
440983	4	1	1	1	1	1	1	1	1	1	1	1
440984	4	1	1	1	1	1	1	1	1	1	1	1
440906	1	0	0	0	0	1	1	0	1	1	0	0
440895	1	0	0	0	0	1	0	0	0	0	0	0
440761	1	0	0	0	0	0	1	1	0	1	0	0
440762	1	1	1	0	0	0	0	0	0	1	0	0
440867	1	0	0	0	0	1	0	0	1	0	0	0
440752	1	1	0	0	0	0	0	0	0	0	0	0
440869	1	0	0	0	0	1	0	0	0	0	0	0
440772	1	1	0	1	1	0	0	0	1	1	0	0
440911	1	1	1	0	0	1	0	0	1	1	0	0
440831	1	1	0	1	0	1	0	0	0	1	0	0
440872	1	1	1	0	1	0	1	1	1	1	1	0
440842	1	1	0	1	0	1	1	0	1	1	1	0
440902	1	1	0	0	0	1	0	0	1	0	0	0
440727	1	1	1	0	1	1	0	0	1	1	1	1
440908	1	0	0	0	0	0	0	1	0	0	0	0
440841	1	1	1	1	1	1	1	1	1	1	1	0
440738	1	0	0	0	0	0	0	0	0	1	0	0
440773	1	1	0	0	0	0	0	0	0	0	0	0
440899	1	0	0	0	1	0	1	0	0	0	0	0
440846	1	1	1	0	0	0	1	0	0	1	1	0
440884	1	0	0	0	0	0	0	0	0	1	0	0
440900	1	0	0	0	0	1	0	0	0	0	0	0
440771	1	0	1	0	0	0	1	1	0	0	0	0
440766	1	1	0	0	0	0	0	0	0	1	0	0
440750	1	0	1	1	0	1	1	1	1	1	1	1
440901	1	0	0	0	0	0	0	0	0	1	0	0
440776	1	1	0	0	0	0	1	0	0	0	0	0
440756	1	0	1	1	0	0	0	0	1	1	0	0
440770	1	1	1	0	0	1	1	1	0	1	1	0
440909	1	0	0	0	0	1	0	0	0	0	0	0
440889	1	1	1	1	1	1	1	1	1	0	1	1
440877	1	1	0	0	0	0	1	0	0	0	0	0
440741	1	0	0	0	0	1	0	0	0	0	0	0
440769	1	1	1	0	0	1	1	0	0	1	1	0
440731	1	1	0	0	0	0	1	0	0	0	0	0
440907	1	1	1	1	0	0	1	0	1	1	0	0
440774	1	1	0	0	0	1	0	0	0	0	0	0
440903	1	1	0	0	0	0	1	0	0	0	0	0
440885	1	0	0	0	1	0	0	0	0	0	0	0
440870	1	0	0	0	0	0	0	0	0	1	0	0
440892	1	0	0	0	0	1	0	0	0	1	0	0
440843	1	0	0	1	0	0	0	0	0	0	0	0
440873	1	1	1	1	0	1	1	1	1	1	1	0
441056	2	0	0	0	1	0	1	0	0	0	0	0
440747	4	1	1	1	1	1	1	1	1	1	1	1
441055	3	1	1	0	1	1	1	1	1	1	1	1
441071	2	0	0	0	0	0	0	1	0	0	0	0
440344	3	1	0	1	1	1	1	1	1	1	1	1
440746	4	1	1	1	1	1	1	1	1	1	1	1
440346	3	1	0	1	1	1	0	0	1	1	1	1
440224	4	1	1	1	1	1	1	1	1	1	1	1
440673	3	0	0	0	0	0	1	1	1	0	1	1
440234	1	1	1	1	1	1	1	1	1	1	1	1
440237	1	0	0	0	0	1	0	0	0	0	0	0
440265	1	0	0	0	0	0	0	0	1	0	0	0
441026	1	0	0	0	0	0	1	0	0	0	0	1
440950	1	0	0	0	0	1	0	0	0	0	0	0
441063	1	0	0	0	1	0	0	0	0	0	0	0
441067	1	0	0	0	0	1	1	0	0	1	0	0
441059	1	0	0	0	0	1	0	0	0	0	0	0
441033	1	1	1	1	1	1	1	1	1	1	1	1
441058	1	0	0	0	0	1	0	0	0	0	0	0
440231	1	0	0	0	0	0	0	0	1	1	0	0
440954	1	1	0	0	0	0	0	0	0	0	0	0
440247	1	1	1	0	0	1	1	1	1	1	1	1
441084	1	1	0	0	0	1	0	0	0	1	0	0
441079	1	0	0	0	1	0	0	0	0	1	1	1
441062	1	1	0	0	0	0	0	0	0	0	0	1
441065	1	1	1	1	1	0	1	1	1	1	1	1
441015	1	1	1	0	1	0	0	0	1	0	0	0
441070	1	0	0	0	1	1	1	0	0	0	0	1
441042	1	0	0	0	0	0	0	0	0	1	0	0
441052	1	1	1	1	1	1	1	0	1	1	1	1
441184	1	1	0	0	0	0	0	0	0	1	0	0
441078	1	1	0	0	0	0	1	0	0	0	1	0
441069	1	0	0	1	1	1	0	0	0	0	0	0
441034	1	0	0	0	0	1	0	0	0	1	0	1
441047	1	0	0	1	1	0	1	0	0	1	0	0
441051	1	0	1	0	0	1	0	0	0	0	0	1
440266	1	1	1	0	0	0	1	0	1	1	0	0
441068	1	1	0	1	1	1	0	0	1	0	0	0
440264	1	1	0	0	0	1	1	0	0	1	0	1
441183	1	1	1	0	0	0	1	0	0	0	1	1
440960	1	1	1	1	1	1	1	1	1	1	1	1
441054	1	0	0	0	0	1	0	0	0	0	0	0
440229	1	1	1	0	1	0	1	1	0	0	0	1
441024	1	0	0	1	0	0	0	0	1	0	0	0
441048	1	0	0	0	0	0	0	0	1	0	0	0
440232	1	0	0	0	1	1	0	0	0	1	0	0
440236	1	0	0	1	1	1	0	0	1	0	1	0
441073	1	0	1	0	0	0	0	0	0	0	0	0
441023	1	1	1	1	1	1	1	1	1	1	1	1
440235	1	1	1	1	1	1	1	1	1	1	1	1
440959	1	1	1	1	1	1	1	1	1	1	1	1
440227	1	0	0	0	1	0	0	0	0	1	0	0
441036	1	0	0	0	0	0	1	0	0	0	0	0
440226	1	0	0	0	1	1	1	1	1	1	0	0
440230	1	0	0	0	0	0	1	0	0	0	0	0
441187	4	0	0	0	0	0	0	0	0	0	0	1
441189	3	0	0	0	0	0	0	1	0	0	0	1
441190	3	1	0	0	0	1	0	1	0	0	0	0
441308	4	0	1	0	0	1	0	1	0	0	0	0
441169	4	0	0	0	0	0	0	0	0	0	0	1
441130	2	1	1	1	1	1	1	1	1	1	0	1
441166	3	1	1	1	1	1	1	1	1	1	1	1
441102	3	1	1	1	1	1	1	1	1	1	1	1
441258	1	0	0	0	0	1	0	0	0	1	0	0
441272	1	1	1	1	1	1	1	1	1	0	1	1
441358	1	0	0	0	0	0	0	0	1	0	0	0
441291	1	1	0	0	1	0	1	0	1	1	0	1
441341	1	0	0	1	0	1	0	0	1	0	0	0
441339	1	0	1	0	0	0	0	0	0	0	0	0
441243	1	1	0	0	0	0	1	0	0	1	0	1
441092	1	0	0	0	0	1	0	0	0	0	0	0
441275	1	1	1	1	0	1	0	1	1	1	0	1
441290	1	0	0	0	0	0	0	0	0	1	0	0
441267	1	1	1	1	0	1	1	1	0	1	0	1
441269	1	1	0	0	0	1	0	0	0	0	0	0
441357	1	0	0	0	0	0	0	0	1	0	0	0
441181	1	1	0	1	1	1	1	1	1	1	1	1
441163	1	0	0	0	0	0	0	0	0	0	0	1
441256	1	1	1	0	0	1	1	1	0	1	1	0
441208	1	0	0	0	0	1	0	0	0	1	0	1
441294	1	0	1	0	0	0	0	0	0	0	0	0
441331	1	0	0	0	0	0	0	0	0	1	0	0
441265	1	1	1	0	1	1	0	1	1	1	0	1
441186	1	0	0	1	1	1	1	1	1	0	0	1
441213	1	0	0	0	1	0	0	0	0	0	0	0
441191	1	1	0	0	0	0	0	0	0	0	0	0
441266	1	0	0	1	0	0	0	0	0	1	0	0
441214	1	0	0	0	0	0	1	0	0	0	0	0
441192	1	0	0	0	0	0	0	0	0	0	1	0
441177	1	1	0	1	0	0	1	0	0	0	1	0
441209	1	0	1	0	1	1	1	1	1	1	1	1
441173	1	1	0	0	0	0	0	0	0	0	0	0
441279	1	0	0	0	0	0	0	0	0	1	0	0
441195	1	1	1	1	1	1	1	1	1	1	1	1
441174	1	1	0	0	0	0	1	0	0	0	0	0
441212	1	0	0	0	0	0	0	1	0	0	0	0
441180	1	1	0	1	1	1	1	0	1	1	1	1
441285	1	0	0	0	0	0	0	1	0	0	0	0
441278	1	0	0	0	0	0	0	1	0	0	0	0
441261	1	1	0	0	0	0	1	0	0	0	0	0
441334	1	0	0	0	0	0	0	1	0	0	0	0
441273	1	0	0	1	0	0	0	0	0	0	0	0
441342	1	0	0	0	0	0	0	1	0	0	0	0
441210	1	1	1	1	1	1	1	0	1	1	1	1
441292	1	1	0	0	0	0	0	0	0	0	0	0
441219	1	0	0	0	0	0	1	0	0	1	0	0
441178	1	0	0	0	0	1	0	0	1	0	0	0
441263	1	0	0	0	0	0	1	0	0	1	0	0
441259	1	0	0	0	0	0	1	0	0	0	0	0
441179	1	1	0	1	0	1	1	1	0	1	1	0
441244	1	0	0	0	0	1	0	0	0	0	0	0
441404	1	1	0	0	0	0	1	0	1	0	0	0
441333	1	0	0	0	0	0	0	1	0	0	0	0
441332	1	0	0	0	0	0	0	0	0	1	0	0
441268	1	0	0	0	0	1	1	0	0	1	0	0
441526	3	1	1	1	1	1	1	1	1	1	1	1
441517	3	1	1	1	1	1	1	1	1	1	1	1
441494	4	0	1	1	0	0	1	1	0	0	0	0
441371	4	1	1	1	1	1	1	1	1	1	1	1
441399	1	1	1	1	0	1	1	0	1	1	0	0
441507	1	0	0	0	0	0	0	0	0	1	0	0
441525	1	0	0	0	0	1	0	0	0	0	0	0
441531	1	0	0	0	0	0	1	0	0	1	0	0
441529	1	1	0	0	0	0	1	0	0	1	0	0
441523	1	1	0	0	0	0	0	0	1	1	0	0
441535	1	0	0	0	0	0	0	0	0	1	0	0
441532	1	1	0	0	1	0	0	0	1	0	0	0
441518	1	1	1	1	0	0	0	0	0	0	0	0
441539	1	1	0	0	0	1	1	0	0	1	0	0
441496	1	1	1	1	1	1	1	1	1	1	1	1
441515	1	0	0	0	0	0	0	0	0	0	0	1
441524	1	1	0	0	0	0	1	0	0	1	0	1
441511	1	0	0	0	0	1	0	0	0	0	0	0
441506	1	1	1	1	0	1	1	0	0	0	1	1
441530	1	1	0	0	0	1	0	0	1	1	0	0
441495	1	1	1	0	1	0	0	0	1	0	1	0
441390	1	0	1	0	1	1	1	1	1	1	1	0
441504	1	0	0	1	1	0	0	0	1	1	1	0
441505	1	0	0	0	0	0	0	0	0	0	0	1
441508	1	1	1	1	1	1	1	1	1	1	1	1
441536	1	1	1	1	1	1	0	1	1	0	1	0
441691	3	0	1	1	1	0	1	0	1	1	0	0
441584	4	1	1	1	1	1	1	1	1	1	0	0
441692	4	1	1	1	1	1	1	1	1	1	1	1
441715	3	0	0	0	0	0	1	0	0	1	0	0
441698	3	1	0	0	1	1	0	0	0	1	0	0
441599	2	1	1	0	1	1	0	0	0	0	0	1
441426	4	1	1	0	1	1	1	1	1	1	0	1
441597	1	0	0	0	0	0	0	0	0	1	0	0
441602	1	1	0	0	0	0	0	0	0	0	0	0
441714	1	0	1	0	0	1	1	0	1	0	0	0
441446	1	0	1	1	1	1	0	0	1	1	1	0
441603	1	1	1	0	1	0	1	1	1	0	0	1
441621	1	0	0	0	0	1	1	0	0	0	0	0
441713	1	0	0	0	0	0	0	0	0	0	1	0
441482	1	0	0	0	0	0	1	0	0	0	0	0
441742	1	1	0	0	0	0	1	0	0	0	0	0
441615	1	0	0	0	0	0	0	0	1	1	0	0
441441	1	0	0	0	1	1	0	0	0	0	0	0
441601	1	0	0	0	0	0	0	0	0	0	0	1
441730	1	0	0	0	0	1	0	0	0	0	0	0
441627	1	0	0	0	1	0	0	0	0	0	0	0
441722	1	1	1	1	1	0	1	1	1	0	1	1
441607	1	1	1	1	1	1	1	0	1	1	0	0
441622	1	0	0	0	0	0	0	0	0	1	0	0
441483	1	1	0	0	0	0	1	0	0	0	0	0
441447	1	1	1	1	1	1	0	1	1	1	1	1
441721	1	0	0	0	0	1	0	0	0	0	0	0
441724	1	1	0	0	0	1	0	0	0	0	0	1
441711	1	0	0	0	1	0	0	0	0	0	0	0
441485	1	1	0	0	0	0	0	0	0	0	0	1
441729	1	1	1	0	0	0	0	0	1	0	0	0
441745	1	0	0	1	1	0	0	0	0	0	1	0
441709	1	1	0	0	0	0	0	0	0	0	0	1
441593	1	0	0	0	1	1	1	0	1	0	1	1
441720	1	1	1	0	1	0	1	0	0	1	1	0
441596	1	1	0	1	0	0	0	1	1	0	0	0
441438	1	1	0	0	0	1	1	0	0	1	0	0
441595	1	0	0	0	1	0	0	0	0	0	0	0
441427	1	1	0	1	1	1	1	1	1	1	1	1
441712	1	0	0	0	0	0	1	0	0	0	0	0
441491	1	0	0	0	0	1	1	0	0	0	0	0
441746	1	1	0	0	1	0	1	1	1	1	1	0
441433	1	1	0	0	1	0	0	0	0	0	0	1
441592	1	0	0	0	0	1	0	0	0	0	1	0
441554	1	1	1	0	0	0	1	0	1	0	0	0
441817	3	1	1	1	1	1	1	1	1	1	1	1
441820	4	1	1	1	1	1	1	1	1	1	1	1
441753	3	1	1	0	0	1	1	1	1	1	0	0
441809	3	1	0	0	0	0	0	0	0	0	0	0
441605	2	1	1	1	1	1	1	1	1	1	1	1
441867	1	1	1	1	1	1	0	0	1	1	0	1
441849	1	1	1	1	1	1	0	0	1	1	1	1
441894	1	1	0	0	0	0	0	0	0	1	0	0
441872	1	1	0	0	0	0	0	0	0	0	0	0
441833	1	1	1	0	0	0	1	1	0	0	0	0
441840	1	0	0	0	0	1	0	0	0	0	0	0
441842	1	0	0	1	0	1	0	0	0	0	0	0
441800	1	0	0	1	0	0	1	0	0	0	0	0
441836	1	1	1	1	1	0	1	0	1	1	1	1
441669	1	1	0	0	0	0	0	0	0	0	0	1
441831	1	0	0	1	0	0	0	0	0	0	0	0
441858	1	1	0	0	0	0	1	0	0	0	0	0
441877	1	1	0	0	0	0	0	0	0	0	0	0
441848	1	0	0	0	0	1	0	1	0	0	0	0
441859	1	1	0	0	0	0	0	1	1	1	0	0
441675	1	0	0	1	1	1	0	0	0	1	0	0
441857	1	1	0	1	1	0	0	0	1	0	0	0
441676	1	1	0	0	1	0	0	0	1	0	0	0
441886	1	0	0	1	0	0	0	0	0	0	0	0
441860	1	0	0	0	0	0	0	0	0	0	1	0
441829	1	0	0	0	0	1	0	0	0	0	0	0
441835	1	0	0	0	0	0	0	1	1	1	1	0
441891	1	1	1	1	1	1	1	0	1	0	1	0
441677	1	0	0	1	0	1	1	0	1	0	0	0
441895	1	0	0	0	0	1	0	0	0	0	0	0
441889	1	0	0	0	0	1	0	0	0	0	0	1
441899	1	0	0	1	0	0	1	1	0	0	0	1
439727	4	1	1	1	1	1	1	1	1	1	1	1
441844	3	1	1	1	1	1	1	1	1	1	1	1
439714	4	1	1	1	1	1	1	1	1	1	1	1
441843	3	1	1	0	1	1	1	1	1	1	1	1
439873	4	0	0	1	0	0	0	0	0	0	0	1
441642	1	1	0	0	0	1	0	0	0	0	0	0
441743	1	0	0	0	1	1	1	0	0	1	0	0
441609	1	0	0	0	0	1	0	0	0	0	0	0
441879	1	1	1	1	1	0	0	1	1	1	1	1
441728	1	1	1	1	0	1	0	1	1	1	1	0
441645	1	1	0	0	1	0	0	0	0	1	0	0
441684	1	0	0	0	0	0	1	0	0	0	0	0
441586	1	0	0	0	0	0	1	0	0	1	0	0
441638	1	1	0	0	0	0	0	0	1	0	0	0
441639	1	1	0	0	0	0	0	1	0	0	1	1
441644	1	1	1	0	0	0	0	0	1	1	0	0
441633	1	0	0	0	1	0	0	0	0	0	0	0
441580	1	1	1	1	1	1	1	1	0	1	1	0
441744	1	1	1	1	1	1	1	1	1	1	1	1
441685	1	0	0	0	0	0	1	0	0	0	0	0
441682	1	0	0	0	0	0	1	0	0	0	0	0
441708	1	1	0	0	0	1	1	0	1	0	1	1
441617	1	0	1	0	0	0	0	0	0	0	0	0
441543	1	1	0	0	0	0	1	0	0	0	0	0
441582	1	0	0	0	0	0	1	0	0	0	0	0
441740	1	0	0	0	0	0	1	0	0	0	0	0
441876	4	0	0	0	0	0	0	0	0	1	0	0
442111	3	1	1	1	1	1	1	1	1	1	1	1
442149	3	1	1	1	1	1	1	1	1	1	1	1
442175	4	1	0	0	0	1	1	1	1	1	1	0
442154	4	1	1	1	1	1	1	1	1	1	1	1
442063	4	1	1	1	1	1	1	1	1	1	1	1
442134	2	1	0	1	1	1	0	1	1	0	1	0
442101	2	1	0	0	0	0	0	0	0	0	0	0
442001	1	0	0	0	0	1	0	0	1	0	0	0
442140	1	0	1	0	0	0	0	0	0	0	0	0
441688	1	1	1	0	1	0	1	0	1	1	0	1
442105	1	0	1	0	0	0	0	0	0	1	0	0
442121	1	0	0	0	0	0	0	0	0	1	0	0
442130	1	1	0	0	0	0	1	0	0	0	0	0
442117	1	0	0	0	0	1	1	0	0	0	0	0
441680	1	1	0	0	1	0	0	0	1	1	1	0
442110	1	1	1	1	0	1	1	0	1	1	0	1
441990	1	0	1	1	0	0	0	0	0	0	0	0
442005	1	1	0	0	1	0	0	0	1	1	0	0
442125	1	0	0	0	0	1	0	0	0	0	0	0
442033	1	1	1	0	1	0	0	1	1	1	0	0
442060	1	1	0	0	0	0	0	0	0	0	0	0
441998	1	1	0	0	0	0	0	0	0	0	0	0
442139	1	0	1	0	1	0	1	0	1	1	0	0
442095	1	0	1	1	0	0	0	1	0	1	1	1
442138	1	1	0	1	0	0	0	0	1	1	0	0
442076	1	1	0	0	0	0	1	0	0	0	0	0
442053	1	0	1	0	1	1	0	0	0	1	0	0
442071	1	1	0	0	1	1	1	0	0	0	0	0
442065	1	1	0	0	0	0	0	0	0	0	0	0
442116	1	0	0	1	0	0	0	0	0	0	0	0
441997	1	0	0	0	0	0	1	0	0	0	0	0
442096	1	1	0	0	0	0	0	0	1	1	0	1
442137	1	1	0	0	0	0	0	1	0	0	0	0
442079	1	1	0	1	1	0	1	1	0	1	1	0
442051	1	0	0	0	1	1	0	0	0	0	0	0
441841	1	1	1	1	1	1	1	0	1	1	1	1
442054	1	1	0	0	0	0	0	0	0	0	0	0
442059	1	1	1	1	1	0	1	1	1	1	0	1
442069	1	0	1	0	0	0	0	0	0	0	0	0
442058	1	1	0	0	0	0	0	0	0	1	0	0
442106	1	0	0	0	0	1	0	0	0	0	0	0
442062	1	0	1	0	0	0	0	0	0	0	0	0
441687	1	1	0	1	1	1	1	1	1	1	1	1
442066	1	1	0	1	0	0	0	0	0	1	1	0
442129	1	1	0	0	0	0	0	0	0	1	1	0
442099	1	0	0	0	1	1	0	0	0	0	0	0
442126	1	0	0	1	0	0	0	0	0	0	0	0
442061	1	1	0	1	0	0	0	0	0	1	0	0
442091	1	0	1	0	0	0	0	0	0	1	0	0
441992	1	0	1	0	0	0	0	0	0	0	0	0
442092	1	1	1	0	1	0	1	0	1	1	1	0
442136	1	0	0	0	1	0	0	0	0	0	0	0
442100	1	1	0	0	1	0	0	0	0	0	0	0
442080	1	1	0	0	0	0	0	0	0	1	0	0
442072	1	0	0	0	1	0	1	1	0	0	0	0
442057	1	0	0	0	0	1	0	0	0	1	1	0
442077	1	0	0	0	0	0	0	1	0	0	0	0
442114	1	0	0	0	1	0	0	0	0	0	0	0
442332	3	1	1	1	1	1	1	1	1	1	1	1
442313	2	0	0	0	1	1	0	0	0	0	0	0
442141	4	1	1	1	1	1	1	0	1	1	1	1
441989	2	0	0	0	0	0	0	0	1	0	0	0
442307	3	1	1	1	1	1	1	1	1	1	1	1
442145	4	1	1	1	0	1	1	1	1	1	1	0
442166	1	1	0	0	0	0	0	0	1	0	0	0
442271	1	1	0	0	0	0	0	0	0	0	0	0
442293	1	0	0	0	0	0	0	0	1	0	0	0
442296	1	1	1	0	1	1	0	0	1	0	0	0
442171	1	1	0	0	0	0	1	0	0	1	0	0
442147	1	1	1	0	0	0	1	1	1	1	0	1
442295	1	0	0	0	1	0	0	0	0	1	0	0
442292	1	1	1	0	1	1	1	0	0	1	0	0
442144	1	0	0	0	1	1	0	0	1	0	0	0
442169	1	0	0	0	1	1	0	0	0	0	0	0
442194	1	0	0	0	0	0	0	0	0	0	1	0
442184	1	1	0	0	0	1	0	0	1	0	0	0
442294	1	1	1	0	0	1	0	0	0	0	0	0
442164	1	0	0	0	0	0	0	0	1	0	0	0
442185	1	1	0	1	1	1	1	1	1	1	1	0
442174	1	1	0	0	1	0	0	0	0	1	0	0
442170	1	0	0	1	0	0	0	0	0	0	0	0
442278	1	0	0	0	1	0	0	0	0	0	0	0
442173	1	1	1	1	1	1	1	1	1	0	1	0
442148	1	0	0	0	0	0	0	0	0	0	1	0
442158	1	0	0	1	0	0	0	0	0	0	1	0
442273	1	1	0	0	0	0	1	0	0	0	0	0
442181	1	0	0	0	0	1	0	0	0	0	0	0
442301	1	0	1	0	1	0	1	0	1	0	0	1
442193	1	1	0	0	0	0	0	0	0	0	0	0
442555	3	1	0	0	1	1	1	0	1	1	0	0
442585	4	1	1	0	1	0	0	1	0	1	0	0
442492	4	1	0	1	1	1	1	1	1	1	1	1
442658	3	1	0	0	0	0	0	1	0	1	1	0
442444	3	1	0	0	0	0	0	0	0	0	0	1
442586	4	1	1	1	1	1	1	1	1	1	1	1
442576	2	0	1	0	0	1	0	1	0	0	0	0
442575	2	1	1	1	1	1	1	1	1	1	1	1
442535	1	0	0	0	0	0	0	0	0	1	0	0
442540	1	0	0	1	1	0	1	0	0	1	0	0
442475	1	1	1	0	0	0	1	1	1	0	0	0
442538	1	1	0	0	0	1	0	0	0	0	0	0
442473	1	1	1	1	1	0	0	0	0	1	0	1
442480	1	1	1	1	0	1	1	1	1	1	1	1
442539	1	1	0	0	1	1	0	0	0	0	0	0
442630	1	0	0	0	0	0	0	1	1	1	0	0
442541	1	1	0	0	0	0	0	0	0	0	0	0
442531	1	1	1	0	0	0	0	0	0	1	1	0
442518	1	0	0	0	1	0	0	0	0	0	0	0
442517	1	0	1	0	0	0	0	0	0	0	0	0
442476	1	1	1	0	0	0	0	0	0	0	0	0
442536	1	0	0	0	1	0	0	0	0	1	0	0
442537	1	1	0	0	0	1	0	0	1	1	1	1
442463	1	1	0	0	0	0	0	0	0	0	0	0
442485	1	0	0	0	0	1	0	0	0	0	0	0
442532	1	0	0	0	0	0	0	0	0	0	1	0
442446	1	0	0	1	1	1	0	0	1	0	0	0
442534	1	0	1	0	0	0	0	0	0	1	0	0
442544	1	1	1	1	1	1	1	1	1	1	0	1
442519	1	0	0	0	0	0	0	1	0	0	0	0
442545	1	1	1	0	0	1	1	1	1	1	0	1
442487	1	1	0	0	1	0	0	0	0	0	0	0
442443	1	1	1	1	1	1	0	0	1	1	0	0
442503	1	1	1	0	0	1	1	1	1	0	1	0
442452	1	1	0	0	0	0	0	0	0	0	0	0
442494	1	1	0	1	1	1	0	0	1	1	0	1
442548	1	1	0	0	0	0	1	0	1	1	1	0
442542	1	0	0	0	0	1	0	1	0	0	0	0
442451	1	0	1	0	1	0	0	1	1	1	0	0
442458	1	0	0	0	0	0	0	0	0	1	0	0
442526	1	1	0	0	0	0	0	0	0	0	1	0
442474	1	1	1	1	1	1	0	0	1	0	0	0
442450	1	0	1	0	0	0	0	0	0	1	0	0
442447	1	0	0	0	1	1	0	0	0	0	0	0
442490	1	1	0	0	0	0	0	0	0	0	0	0
442617	1	0	0	0	0	1	0	0	0	0	0	0
442520	1	0	0	0	0	0	0	0	0	0	1	0
442454	1	0	0	0	1	0	0	0	0	0	0	0
442478	1	0	0	0	0	1	0	0	0	0	0	0
442477	1	1	0	1	0	1	1	0	1	1	0	0
442467	1	1	0	0	0	0	0	0	0	0	0	0
442787	2	0	1	0	1	1	1	1	1	1	0	1
406648	4	1	1	1	1	1	1	0	1	1	1	1
442386	4	1	1	1	1	1	1	1	1	1	1	1
442387	4	1	1	1	1	1	1	1	1	1	1	1
442788	2	0	1	0	0	1	1	0	1	0	0	1
442528	3	0	1	0	1	1	0	0	0	0	0	0
406652	3	0	0	0	0	0	1	0	1	1	0	1
442365	3	1	1	1	1	1	1	1	1	1	1	1
442429	4	1	1	1	1	1	1	1	1	1	1	1
406619	1	0	0	0	0	1	1	0	0	0	0	0
442523	1	1	0	0	0	0	0	0	0	1	0	0
407728	1	0	0	0	0	0	0	0	0	0	0	1
406624	1	0	0	0	0	1	0	0	0	0	0	0
442825	1	0	0	0	0	0	0	0	0	1	0	0
406623	1	1	1	1	1	1	1	0	1	1	1	1
442406	1	1	0	0	1	0	1	0	0	0	1	0
406616	1	0	0	0	0	1	0	0	0	0	0	1
442524	1	1	0	0	1	1	0	1	1	0	0	0
442830	1	0	0	0	0	0	0	0	0	0	0	1
442731	1	0	0	0	0	0	0	0	0	0	1	0
442828	1	0	0	0	0	0	0	0	1	1	0	0
442824	1	0	0	0	0	0	0	0	0	1	0	0
406661	1	0	0	1	1	0	1	0	1	0	0	1
442785	1	0	0	0	0	0	1	0	0	1	0	0
442405	1	1	1	1	1	0	1	1	1	0	1	1
442392	1	0	0	0	1	1	0	0	0	1	0	0
406646	1	0	0	0	0	1	0	0	0	0	0	0
406629	1	0	0	0	1	0	0	0	0	0	0	0
406626	1	0	0	0	0	0	1	0	0	0	0	0
442827	1	1	0	0	1	1	0	0	0	0	0	0
442401	1	0	0	0	0	1	0	0	0	1	0	0
442782	1	0	0	0	1	0	0	0	0	0	0	0
442730	1	1	0	0	0	1	0	0	0	0	0	0
407733	1	0	0	0	0	0	0	0	0	1	0	0
406642	1	1	0	0	1	1	0	0	0	1	0	1
442733	1	0	1	0	0	0	0	0	0	0	0	0
406618	1	0	0	0	1	0	0	0	0	0	0	0
442525	1	0	1	0	1	0	1	1	0	0	0	0
442399	1	1	0	0	0	1	0	1	0	0	0	0
442500	1	1	1	0	0	0	0	0	1	0	0	0
442505	1	1	1	1	1	1	1	1	1	1	1	1
442728	1	0	1	0	1	1	1	0	0	0	0	0
442832	1	1	0	0	0	0	0	0	0	0	0	0
406669	1	0	0	0	0	0	0	0	0	1	0	0
442786	1	1	0	0	0	0	0	0	0	0	0	1
442489	1	0	0	0	1	0	0	0	0	0	0	0
442775	1	0	0	0	1	0	0	1	0	0	0	1
442402	1	1	1	1	1	0	1	1	1	1	1	1
406630	1	0	0	0	0	0	0	0	0	1	0	0
442812	1	0	0	0	0	0	0	0	1	0	0	0
406638	1	0	0	0	0	0	0	0	0	1	0	1
442395	1	1	0	0	0	0	1	0	0	1	0	0
407734	1	0	0	0	0	1	0	0	0	0	0	1
442768	1	0	1	0	0	0	1	1	0	0	0	0
442506	1	1	0	0	1	1	1	1	1	0	1	1
442758	1	0	0	0	1	0	0	0	0	0	0	1
406620	1	0	0	1	1	1	0	0	0	1	0	0
407726	1	0	0	0	1	0	0	0	0	0	0	0
442829	1	0	0	0	0	0	0	0	0	0	0	1
442759	1	0	0	0	0	0	1	0	0	1	0	0
442789	1	0	0	0	0	0	1	0	0	0	0	0
442769	1	1	1	0	0	0	1	1	1	0	0	0
442729	1	0	0	0	0	0	0	0	0	1	0	0
442403	1	1	1	1	1	1	0	1	0	1	0	1
442366	3	1	1	1	1	1	1	1	1	1	1	0
441947	4	1	1	0	0	1	1	1	1	1	1	0
441948	4	1	1	1	1	1	1	1	1	1	1	0
442068	3	0	1	0	1	1	1	0	0	1	0	0
442430	3	1	1	1	1	1	1	1	1	1	0	0
406668	5	1	1	1	1	1	1	1	1	1	1	0
441905	3	1	1	0	1	1	1	1	1	0	0	0
442432	1	0	1	0	1	1	1	0	0	1	0	0
442404	1	1	1	0	1	1	1	1	1	1	0	0
407750	1	0	0	0	0	1	0	0	0	0	0	0
442438	1	1	0	0	1	0	1	1	0	0	0	0
407738	1	1	0	0	0	0	0	0	0	0	0	0
442439	1	0	0	0	1	0	0	0	0	0	0	0
442428	1	1	0	0	0	0	0	0	0	0	0	0
442424	1	0	0	0	0	0	1	0	0	0	0	0
442357	1	1	1	1	1	1	1	1	1	1	1	0
407767	1	0	0	0	0	1	0	0	0	0	0	0
442435	1	0	0	0	1	0	0	0	0	0	0	0
442368	1	1	1	1	1	1	1	1	1	1	0	0
442420	1	0	0	0	0	1	0	0	0	1	0	0
442408	1	0	0	0	1	0	0	0	0	1	0	0
442367	1	1	1	1	0	1	0	0	1	1	0	0
442415	1	0	0	0	1	0	0	0	0	1	0	0
407762	1	0	0	0	0	0	0	0	0	0	1	0
442423	1	0	1	0	1	1	1	1	0	1	1	0
442361	1	1	1	1	1	1	1	0	1	1	1	0
442389	1	1	0	0	0	0	0	0	1	0	0	0
407748	1	0	0	0	1	0	0	0	0	0	0	0
442371	1	1	0	0	0	0	0	0	0	0	0	0
407736	1	0	0	0	0	1	0	0	0	0	0	0
442425	1	0	0	0	1	0	0	0	0	0	0	0
407765	1	1	1	0	1	1	1	0	1	1	0	0
442380	1	1	0	0	0	1	0	1	0	0	0	0
407769	1	1	0	0	0	1	1	0	1	1	0	0
407759	1	0	0	0	1	0	0	0	0	0	0	0
442388	1	1	1	1	1	1	1	1	1	1	1	0
442419	1	0	1	1	0	1	0	0	1	0	0	0
442433	1	0	0	1	0	0	0	0	0	0	0	0
442427	1	0	0	0	0	1	1	0	1	1	0	0
407744	1	0	0	0	0	0	1	1	0	1	0	0
442382	1	1	0	1	1	1	1	0	1	1	0	0
407745	1	0	0	0	1	0	0	0	0	0	0	0
407735	1	0	0	0	0	1	0	0	1	1	0	0
407761	1	1	1	1	1	0	0	0	1	1	0	0
442412	1	1	1	0	0	1	1	0	0	0	0	0
442379	1	1	1	1	1	1	1	1	1	1	1	0
442341	1	0	0	0	1	1	0	0	0	0	0	0
407756	1	0	0	0	1	0	1	0	0	0	0	0
442431	1	0	0	0	0	1	0	0	0	0	0	0
442378	1	1	1	1	1	1	1	1	1	1	1	0
442375	1	1	1	1	1	1	1	0	1	1	1	0
442383	1	0	0	0	1	0	0	0	0	0	0	0
407758	1	0	0	0	0	1	1	0	0	0	0	0
407775	3	1	1	1	1	1	1	1	1	1	1	1
442394	2	0	0	0	1	0	0	0	0	0	0	0
443138	4	1	0	0	1	1	1	1	1	1	1	0
406667	3	1	1	1	1	1	1	0	1	1	1	1
407776	4	1	1	1	1	1	1	1	1	1	1	1
442363	3	1	1	1	1	1	1	1	1	1	1	1
441906	3	0	0	0	0	0	1	0	0	0	0	0
442803	2	0	1	0	1	1	0	0	0	1	0	1
442364	4	1	0	0	0	0	0	0	0	1	0	0
441953	1	0	0	0	0	1	0	0	0	1	0	0
441914	1	1	0	0	0	0	0	0	1	1	0	0
441958	1	1	0	0	0	0	0	0	0	0	0	0
441932	1	0	1	0	0	0	1	0	0	0	0	0
441925	1	1	0	0	0	0	1	0	0	0	0	0
407778	1	1	0	0	0	1	0	0	0	1	1	0
441937	1	1	1	1	1	0	0	0	1	1	0	0
410252	1	0	0	0	0	0	0	0	0	0	0	1
442362	1	1	0	0	1	0	0	0	0	0	0	0
441903	1	1	1	0	0	0	0	0	0	0	0	0
441956	1	0	1	1	1	1	1	1	1	1	1	1
410277	1	1	1	1	0	1	1	1	1	1	1	1
441901	1	1	0	0	0	0	0	0	0	0	0	0
442037	1	1	1	1	1	0	1	0	0	1	0	0
410276	1	0	0	0	0	1	0	0	0	0	0	0
407782	1	0	0	0	0	1	1	0	0	0	0	0
410266	1	0	0	0	0	1	0	0	0	1	0	0
441919	1	0	0	0	1	0	0	0	0	1	0	0
442343	1	1	0	1	1	1	1	1	1	1	1	1
410278	1	1	0	1	1	1	1	0	1	1	1	1
442012	1	0	1	0	0	0	0	0	1	1	0	0
441939	1	1	1	1	0	0	1	0	0	1	0	1
407777	1	1	0	0	1	1	0	0	1	1	0	0
441942	1	0	1	0	0	0	0	0	0	0	0	0
441904	1	0	0	0	0	0	0	1	0	0	0	0
441940	1	1	0	0	0	0	0	0	0	0	0	0
441921	1	0	0	1	0	0	0	1	0	0	0	0
441955	1	1	0	1	1	1	1	1	1	1	1	0
441946	1	1	0	0	0	0	0	0	1	1	0	0
441907	1	0	0	0	0	1	0	0	0	0	0	0
410274	1	0	0	0	0	0	0	0	0	1	0	0
410263	1	1	0	0	1	0	0	0	1	1	0	0
441909	1	0	0	0	0	0	0	1	0	0	0	0
441916	1	0	1	0	0	0	0	0	0	0	0	0
410260	1	1	0	1	0	1	0	0	0	1	0	1
441908	1	0	0	0	1	1	1	0	1	0	1	0
442373	1	0	0	0	0	0	0	0	1	0	0	0
441941	1	0	1	0	0	0	0	0	1	0	0	1
441938	1	0	0	0	1	0	0	0	0	0	0	0
442020	1	0	1	0	0	0	0	0	0	0	0	0
441910	1	0	1	0	0	0	1	0	0	0	0	0
410253	1	0	0	1	0	0	0	0	0	0	0	0
441945	1	0	0	0	0	0	0	0	0	0	0	1
410264	1	1	0	1	1	0	0	0	0	1	0	1
441960	1	0	0	0	1	0	0	0	0	0	0	0
441957	1	0	0	0	0	0	0	0	0	1	0	0
441915	1	1	1	0	0	0	1	1	0	0	0	0
407785	1	1	0	0	1	1	0	0	0	1	1	1
407783	1	0	0	0	0	0	0	0	1	0	0	0
407781	1	1	0	0	0	0	0	0	0	0	0	0
443275	4	1	1	0	0	0	0	0	0	1	0	0
443079	4	1	0	1	1	1	1	1	1	1	1	1
442982	4	1	1	1	1	1	1	1	1	1	1	1
443135	3	1	1	1	1	1	1	1	0	1	1	0
443069	3	1	1	1	1	0	1	0	1	1	1	0
443184	3	0	0	0	0	0	0	1	0	0	0	0
443070	3	1	1	0	1	1	0	0	1	1	1	1
443191	2	1	0	0	1	1	0	0	1	0	0	0
443131	3	0	0	0	1	0	0	0	0	0	0	0
[truncated: 3,106 more rows]

## Sheet: negatives
Sample ID #	DOTS Status	Rat A	Rat B	Rat C	Rat D	Rat E	Rat F	Rat G	Rat H	Rat I	Rat J	Rat K
435270	1	0	0	0	0	1	1	1	1	1	0	0
435381	1	1	0	0	1	1	0	1	1	1	1	1			DOTS Status		Rat A - K
435298	1	1	0	1	0	0	0	0	1	0	0	1			5= 3+		0= not indicated
435294	1	0	0	0	0	0	0	0	0	1	0	0			4= 2+		1 = indicated
435278	1	1	0	0	0	0	0	0	0	0	0	0			3= 1+
435288	1	1	1	0	1	1	1	1	1	1	1	0			2= AFB
435266	1	1	1	1	1	1	1	0	1	1	1	1			1= negative
435276	1	0	0	0	1	0	0	0	0	1	1	1
435293	1	0	0	0	0	1	0	0	0	1	0	0
435267	1	0	0	0	0	0	0	0	0	1	0	0
435286	1	1	0	0	0	0	1	0	0	1	0	0
435309	1	0	0	0	1	0	0	1	0	0	0	0
435470	1	1	0	0	0	0	0	0	0	1	0	0
435307	1	1	0	0	0	0	0	0	0	0	0	0
435263	1	1	0	0	0	0	0	0	0	0	0	0
435312	1	0	1	0	0	0	0	1	1	0	0	0
435406	1	1	0	0	0	1	1	0	0	1	0	0
435316	1	1	0	0	1	1	0	0	1	1	1	0
435277	1	0	1	1	0	0	1	0	0	1	1	1
435265	1	0	0	0	0	0	0	0	0	1	0	0
435398	1	0	0	0	1	1	0	0	0	0	0	0
435297	1	0	1	1	0	1	0	1	1	1	0	0
435301	1	1	1	1	1	1	1	1	1	1	1	1
435296	1	1	0	1	0	0	1	1	1	1	1	0
435314	1	0	0	0	1	0	0	0	0	0	0	0
435382	1	1	1	1	1	1	1	0	1	1	1	0
435412	1	0	0	0	1	0	0	0	0	0	0	0
435283	1	1	0	0	1	1	0	0	0	1	1	1
435304	1	0	0	0	0	0	0	0	1	0	0	1
435311	1	0	0	0	1	0	0	0	0	0	0	0
435467	1	1	1	0	0	1	1	0	0	1	1	0
435275	1	1	1	0	0	0	1	0	0	0	0	0
435227	1	1	1	1	0	1	1	1	1	1	1	1
435397	1	0	0	0	0	1	0	0	0	1	0	0
435284	1	1	1	0	0	1	1	0	1	1	0	0
435305	1	1	0	0	0	1	1	1	0	1	0	0
435287	1	1	0	0	0	0	0	0	0	0	0	0
435281	1	0	1	0	0	0	0	0	1	0	0	0
435302	1	0	0	0	0	0	0	0	1	0	0	1
435290	1	1	0	0	0	0	1	0	0	0	0	0
435377	1	1	0	0	0	0	0	0	0	0	0	0
435300	1	0	0	0	1	0	0	0	0	0	0	0
435269	1	1	1	0	0	0	0	0	0	0	0	1
435291	1	1	1	1	0	0	1	1	0	0	0	0
435462	1	1	1	1	0	1	1	1	1	1	0	1
435717	1	0	0	0	1	1	0	1	0	1	0	0
435756	1	0	1	0	0	0	0	0	0	0	0	0
435761	1	0	0	0	0	0	1	0	0	0	0	0
435457	1	1	1	0	1	0	1	1	1	1	0	0
435715	1	0	1	0	0	1	0	1	0	1	0	0
435719	1	0	0	0	1	0	0	0	0	0	0	1
435451	1	1	1	1	1	1	1	1	1	1	1	1
435634	1	0	0	0	0	0	1	0	0	0	0	0
435739	1	1	1	1	0	0	1	0	0	1	0	0
435726	1	0	0	0	0	0	1	0	0	0	0	0
435459	1	1	1	0	1	0	1	1	1	1	1	1
435435	1	1	1	1	1	1	1	1	1	1	1	1
435740	1	1	1	1	1	0	1	1	1	1	0	1
435745	1	0	0	0	0	0	0	0	0	1	0	0
435426	1	1	0	0	0	0	0	0	0	0	0	0
435748	1	0	0	0	1	0	0	1	0	0	0	0
435461	1	1	0	0	0	0	1	0	0	1	0	0
435716	1	1	0	0	0	0	0	0	0	1	0	0
435762	1	1	0	0	0	0	0	0	0	0	0	0
435452	1	1	1	1	1	1	1	1	1	1	1	1
435741	1	1	1	0	1	1	1	1	0	1	1	1
435434	1	1	0	0	1	0	1	1	1	0	0	0
435438	1	0	0	0	0	0	0	0	0	0	1	0
435455	1	0	0	0	0	0	0	1	0	0	0	0
435738	1	1	0	0	0	0	0	0	0	0	0	0
435731	1	0	0	0	0	1	0	0	1	1	0	0
435735	1	0	0	1	1	0	1	0	1	0	1	0
435436	1	1	1	1	1	1	1	1	0	1	0	1
435742	1	0	1	0	0	1	0	0	0	0	0	1
435729	1	1	0	0	0	1	0	0	0	0	0	1
435732	1	0	0	0	0	0	1	0	0	0	0	0
435755	1	1	1	1	1	0	1	1	0	0	0	1
435666	1	1	0	0	0	0	0	0	0	1	0	0
435428	1	1	1	1	1	1	1	1	1	1	0	1
435744	1	0	0	1	0	0	0	0	0	0	0	0
435427	1	1	1	1	1	1	1	1	1	1	0	1
435463	1	0	0	0	0	0	0	1	0	0	0	0
435431	1	0	0	0	0	0	1	0	0	0	0	0
435736	1	0	0	0	0	0	1	0	0	0	0	0
435743	1	0	0	0	1	1	0	0	0	1	0	0
435458	1	1	1	0	0	0	0	0	1	1	0	0
435737	1	1	0	1	1	1	1	1	0	0	1	1
435453	1	1	0	0	0	0	0	0	1	0	0	0
435433	1	0	0	0	0	0	0	0	0	1	0	0
435760	1	0	0	0	0	1	0	0	1	1	0	0
435446	1	1	0	0	0	0	0	0	0	0	0	0
435722	1	1	1	0	1	0	0	0	1	1	0	0
435725	1	1	0	1	1	1	1	0	1	1	0	0
435111	1	0	1	0	0	0	0	0	0	1	1	0
435808	1	0	0	0	0	0	0	0	0	1	0	0
435123	1	0	1	0	0	0	1	0	0	1	0	0
435120	1	0	0	0	1	1	0	0	0	1	0	0
435846	1	1	1	0	0	0	0	0	1	0	1	0
435787	1	0	1	1	0	1	1	1	1	1	0	1
435844	1	1	0	0	0	0	0	0	0	1	0	0
435863	1	1	0	1	1	0	0	1	0	1	0	0
435810	1	1	0	0	0	0	0	0	0	0	0	0
435116	1	1	0	0	0	0	0	0	0	0	0	0
435851	1	1	0	0	0	0	0	0	0	0	0	0
435109	1	0	0	0	0	0	0	1	0	1	0	0
435115	1	1	0	0	0	0	0	0	0	0	0	0
435788	1	0	1	1	1	0	1	0	1	1	0	0
435866	1	1	1	1	1	1	1	1	1	1	1	1
435864	1	1	0	0	0	0	0	0	0	0	1	1
435855	1	0	0	0	0	0	0	0	0	1	0	0
435818	1	0	0	0	0	0	1	0	0	0	1	0
435850	1	0	0	0	0	0	0	0	0	0	1	0
435118	1	1	0	1	0	0	0	0	0	0	0	0
435843	1	1	0	1	1	1	1	1	1	0	0	1
435809	1	0	0	0	0	0	0	0	0	1	0	0
435867	1	0	0	0	0	0	1	0	0	0	0	0
435889	1	1	0	1	1	1	1	1	1	1	0	1
435853	1	1	0	0	0	0	0	0	0	0	1	0
435857	1	1	0	0	1	0	1	0	0	0	0	0
435792	1	0	0	0	0	0	0	0	0	1	1	0
435807	1	0	0	0	0	0	0	0	0	0	1	0
435814	1	0	0	0	0	0	0	0	0	0	1	0
435890	1	1	1	0	0	1	0	0	1	1	0	0
435798	1	0	0	0	1	0	0	0	0	1	0	0
435861	1	0	1	0	1	1	1	1	0	0	0	0
435119	1	1	0	0	0	1	0	1	0	1	0	0
435865	1	1	0	0	1	1	0	0	0	0	0	0
435110	1	1	0	1	0	0	1	0	1	1	0	1
435799	1	1	0	0	1	1	0	0	0	0	0	1
435849	1	0	0	0	0	0	0	0	0	1	0	0
435852	1	0	0	0	0	0	1	0	0	0	0	0
435791	1	0	0	0	1	0	0	0	0	0	0	0
435858	1	1	1	1	1	0	1	1	1	1	1	1
434424	1	1	0	0	1	0	0	1	0	0	1	1
435815	1	1	1	1	1	0	1	1	1	1	0	1
435817	1	1	1	0	0	0	0	0	0	0	0	0
435811	1	1	1	0	0	0	1	0	0	0	0	0
435601	1	0	1	1	0	1	1	0	1	0	0	0
435911	1	0	0	0	0	0	1	0	0	0	0	0
435936	1	1	1	0	1	0	0	1	1	0	1	1
435608	1	1	1	0	1	1	0	1	1	0	0	1
435769	1	0	0	0	1	0	0	0	0	0	0	0
435562	1	1	1	1	1	1	0	1	1	0	1	0
435767	1	1	1	1	1	0	0	0	1	0	0	0
435915	1	1	0	0	1	0	0	0	0	1	0	0
435912	1	1	1	0	0	0	0	0	1	0	0	0
435568	1	1	0	0	0	0	0	0	0	0	0	0
435577	1	1	0	0	0	0	0	0	1	0	0	0
435594	1	0	0	0	0	0	0	0	0	1	0	0
435602	1	1	0	0	0	0	0	0	0	1	1	0
435929	1	1	1	1	1	0	0	1	1	0	0	0
435944	1	1	0	1	1	1	1	1	1	0	1	1
435942	1	1	0	1	1	1	0	0	1	0	1	0
435563	1	1	1	0	0	1	0	0	0	0	1	1
435564	1	0	1	1	1	1	1	1	1	0	1	1
435937	1	1	0	0	0	0	1	0	0	0	0	0
435600	1	1	0	0	1	0	0	0	0	1	1	1
435597	1	0	0	0	0	0	0	1	0	0	0	0
435949	1	0	1	0	0	0	0	0	0	0	0	0
435943	1	1	1	1	1	0	0	0	1	0	1	1
435766	1	1	0	0	0	0	1	0	0	0	0	0
435677	1	1	0	0	0	1	0	1	1	1	0	1
436103	1	1	1	1	1	1	1	1	1	1	1	1
435752	1	1	1	1	1	1	0	1	1	1	1	0
436128	1	0	0	0	0	0	0	0	0	1	0	0
436115	1	0	0	0	0	0	0	1	0	0	0	0
435958	1	1	0	0	0	1	1	1	1	1	1	0
435751	1	1	0	0	1	1	1	1	1	1	1	1
436132	1	1	0	0	0	0	0	1	1	0	0	0
436133	1	0	0	1	1	0	0	1	1	1	1	0
436121	1	1	0	1	0	0	1	0	0	0	1	0
436101	1	1	0	0	0	0	0	0	0	0	0	0
435954	1	1	0	0	1	0	0	1	0	0	0	0
435686	1	0	0	0	0	0	0	0	0	1	0	0
435956	1	1	0	0	0	0	0	0	0	0	0	0
435953	1	0	0	0	1	1	0	1	1	1	1	0
436122	1	0	0	0	0	1	1	1	0	0	0	1
435961	1	0	0	0	0	1	1	1	1	1	1	0
435765	1	0	1	0	0	0	0	0	0	0	0	0
435951	1	1	0	0	0	0	0	0	1	0	0	0
435962	1	0	0	1	0	0	0	0	1	1	0	0
436105	1	1	0	0	0	0	0	1	0	0	0	0
435688	1	1	0	0	0	0	0	0	0	0	0	0
435687	1	0	0	0	0	1	1	0	0	1	1	0
435684	1	0	0	0	0	0	0	1	0	0	0	0
436124	1	1	0	0	0	0	0	0	0	0	0	0
435685	1	0	0	0	1	0	0	0	0	0	0	0
436109	1	1	0	0	0	1	0	0	0	0	0	0
435957	1	1	0	0	0	1	1	1	1	1	0	0
435683	1	1	0	0	0	1	0	1	0	1	1	0
436104	1	1	0	0	0	1	0	0	0	1	1	0
435959	1	1	0	0	0	0	0	1	0	0	0	0
435676	1	1	0	0	0	1	1	0	1	0	1	0
436134	1	0	0	0	0	0	1	0	0	0	0	0
436090	1	0	0	0	0	0	0	0	0	0	1	0
436276	1	1	1	0	0	0	0	0	0	0	0	0
436216	1	0	0	0	0	0	0	0	0	1	0	0
436307	1	0	0	1	0	0	0	0	0	0	0	0
436087	1	1	0	0	1	1	1	1	0	1	0	0
436244	1	0	1	0	0	0	0	0	0	1	0	0
436094	1	1	1	0	0	0	1	1	0	1	1	1
436199	1	1	1	0	0	1	1	1	1	1	1	0
436085	1	0	0	0	0	0	1	0	0	0	0	0
436310	1	0	0	1	0	0	0	0	0	0	0	0
436309	1	0	0	0	0	0	0	0	1	0	0	0
436254	1	1	1	1	1	1	1	1	1	1	1	1
435706	1	1	0	0	0	0	0	0	1	1	1	0
436233	1	0	1	0	0	0	0	0	0	0	0	0
435704	1	1	1	0	0	0	0	1	0	1	0	1
436211	1	1	0	1	1	1	0	0	1	1	1	0
436258	1	1	0	0	0	0	1	1	1	0	0	1
436212	1	1	1	0	1	0	0	1	1	0	0	0
436302	1	0	0	0	0	0	1	0	0	0	0	0
436245	1	0	1	1	1	1	1	0	1	1	0	1
436200	1	1	1	0	0	0	0	0	0	0	1	0
436255	1	0	1	0	0	0	1	1	0	1	0	0
436092	1	1	0	0	0	0	1	1	1	1	0	1
436250	1	1	0	0	1	1	0	0	1	1	0	0
436303	1	1	0	0	0	1	0	0	0	0	0	0
435705	1	0	0	0	0	0	0	0	0	0	0	1
436235	1	0	0	0	0	0	0	0	0	1	0	1
436312	1	1	1	1	1	1	0	0	0	0	1	1
436201	1	0	0	0	0	0	0	0	1	0	1	0
435703	1	0	1	0	1	1	1	0	1	0	0	1
436234	1	1	0	0	1	1	1	0	1	0	1	0
436064	1	0	1	0	0	1	1	0	1	1	0	0
436275	1	1	1	0	1	1	0	0	0	0	0	0
436224	1	0	0	1	0	0	0	0	0	0	0	0
435709	1	0	1	0	1	1	0	0	1	0	1	0
436256	1	0	0	0	0	0	0	0	0	1	0	0
435710	1	0	0	0	0	0	1	0	1	0	1	0
436198	1	1	0	0	0	0	0	0	1	0	0	0
436304	1	0	1	0	1	0	0	0	0	1	0	0
435697	1	0	0	0	1	0	0	0	0	1	0	0
436086	1	0	0	0	0	0	1	0	0	0	0	0
436192	1	1	1	0	0	1	1	0	1	0	1	0
436130	1	0	0	0	1	0	1	0	0	0	0	0
436205	1	1	0	0	1	1	0	0	1	1	1	1
435693	1	0	0	0	0	0	0	0	0	1	0	0
435702	1	1	0	0	0	0	0	0	0	0	0	1
436217	1	1	1	1	0	0	0	0	1	1	1	1
436084	1	0	0	0	0	0	0	0	1	0	0	1
436231	1	0	0	0	1	0	0	0	0	0	0	0
436195	1	1	0	0	0	0	1	0	0	0	0	0
436490	1	0	1	0	0	0	0	0	0	1	0	0
436462	1	0	1	1	1	1	1	0	1	1	1	0
436485	1	1	1	1	0	0	0	1	1	0	1	1
436171	1	0	1	0	1	0	0	1	1	0	0	0
436645	1	0	0	0	0	0	0	0	0	1	0	0
436006	1	0	0	0	1	1	1	1	1	0	0	0
436516	1	1	1	1	0	0	0	0	0	1	0	1
436520	1	0	0	0	0	0	0	0	0	1	0	0
436658	1	1	1	1	0	0	1	0	0	1	1	0
436509	1	1	0	1	1	1	1	1	1	1	1	1
436177	1	1	1	1	1	1	0	1	0	0	1	0
436504	1	0	0	0	0	0	0	0	0	1	0	0
436489	1	0	1	0	1	0	0	0	1	0	0	0
436478	1	1	1	0	1	1	1	1	0	1	1	0
436179	1	1	1	1	0	1	0	0	1	1	0	1
436656	1	0	0	0	0	0	1	0	0	0	0	0
436514	1	1	1	0	0	0	1	0	0	1	0	1
436481	1	1	1	0	1	0	0	0	0	1	0	0
436652	1	0	0	0	0	1	0	0	0	0	0	0
436484	1	1	1	1	1	1	1	1	1	1	1	1
436648	1	0	0	0	0	1	1	0	0	0	0	0
436651	1	1	0	1	1	1	1	1	0	0	1	1
436508	1	1	1	1	0	1	1	1	1	1	1	1
436668	1	1	1	1	1	1	0	1	1	1	1	1
436685	1	0	1	0	0	0	0	0	0	0	0	0
436513	1	0	0	0	0	0	1	0	0	0	0	0
436167	1	1	1	1	1	1	1	1	1	0	0	0
436653	1	0	1	0	1	0	0	0	0	1	0	0
436479	1	0	0	0	0	1	1	1	0	0	0	0
436507	1	0	0	0	0	0	1	0	0	0	0	0
436654	1	1	1	0	0	0	0	1	1	0	1	1
436005	1	0	1	1	0	0	0	0	0	1	0	0
436505	1	0	0	0	0	0	0	1	0	0	0	0
436604	1	1	1	0	1	1	0	1	1	1	1	1
436666	1	0	0	0	0	0	1	0	0	0	0	0
436510	1	1	0	1	1	0	1	1	1	0	0	0
436175	1	1	0	0	0	1	0	0	1	1	1	0
436517	1	1	1	0	0	0	0	0	0	0	0	0
436644	1	1	0	1	1	1	0	0	1	0	1	1
436502	1	0	0	0	0	0	0	0	1	1	0	0
436649	1	0	0	0	0	0	0	0	0	1	0	0
436178	1	0	0	0	0	0	0	0	0	0	1	0
436180	1	0	1	1	0	0	0	0	0	0	1	0
436480	1	0	0	0	0	1	0	0	0	0	0	0
436647	1	0	0	0	0	1	1	0	0	0	0	0
436266	1	1	0	0	0	0	0	0	1	0	0	0
436570	1	0	1	0	1	1	0	0	1	1	0	0
436556	1	1	1	0	1	0	0	0	1	1	1	1
436582	1	1	1	1	0	1	0	0	0	1	1	1
436780	1	1	0	0	0	0	1	0	0	0	0	0
436789	1	0	0	0	1	0	0	0	1	0	0	0
436547	1	1	1	1	1	1	0	0	1	1	1	1
436635	1	1	0	0	0	0	0	0	0	0	0	0
436605	1	0	1	0	0	0	0	1	1	0	0	0
436553	1	1	1	0	0	0	0	0	1	1	1	0
436790	1	1	1	1	1	0	1	0	1	0	1	0
436688	1	1	0	0	0	0	0	0	0	0	0	0
436583	1	1	1	0	0	0	0	1	1	1	0	0
436376	1	1	0	0	1	0	0	0	0	0	0	0
436640	1	1	1	1	1	0	1	0	0	1	1	1
436541	1	0	0	0	0	0	0	0	0	1	1	0
436639	1	1	1	1	0	0	0	0	1	0	1	1
436363	1	1	1	0	1	1	1	0	0	1	0	1
436564	1	0	0	0	0	0	1	0	0	0	0	0
436754	1	0	0	0	1	0	0	0	0	0	1	0
436259	1	1	1	1	1	1	1	1	1	1	1	1
436568	1	0	0	0	0	0	0	0	1	1	0	0
436638	1	1	1	1	0	1	1	1	1	1	1	1
436542	1	0	0	0	1	0	0	0	0	1	0	1
436626	1	1	0	1	1	0	1	1	1	0	1	0
436625	1	0	1	0	0	0	0	0	0	0	0	0
436554	1	0	0	0	0	0	0	0	0	1	0	0
436618	1	1	0	0	0	0	0	0	0	0	0	0
436598	1	1	1	1	1	1	1	1	1	1	1	1
436540	1	1	1	0	1	1	1	1	1	1	1	1
436636	1	0	0	0	1	0	0	0	0	0	0	1
436265	1	0	0	0	0	0	0	0	1	0	1	0
436607	1	0	0	0	1	0	1	1	1	1	0	1
436555	1	0	0	1	1	1	0	0	1	0	1	1
436637	1	1	1	1	1	1	1	1	1	1	1	1
436578	1	0	0	0	1	1	0	0	0	1	0	0
436577	1	0	0	1	0	0	0	1	1	0	0	0
436364	1	1	0	0	1	0	0	0	1	0	0	0
436362	1	0	1	0	0	0	0	0	0	0	0	0
436621	1	0	0	0	0	0	0	0	0	1	0	1
436574	1	1	0	0	0	0	1	0	0	1	0	1
436569	1	0	0	0	0	1	0	0	1	0	0	0
436630	1	0	1	0	1	0	0	0	0	0	0	0
436616	1	0	0	0	0	0	0	0	0	0	1	0
436633	1	0	0	0	0	0	0	0	1	1	0	0
436562	1	1	0	0	0	0	0	0	1	0	0	0
436782	1	0	0	0	0	1	0	0	0	0	0	0
436544	1	0	0	1	1	0	0	0	0	0	1	0
436711	1	1	0	1	1	1	1	1	1	1	1	1
436268	1	0	0	0	0	0	0	0	1	0	1	0
436581	1	1	1	1	1	1	1	0	1	1	1	1
436579	1	0	0	0	0	0	1	0	0	0	0	0
436753	1	0	0	0	0	0	0	0	1	0	0	0
436860	1	1	0	0	1	0	0	0	0	1	0	0
436786	1	0	0	0	0	0	0	0	0	1	0	0
436863	1	0	0	0	0	1	0	0	1	0	0	0
436758	1	1	0	1	1	0	1	0	1	1	1	1
436761	1	0	0	0	0	1	0	0	0	0	0	0
436774	1	0	0	0	0	1	0	0	0	0	0	0
436934	1	0	0	0	0	1	0	0	0	0	0	0
436796	1	1	0	1	1	0	1	1	1	0	1	1
436793	1	1	0	0	1	0	0	0	0	0	0	0
436930	1	0	0	0	0	0	1	0	1	0	1	0
436765	1	1	0	0	1	0	0	1	1	0	1	1
436752	1	1	0	1	1	0	1	1	1	0	1	1
436767	1	1	0	0	1	0	1	0	1	0	0	1
436750	1	1	0	0	0	0	1	0	0	0	0	0
436785	1	1	0	0	0	0	1	0	0	0	0	0
436749	1	0	0	0	1	0	0	0	0	0	0	1
436783	1	1	0	1	1	0	1	1	1	0	1	1
436776	1	0	0	0	0	0	0	0	0	1	0	0
436773	1	1	0	0	1	0	0	0	0	1	0	1
436748	1	0	0	0	1	0	0	1	0	0	0	0
436861	1	1	0	0	1	1	1	1	1	1	1	1
436771	1	1	0	0	0	0	1	0	0	0	0	0
436757	1	1	0	1	1	1	1	0	1	1	1	1
436795	1	1	0	1	1	1	0	1	1	1	1	0
436862	1	0	0	0	0	0	1	0	0	0	0	0
436794	1	1	0	1	1	0	0	1	0	1	0	0
436770	1	1	0	0	0	0	0	0	1	0	0	0
436942	1	1	0	1	1	1	0	0	0	0	0	0
436768	1	1	0	0	0	0	1	0	0	0	0	0
436890	1	0	0	0	0	0	0	0	0	0	1	0
436846	1	1	0	0	0	0	1	1	0	0	1	0
436848	1	0	0	0	0	0	1	0	0	0	0	0
436840	1	0	0	0	0	0	0	0	0	1	0	0
436837	1	1	0	1	1	1	0	1	1	1	1	0
436903	1	1	0	1	0	1	1	0	1	1	1	0
436904	1	0	0	0	0	0	0	1	0	0	0	0
436858	1	0	0	1	0	1	1	0	0	0	1	0
436908	1	1	0	0	0	0	1	0	0	0	0	0
436883	1	0	0	0	0	1	0	0	0	0	0	0
436852	1	0	0	0	0	1	0	0	0	0	0	1
436893	1	1	0	1	0	1	1	0	0	0	1	0
436896	1	0	0	0	0	0	1	0	1	1	0	1
436885	1	1	0	0	0	1	1	1	0	1	0	0
436913	1	0	0	0	0	1	0	0	0	0	0	0
436864	1	0	0	0	0	1	0	0	0	0	0	0
436900	1	1	0	1	1	1	0	0	1	1	1	1
436857	1	1	0	0	0	1	0	0	0	0	0	0
436898	1	1	0	1	0	0	0	0	0	1	1	1
437128	1	1	0	1	1	1	1	1	1	1	1	1
436849	1	0	0	0	0	1	0	0	1	0	0	1
437125	1	0	0	0	0	0	0	0	1	1	0	0
436899	1	0	0	0	0	0	0	0	0	1	0	0
436859	1	1	0	1	0	1	1	0	0	0	0	0
436910	1	0	0	0	0	1	0	0	0	0	0	0
437126	1	1	0	1	1	1	1	0	1	1	1	1
437129	1	1	0	1	1	1	1	1	1	1	1	1
436919	1	1	0	0	0	0	0	1	0	0	0	0
436843	1	1	0	1	1	1	1	0	1	0	0	0
436847	1	1	0	0	0	0	0	1	1	1	1	0
436841	1	1	0	0	0	1	1	0	0	1	1	0
436905	1	0	0	0	0	1	0	0	0	0	0	0
436842	1	0	0	0	0	1	0	0	0	1	0	0
437127	1	0	0	1	0	1	0	0	0	0	0	0
436895	1	0	0	0	0	0	0	0	0	0	1	0
436972	1	0	0	0	0	0	0	0	0	1	0	0
437213	1	0	0	0	0	0	0	0	0	1	0	0
437058	1	1	0	0	0	0	0	1	1	1	1	1
437218	1	1	0	1	1	0	0	1	1	1	1	0
437191	1	0	0	0	0	0	0	0	0	1	0	0
437076	1	0	0	0	0	0	0	0	0	1	0	0
437188	1	1	0	1	1	1	0	1	1	1	1	1
436964	1	1	0	1	1	1	1	1	1	1	1	1
437079	1	1	0	0	0	0	0	0	0	1	0	0
437202	1	0	0	0	0	0	1	1	0	1	1	0
437193	1	1	0	0	0	1	0	0	0	0	0	0
436951	1	0	0	0	0	0	0	0	0	1	0	0
437206	1	0	0	0	0	0	0	1	0	1	0	0
437062	1	0	0	0	0	1	0	0	0	1	1	0
437059	1	1	0	0	0	0	1	0	0	1	0	0
437217	1	1	0	1	0	1	1	0	1	1	0	1
437088	1	0	0	0	0	0	0	0	0	1	0	0
437068	1	1	0	0	0	0	0	1	0	1	0	0
436962	1	0	0	0	0	0	0	0	0	0	1	0
437067	1	0	0	0	0	0	0	0	0	1	0	0
437253	1	0	0	0	1	0	0	0	1	0	1	0
437199	1	1	0	1	1	1	0	1	1	1	1	1
437162	1	1	0	1	1	1	1	1	1	1	1	1
437200	1	1	0	0	0	0	1	1	0	1	0	0
437189	1	1	0	0	1	0	0	0	0	0	1	0
436931	1	0	0	0	1	0	0	0	1	1	0	0
437203	1	0	0	0	1	0	0	0	1	0	1	1
437078	1	1	0	1	1	0	1	1	1	0	1	1
436956	1	1	0	0	0	0	0	0	0	1	1	0
437089	1	1	0	0	0	0	0	0	0	0	0	0
436963	1	0	0	1	0	0	0	0	1	1	0	0
437207	1	0	0	0	0	0	1	0	0	0	0	0
437063	1	0	0	0	0	0	0	0	0	1	0	0
437204	1	1	0	0	0	0	1	0	0	1	0	0
436969	1	1	0	0	0	0	0	0	0	0	0	0
436943	1	0	0	0	1	0	0	0	0	0	0	0
437190	1	1	0	1	1	0	0	1	1	1	1	1
436965	1	1	0	1	1	1	1	1	1	1	1	1
437085	1	0	0	1	0	0	0	0	0	0	0	0
437197	1	0	0	0	0	0	0	0	0	1	0	0
436766	1	1	0	0	0	1	0	0	0	0	0	1
437420	1	0	0	0	0	1	0	0	0	1	1	0
437182	1	0	0	0	0	0	0	0	0	0	1	0
437164	1	0	0	0	0	0	0	0	1	1	0	0
437471	1	1	0	0	0	0	0	0	0	0	0	0
437179	1	0	0	0	0	0	0	0	0	1	0	0
437465	1	1	0	0	0	0	0	0	0	0	0	0
437435	1	0	0	0	1	1	0	0	0	1	0	0
437466	1	1	0	0	1	1	0	0	0	0	0	0
437158	1	0	0	0	0	0	0	0	0	0	0	1
437473	1	1	0	0	0	0	0	0	0	0	0	0
437476	1	0	0	0	1	0	0	0	0	0	0	1
437161	1	1	0	1	1	1	1	1	1	1	1	1
437172	1	1	0	1	1	1	1	1	0	0	1	1
437153	1	1	0	0	0	0	0	0	0	0	0	0
437487	1	1	0	0	0	0	0	1	0	1	0	0
437171	1	0	0	1	0	0	0	0	1	0	0	1
437459	1	0	0	0	1	0	0	0	0	0	0	0
437437	1	0	0	0	1	0	0	0	1	0	0	0
437185	1	0	0	0	0	0	0	1	0	0	0	0
437461	1	1	0	1	0	1	1	0	0	0	1	1
437470	1	0	0	0	0	1	0	0	0	1	1	0
437159	1	1	0	1	1	1	1	0	1	0	1	1
437346	1	1	0	0	0	0	1	0	0	0	0	1
437187	1	1	0	1	1	0	0	0	1	1	1	1
437453	1	0	0	1	0	1	1	0	0	1	0	0
437347	1	1	0	0	1	1	0	0	0	0	1	1
437166	1	1	0	1	1	0	0	1	1	1	1	1
437462	1	0	0	0	1	0	0	0	0	0	0	0
437184	1	0	0	0	0	0	0	0	0	1	0	0
437163	1	0	0	0	0	1	1	0	1	1	0	0
437183	1	0	0	0	0	0	0	0	0	0	1	0
437438	1	0	0	0	1	1	1	0	1	0	0	1
437160	1	0	0	0	1	0	0	1	1	1	1	1
437469	1	0	0	0	0	0	1	0	1	0	0	1
437167	1	0	0	1	0	0	1	0	1	0	1	1
437474	1	0	0	1	0	0	0	0	0	0	0	0
437460	1	0	0	0	0	0	0	1	1	0	1	1
437452	1	1	0	0	0	0	1	0	0	0	0	0
437522	1	1	0	0	1	0	1	0	0	0	0	0
437426	1	0	0	1	1	0	1	0	1	0	1	0
437545	1	1	0	0	1	0	1	0	1	1	1	0
437540	1	1	0	0	1	1	1	0	1	1	1	1
437422	1	1	0	0	0	1	1	0	0	1	0	0
437521	1	1	0	0	0	1	0	0	0	1	0	0
437527	1	0	0	1	1	0	0	0	1	1	0	1
437427	1	1	0	0	0	0	0	0	1	0	0	0
437546	1	1	0	0	0	1	1	0	0	1	0	0
437533	1	1	0	0	1	1	1	1	0	1	0	0
437509	1	0	0	1	0	1	0	0	1	1	0	1
437508	1	0	0	1	1	0	0	0	0	1	0	0
437517	1	0	0	0	1	0	0	0	0	1	0	0
437524	1	1	0	0	1	1	0	1	1	1	0	1
437551	1	0	0	0	0	0	1	1	0	0	0	0
437523	1	1	0	0	1	1	1	1	1	1	1	1
437511	1	0	0	0	0	0	0	0	1	0	0	0
437542	1	0	0	0	0	0	0	0	0	1	0	0
437528	1	1	0	0	0	0	1	0	1	0	0	0
437515	1	0	0	0	0	1	0	0	0	0	0	0
437561	1	1	0	1	1	1	1	1	1	1	1	1
437544	1	0	0	0	1	1	1	0	0	1	1	1
437510	1	0	0	0	1	0	0	0	0	1	0	0
437425	1	0	0	0	0	1	0	0	0	1	0	0
437526	1	1	0	1	1	1	1	1	1	1	1	1
437578	1	1	0	0	1	1	0	0	0	1	0	0
437539	1	0	0	0	0	0	0	0	0	0	1	0
437518	1	0	0	1	1	1	0	0	0	1	1	1
437491	1	0	0	0	1	0	0	0	0	0	0	0
437180	1	1	0	0	0	0	1	0	0	1	0	0
437520	1	0	0	0	0	1	0	0	0	0	0	0
437525	1	1	0	1	1	1	1	1	1	1	1	1
437560	1	0	0	1	0	1	0	0	1	0	1	1
437424	1	1	0	1	1	1	1	1	1	1	1	1
437428	1	0	0	1	0	1	0	1	0	0	0	0
437610	1	0	0	0	0	0	0	0	0	1	0	0
437565	1	1	0	1	1	1	1	1	1	1	1	1
437641	1	1	0	0	1	0	0	0	0	0	0	0
437611	1	0	1	1	1	0	0	0	0	0	0	0
437624	1	0	1	0	1	0	0	0	0	1	0	0
437625	1	1	0	0	0	0	0	0	0	0	0	0
437661	1	0	0	0	1	0	0	1	0	0	0	0
437741	1	1	1	0	1	1	1	1	1	0	1	1
437736	1	1	1	1	1	0	1	1	1	1	1	0
437667	1	1	1	0	0	1	1	1	1	1	1	0
437595	1	1	1	1	1	1	1	1	1	1	1	1
437650	1	1	1	1	1	1	1	1	1	1	0	1
437604	1	0	0	0	0	1	0	0	0	0	0	0
437588	1	0	1	1	1	0	0	0	0	1	0	1
437605	1	1	1	0	1	1	0	1	1	1	1	1
437659	1	0	0	0	1	0	0	0	0	0	0	0
437630	1	1	0	0	0	0	1	0	0	0	0	1
437640	1	1	0	0	1	1	0	0	0	1	1	0
437608	1	0	0	1	0	0	0	0	0	0	0	0
437647	1	0	1	0	0	0	0	0	0	0	0	1
437606	1	1	1	0	0	1	1	1	1	1	1	1
437629	1	1	0	0	0	1	0	0	0	1	0	0
437632	1	1	0	1	0	1	0	0	1	1	1	0
437735	1	0	1	0	1	0	0	0	0	0	0	0
437740	1	1	0	0	0	0	0	0	0	0	0	0
437633	1	1	0	1	0	1	1	0	0	1	0	0
437733	1	1	0	1	1	0	0	0	1	1	1	1
437655	1	0	0	0	0	0	0	0	0	1	0	0
437634	1	0	0	1	0	1	0	0	0	0	1	0
437737	1	0	0	0	1	0	1	0	1	0	1	0
437626	1	1	0	0	0	0	0	1	0	1	1	0
437587	1	1	0	0	0	0	0	0	0	0	0	0
437738	1	1	1	1	1	1	0	0	0	1	1	0
437734	1	1	1	1	1	1	1	0	1	1	1	1
437721	1	1	0	0	0	0	0	0	0	0	0	0
437623	1	0	1	0	0	0	0	0	1	0	0	0
437710	1	0	0	0	0	1	0	0	0	1	0	0
437713	1	0	0	0	0	0	1	1	0	0	0	0
437743	1	1	0	0	0	0	1	1	0	0	0	0
437712	1	0	0	0	0	1	1	1	1	1	0	0
437752	1	0	0	0	0	1	0	0	0	0	0	0
437833	1	1	0	0	0	0	0	0	0	0	0	0
437708	1	1	1	0	0	0	0	0	1	0	1	0
437848	1	1	0	0	0	0	1	0	0	1	0	0
437709	1	0	0	0	0	0	0	0	1	0	1	0
437817	1	1	0	0	0	0	0	1	0	1	0	0
437725	1	1	1	1	1	1	0	0	1	0	1	0
437722	1	1	0	0	0	0	0	0	0	0	0	0
437720	1	1	0	1	0	1	0	1	0	0	1	0
437815	1	1	1	1	1	1	1	1	1	1	1	1
437754	1	1	1	1	1	1	0	1	0	1	0	1
437719	1	0	0	1	0	0	0	0	0	1	0	0
437718	1	0	0	0	0	0	0	0	1	0	0	0
437753	1	0	0	0	1	0	0	0	0	0	0	0
437742	1	0	0	1	0	1	1	0	1	0	0	0
437834	1	0	1	1	0	0	0	1	1	1	1	0
437726	1	1	0	1	1	0	1	0	1	0	0	1
437695	1	0	1	0	0	0	0	0	0	0	0	0
437757	1	1	1	0	0	1	1	0	0	0	1	0
437870	1	0	1	0	0	1	0	0	1	0	0	0
437869	1	0	0	0	0	0	0	0	0	0	1	0
437964	1	0	1	0	1	1	1	0	0	0	0	1
438067	1	1	0	0	1	0	1	0	1	0	1	0
437988	1	1	0	0	0	0	0	0	0	0	0	0
437967	1	1	0	0	0	0	1	0	0	0	0	0
437961	1	0	0	0	0	1	0	0	0	0	0	0
437986	1	1	1	1	1	0	1	0	1	0	0	1
437862	1	1	1	1	0	0	1	1	1	0	1	1
438082	1	1	1	0	1	1	1	1	1	0	1	1
438093	1	1	0	0	1	1	0	0	0	0	0	0
437965	1	1	1	0	1	1	0	1	1	0	0	1
437763	1	0	0	0	0	1	0	0	0	0	0	0
437972	1	1	0	0	0	0	0	0	0	0	0	0
438074	1	0	0	0	1	0	0	0	0	0	0	0
437805	1	0	0	0	0	1	0	1	0	0	1	0
437859	1	1	1	1	1	1	1	1	1	0	1	1
438077	1	0	0	0	0	0	1	0	0	0	1	0
438091	1	1	0	0	0	0	1	0	0	0	0	0
437871	1	0	0	0	0	0	0	0	1	0	0	0
437864	1	1	1	0	0	1	1	1	1	0	1	1
437954	1	0	0	0	1	0	0	0	1	0	0	0
438083	1	0	0	0	0	1	0	1	1	0	0	0
438076	1	1	1	0	1	1	1	0	1	0	1	1
437968	1	1	1	0	0	0	1	0	0	0	0	0
438094	1	0	0	0	1	1	1	1	1	0	0	1
438087	1	0	0	0	1	0	0	0	0	0	0	0
437868	1	0	0	0	1	0	0	0	0	0	1	0
437987	1	1	1	0	1	1	1	1	0	0	1	0
437966	1	1	1	0	1	0	1	1	1	0	1	0
437969	1	0	0	0	0	1	0	0	0	0	0	0
437976	1	1	0	0	1	0	0	0	1	0	0	0
437958	1	0	0	0	0	0	0	1	0	0	0	0
437860	1	1	1	1	1	1	1	1	0	0	1	0
437981	1	0	0	0	0	1	0	0	0	0	0	0
437959	1	0	0	0	0	1	0	0	0	0	0	0
438079	1	1	0	0	0	0	0	0	0	0	0	0
437978	1	1	0	0	0	0	0	0	0	0	0	0
437962	1	0	0	0	1	0	0	0	0	0	0	0
438066	1	1	0	0	1	1	1	1	1	0	1	1
437963	1	0	1	0	1	0	0	0	1	0	0	0
437762	1	0	1	0	0	0	0	0	1	0	1	0
437867	1	0	1	0	0	0	0	0	0	0	0	0
437971	1	0	0	0	1	0	0	0	0	0	0	0
438154	1	0	0	0	0	0	0	0	0	1	0	0
437912	1	1	0	0	1	0	1	0	0	1	0	0
437878	1	0	0	0	0	1	0	0	0	0	0	0
438159	1	1	0	0	0	0	1	1	1	0	0	1
437701	1	0	0	0	0	0	0	0	0	1	0	0
438176	1	1	1	1	1	1	1	1	1	1	1	1
437592	1	1	0	0	0	1	1	1	1	0	0	1
437702	1	0	1	0	0	0	0	0	0	0	0	0
437874	1	0	1	1	0	1	0	0	0	1	0	0
438119	1	0	0	0	0	1	0	0	0	0	0	0
438174	1	1	0	0	0	0	0	0	0	0	0	0
437901	1	0	0	0	0	1	0	0	0	0	0	1
437900	1	1	1	1	1	1	0	0	0	1	0	1
438169	1	0	1	0	0	1	0	1	0	1	0	0
438173	1	0	0	0	0	1	0	0	0	0	0	0
438117	1	1	1	1	1	1	1	1	1	1	1	1
437694	1	0	0	0	0	0	0	0	0	1	0	0
438116	1	1	1	1	1	1	1	1	1	1	1	1
437693	1	0	0	0	0	0	1	0	0	0	0	0
438241	1	1	0	0	0	1	0	0	0	0	0	1
437903	1	0	0	1	0	0	0	0	1	1	1	0
437911	1	0	0	0	0	1	0	0	0	0	0	0
438148	1	1	0	0	0	0	0	0	0	0	0	0
438121	1	0	0	0	0	0	0	0	0	0	0	1
438160	1	0	0	0	0	0	0	0	0	1	0	0
438146	1	1	0	0	0	0	0	0	0	0	0	0
437888	1	0	0	0	0	0	1	0	0	0	0	0
438161	1	1	0	1	0	0	0	0	0	0	0	0
438175	1	1	1	1	1	1	1	1	0	1	0	1
437906	1	0	0	0	0	0	0	0	0	0	1	0
438120	1	0	0	1	0	1	0	0	0	0	0	0
437692	1	0	0	0	0	0	0	0	0	0	1	0
438170	1	0	0	1	0	0	0	0	0	0	0	0
438165	1	0	0	0	0	0	1	0	1	0	0	0
437899	1	1	0	0	1	1	0	0	0	0	0	1
438178	1	1	1	0	1	1	1	1	1	1	1	1
438180	1	0	0	0	1	0	1	0	0	1	0	0
437691	1	0	0	0	0	0	0	0	0	0	1	0
438118	1	1	1	0	1	1	1	1	1	0	1	1
438177	1	1	0	0	1	1	1	0	1	1	1	1
437890	1	0	0	0	1	1	1	0	0	0	0	0
437904	1	1	1	1	1	1	0	0	1	1	1	1
437881	1	0	0	0	0	1	0	0	0	0	0	0
437873	1	0	0	0	0	0	0	0	0	1	0	0
437689	1	1	0	0	1	0	1	0	1	0	1	1
438139	1	1	0	0	0	1	0	0	0	0	0	0
438244	1	0	0	0	0	0	0	0	1	0	0	0
438391	1	1	0	0	0	1	0	0	0	1	0	0
438232	1	1	0	0	0	0	0	1	1	1	1	0
438219	1	1	0	0	0	0	1	0	0	0	0	0
438389	1	1	0	1	0	1	0	1	0	0	0	0
438252	1	1	0	0	0	0	0	1	0	0	1	0
438132	1	0	0	0	1	1	0	0	0	1	0	0
438227	1	0	1	0	0	0	0	0	0	0	0	0
438130	1	1	0	0	0	0	0	0	0	1	0	1
438137	1	0	0	0	0	0	1	0	0	1	0	0
438251	1	0	1	0	0	0	0	0	0	0	0	0
438250	1	1	1	0	0	0	1	0	0	0	0	0
438218	1	0	1	0	0	1	0	1	1	1	0	0
438245	1	1	0	0	0	0	1	0	0	0	0	0
438231	1	0	0	0	1	0	0	0	0	0	0	0
438222	1	1	0	0	0	0	1	0	0	1	0	1
438140	1	1	0	1	0	1	0	1	1	1	1	1
438254	1	0	1	0	0	0	0	0	0	0	1	0
438258	1	0	1	0	0	0	0	0	0	0	0	0
438249	1	1	0	0	0	0	1	1	1	0	0	1
438134	1	1	0	0	0	1	0	1	1	1	1	1
438217	1	0	0	0	0	0	0	0	1	1	0	0
438142	1	1	1	0	0	0	0	0	0	1	0	0
438238	1	0	1	0	0	0	0	0	0	0	0	0
438225	1	0	0	0	0	0	0	0	1	0	1	0
438243	1	1	1	1	0	0	1	1	0	0	0	0
438221	1	0	0	0	0	0	0	1	1	0	0	0
438272	1	0	0	1	1	1	1	0	0	1	1	1
438131	1	1	0	1	0	0	0	0	0	1	0	0
438138	1	0	0	0	0	0	0	0	1	0	0	0
438271	1	0	0	0	0	0	0	0	0	0	1	0
438233	1	1	0	0	0	0	0	0	0	0	0	0
438361	1	1	0	0	0	0	0	0	0	0	0	0
438538	1	1	0	0	0	0	0	0	0	0	0	0
438403	1	1	1	1	1	0	0	0	1	1	0	1
438542	1	0	0	0	1	0	0	0	0	0	0	0
438430	1	1	0	0	0	0	0	0	0	0	0	0
438431	1	1	0	0	0	0	0	0	0	0	0	0
438432	1	1	0	0	0	0	0	0	0	1	0	0
437996	1	1	0	0	0	0	0	1	0	1	0	0
438530	1	1	0	0	0	0	1	0	0	1	0	0
438539	1	1	1	1	1	0	0	0	1	1	1	1
438528	1	1	0	0	0	0	0	0	0	0	0	0
438535	1	0	0	0	0	0	0	0	0	1	0	0
438426	1	1	0	0	0	0	0	0	0	0	0	0
438421	1	1	1	1	0	0	1	0	0	1	0	0
438420	1	1	1	1	1	1	0	1	1	1	1	1
438536	1	1	1	1	1	1	1	0	1	1	0	0
438425	1	0	0	0	0	0	0	0	0	1	0	0
438359	1	0	0	1	0	1	0	0	1	1	0	1
438404	1	0	1	0	0	0	0	0	1	0	0	0
438360	1	0	1	1	1	0	0	0	1	0	0	0
438541	1	0	0	0	0	0	0	0	1	0	0	0
438545	1	0	1	0	0	0	0	0	0	0	0	0
438615	1	0	0	0	0	1	0	0	0	0	1	0
438592	1	0	0	0	1	0	0	0	0	0	0	0
438595	1	1	1	0	0	0	0	0	0	1	0	0
438604	1	0	0	0	0	0	0	0	1	0	0	0
438605	1	0	1	0	1	1	0	0	1	1	0	0
438612	1	0	0	0	0	1	0	0	0	1	0	0
438593	1	0	1	0	0	0	0	0	0	0	0	0
438600	1	0	0	0	1	0	1	1	1	1	0	0
438626	1	0	0	0	0	0	0	0	0	0	1	0
438582	1	1	1	0	0	0	0	1	1	0	0	0
438601	1	1	0	1	0	1	1	1	1	0	1	1
438609	1	0	0	0	0	0	0	1	0	0	0	0
438591	1	0	0	0	0	0	0	0	1	0	0	0
438574	1	1	0	0	0	0	1	1	0	0	1	1
438599	1	1	0	0	0	0	1	0	0	0	0	1
438578	1	0	0	0	0	0	0	1	0	0	0	0
438575	1	0	0	0	1	0	0	0	1	0	0	0
438596	1	1	0	0	0	0	1	0	0	0	0	0
438603	1	1	1	1	0	1	1	0	1	1	1	0
438586	1	0	0	0	0	1	0	0	0	0	0	0
438618	1	1	0	0	0	0	0	0	0	1	0	1
438625	1	1	1	1	1	1	1	1	1	0	1	0
438621	1	0	0	0	0	0	0	0	1	0	0	0
438671	1	0	0	0	0	1	0	0	0	0	0	0
438584	1	1	0	0	0	0	1	1	0	1	1	1
438580	1	0	1	0	0	1	0	0	0	0	0	0
438560	1	1	1	0	1	0	1	0	1	0	1	1
438602	1	0	0	1	0	0	1	0	1	1	0	0
438570	1	1	1	1	1	0	0	0	1	1	0	0
438594	1	0	0	0	0	0	0	0	0	1	0	0
438585	1	0	1	0	1	0	0	0	0	1	1	0
438571	1	0	0	0	1	0	0	0	1	0	0	0
438651	1	1	0	0	0	0	0	0	0	0	1	1
438620	1	0	0	1	0	0	1	0	0	1	1	0
438588	1	0	0	0	0	0	0	0	0	0	1	1
438583	1	1	0	0	0	0	1	0	0	0	0	1
438572	1	1	0	0	0	0	0	0	0	0	0	1
438607	1	0	0	0	0	1	0	0	1	1	0	0
438598	1	0	0	0	1	0	0	0	1	0	0	0
438632	1	0	1	0	0	0	0	0	0	0	0	0
438624	1	0	1	1	1	1	0	1	1	1	0	0
438577	1	1	1	1	1	0	0	0	0	0	0	1
438614	1	0	0	0	0	1	0	0	1	0	0	0
438563	1	0	1	0	0	0	0	0	0	0	0	0
438623	1	0	0	0	1	1	0	0	0	0	0	0
438553	1	0	0	0	0	0	0	0	1	0	0	0
438564	1	0	1	0	0	1	0	0	0	1	0	0
438859	1	0	0	0	0	0	1	0	0	1	0	0
438794	1	0	0	1	1	1	1	0	0	1	0	1
438774	1	1	0	0	0	0	0	0	0	1	1	1
438769	1	1	0	1	0	1	1	0	0	1	0	0
438818	1	1	1	0	0	1	1	1	0	1	0	0
438814	1	0	0	0	0	0	0	0	0	1	0	0
438812	1	0	0	0	0	0	0	0	0	0	0	1
438643	1	1	1	1	1	1	1	0	0	1	0	1
438633	1	0	0	0	0	0	1	0	0	0	0	0
438727	1	0	0	0	0	1	1	0	0	0	0	0
438772	1	1	1	1	0	1	0	1	0	1	1	1
438728	1	1	0	0	0	0	1	0	0	0	1	0
438807	1	0	0	1	0	0	0	0	0	0	0	0
438640	1	1	1	0	1	0	1	1	0	1	1	1
438725	1	1	1	0	0	0	1	0	0	0	1	0
438793	1	1	0	1	1	0	1	1	0	1	1	0
438763	1	0	1	0	0	0	0	0	0	0	0	0
438752	1	0	0	0	1	1	0	0	0	0	0	0
438778	1	1	0	1	0	0	0	0	0	0	0	0
438782	1	1	0	1	0	1	0	0	0	1	0	1
438753	1	1	0	0	1	1	1	0	0	1	1	1
438764	1	0	0	0	0	1	0	0	0	0	0	0
438730	1	1	0	1	1	1	0	1	0	0	1	1
438773	1	1	0	0	0	0	0	0	0	0	0	0
438724	1	1	0	0	0	0	0	0	0	1	0	0
438740	1	0	0	1	1	1	0	1	0	0	0	1
438741	1	0	1	0	0	0	0	0	0	0	0	0
438639	1	1	0	0	0	0	0	0	0	0	0	0
438641	1	1	0	1	0	1	1	0	0	0	0	1
438737	1	1	1	0	1	1	1	0	0	0	1	0
438766	1	1	1	1	0	1	0	1	0	0	0	0
438736	1	0	0	0	0	1	0	0	0	0	0	1
438642	1	0	0	0	1	0	1	0	0	0	0	0
438733	1	0	0	0	0	1	0	0	0	0	0	0
438754	1	1	1	1	0	1	1	1	0	1	1	1
438765	1	0	0	0	1	0	0	0	0	0	0	0
438757	1	0	0	0	0	0	0	0	0	0	0	1
438726	1	0	0	0	0	0	1	0	0	0	0	0
438973	1	0	0	0	0	1	0	0	0	0	0	0
438926	1	1	0	0	0	1	1	0	0	0	0	0
438964	1	1	0	0	0	0	0	0	0	0	0	0
438809	1	1	1	1	0	0	0	0	1	1	0	1
438829	1	0	0	0	1	0	0	0	0	1	0	0
438978	1	1	1	1	0	1	1	0	0	1	1	0
438819	1	1	0	1	0	1	0	1	1	1	0	1
438937	1	0	0	0	0	1	0	0	0	0	0	0
438983	1	0	1	0	1	0	0	0	1	0	1	0
438917	1	0	0	0	0	1	0	0	0	1	0	0
438927	1	0	0	0	1	1	0	0	1	0	0	1
438928	1	1	0	0	1	1	1	1	1	1	1	1
438923	1	1	0	0	0	0	0	0	0	0	0	0
438979	1	0	0	1	0	0	0	0	0	0	0	0
438825	1	1	1	0	1	1	0	1	1	1	1	1
438830	1	0	0	0	1	0	0	0	0	1	0	1
438930	1	1	0	0	0	0	0	0	0	0	1	0
438802	1	0	0	0	1	0	1	0	0	1	0	1
438798	1	0	0	0	0	1	1	0	0	0	0	1
438982	1	1	0	0	1	1	1	0	0	1	0	0
438826	1	1	1	0	1	1	1	0	1	0	1	0
438919	1	0	1	1	1	0	0	1	1	0	1	0
438801	1	1	1	1	0	1	1	1	1	1	1	1
438828	1	1	0	0	1	0	0	0	0	0	0	0
438971	1	0	1	1	0	1	1	0	1	1	0	0
439079	1	1	0	0	0	0	0	0	0	0	0	0
439044	1	0	0	0	1	1	0	0	1	0	1	0
439039	1	1	0	0	0	0	0	0	0	0	0	0
438953	1	0	1	0	0	0	0	0	0	0	0	0
439043	1	0	0	0	0	0	0	0	0	1	0	0
438835	1	1	0	0	0	0	0	0	0	0	0	0
439259	1	0	1	1	0	1	1	1	1	0	1	1
439078	1	0	0	0	0	1	0	1	1	0	0	0
438833	1	0	1	1	0	1	1	1	1	0	1	1
439270	1	0	1	0	1	0	0	0	0	0	0	0
439042	1	0	1	0	1	1	1	0	1	1	1	0
439279	1	0	0	0	1	0	0	0	0	0	0	1
438962	1	0	1	0	1	0	0	0	0	0	0	0
439040	1	0	0	0	0	1	0	0	0	0	0	0
438942	1	0	0	0	0	1	0	0	0	0	0	0
438837	1	0	0	0	1	0	0	0	0	0	0	0
439257	1	1	1	1	0	0	1	1	0	0	0	0
439264	1	0	0	0	0	0	0	0	0	1	0	0
439034	1	0	0	0	1	0	0	0	0	0	0	0
438848	1	0	0	0	1	0	0	0	1	0	0	0
438960	1	0	0	0	1	0	1	0	0	0	0	0
439064	1	0	0	0	0	1	0	0	0	0	0	0
439296	1	0	0	0	0	0	0	0	0	0	1	0
439220	1	0	0	0	1	1	0	0	1	0	0	0
439275	1	1	1	1	1	0	1	0	1	0	0	0
438958	1	0	0	0	0	0	0	0	1	0	0	0
438838	1	1	0	0	0	0	0	0	0	0	0	0
439273	1	0	0	0	1	0	0	0	0	0	1	0
439212	1	0	1	0	0	0	0	0	0	0	0	0
439288	1	1	0	0	0	1	0	0	0	1	0	0
439038	1	1	1	0	0	1	1	0	1	0	0	0
438948	1	0	0	0	1	0	0	0	0	0	0	0
439208	1	0	0	1	0	0	0	0	0	0	0	0
439271	1	1	1	1	1	1	1	1	1	1	1	1
439280	1	1	0	0	0	1	1	0	0	0	0	0
439216	1	0	1	0	0	0	0	0	0	0	0	0
438961	1	0	0	0	0	1	1	0	0	0	0	1
439277	1	0	0	0	0	0	0	0	0	1	0	0
439286	1	0	0	0	0	0	0	0	0	0	0	1
438843	1	1	0	0	0	0	0	0	0	0	0	0
439295	1	1	1	1	1	1	1	1	1	1	1	1
439292	1	1	0	0	1	1	1	0	0	0	0	0
439276	1	0	0	0	0	1	0	0	0	0	0	0
439207	1	0	0	0	1	1	0	0	0	0	0	1
439041	1	0	0	1	0	0	0	0	0	0	0	0
439035	1	1	0	0	1	0	0	1	0	0	0	0
438949	1	1	0	0	1	1	0	0	1	0	0	0
438952	1	0	0	0	1	1	0	0	0	0	0	0
439284	1	1	1	1	1	1	0	0	1	1	1	1
439269	1	1	0	0	0	0	0	0	0	0	0	1
438943	1	0	0	0	1	0	0	0	1	0	0	0
439266	1	0	0	0	1	0	1	0	1	0	0	0
439263	1	0	0	0	0	1	0	0	0	0	0	0
439209	1	1	0	1	1	1	0	0	1	0	0	1
439281	1	1	0	0	0	0	0	0	0	0	0	0
439118	1	1	1	0	1	1	1	0	1	1	0	1
439306	1	1	1	0	0	0	0	1	0	1	0	1
439188	1	1	0	0	0	0	0	0	0	0	0	1
439119	1	0	1	0	1	0	0	0	0	0	0	0
439190	1	1	0	0	0	0	0	0	0	0	0	0
439093	1	1	1	1	1	1	1	1	1	1	1	1
439116	1	0	0	0	0	0	0	1	0	0	0	0
439203	1	1	0	0	0	0	1	0	0	0	0	0
439106	1	1	0	0	1	0	0	0	1	0	0	0
439305	1	1	1	1	0	1	1	1	0	0	0	0
439309	1	1	0	1	0	1	0	0	0	0	0	0
439101	1	0	0	0	0	0	0	0	0	0	1	0
439105	1	0	0	0	0	0	0	0	0	0	0	1
439195	1	0	0	0	0	0	1	0	0	0	0	0
439326	1	1	0	1	0	1	1	1	1	0	0	0
439100	1	0	0	0	0	0	0	0	0	1	0	0
439325	1	1	1	1	0	0	1	0	0	0	0	1
439193	1	0	0	0	0	0	0	0	0	0	1	0
439310	1	0	1	1	0	1	1	1	1	1	0	1
439049	1	1	1	1	1	1	1	0	0	0	1	1
439111	1	0	0	0	0	0	0	0	1	0	0	0
439115	1	1	1	1	0	1	1	1	1	1	1	0
439397	1	0	0	1	0	0	1	0	0	1	0	0
439380	1	0	0	0	0	0	0	0	0	1	0	0
439423	1	0	1	1	1	1	1	1	1	1	1	1
439398	1	0	0	0	0	0	0	0	0	1	0	0
439411	1	0	0	0	1	0	1	0	1	0	0	0
439496	1	0	0	0	0	1	0	0	0	0	0	0
439400	1	0	0	1	1	0	0	0	0	0	0	0
439491	1	0	0	0	0	0	0	0	1	1	0	0
439410	1	0	1	1	1	0	1	0	1	1	0	0
439381	1	0	0	1	0	1	1	1	0	0	0	0
439418	1	0	0	0	0	0	0	1	0	0	0	0
439409	1	0	1	0	0	0	0	0	0	0	0	0
439421	1	0	0	0	0	0	0	0	1	0	0	0
439412	1	0	0	1	0	0	0	0	0	0	0	0
439378	1	0	0	0	0	1	1	0	0	0	0	0
439431	1	0	0	1	1	1	1	1	0	1	0	1
439424	1	0	1	1	1	1	1	1	1	1	1	1
439433	1	0	0	0	0	0	1	0	0	0	0	0
439709	1	0	1	0	0	1	0	0	0	1	0	0
439515	1	1	1	1	1	1	1	0	1	1	1	1
439355	1	1	0	0	0	0	1	0	1	0	0	0
439554	1	1	0	0	0	0	1	0	0	0	0	0
439736	1	0	0	1	1	1	1	0	1	1	0	0
439716	1	1	0	0	0	0	0	0	0	0	0	0
439718	1	1	1	1	0	1	1	0	1	1	1	0
439522	1	1	0	0	0	0	0	0	0	1	0	0
439694	1	0	0	0	1	0	1	0	0	1	0	1
439749	1	0	0	0	0	0	0	0	0	0	0	1
439725	1	1	0	0	0	0	0	0	0	1	0	1
439553	1	1	0	0	1	1	0	0	0	1	0	0
439703	1	0	0	0	0	1	0	0	0	0	0	0
439356	1	1	1	1	1	1	1	0	1	1	1	1
439559	1	1	1	1	1	1	1	0	1	1	1	1
439717	1	0	0	0	0	1	0	0	0	0	0	0
439357	1	1	1	1	1	1	1	0	1	1	1	1
439738	1	0	0	0	1	0	0	0	0	0	0	0
439741	1	0	0	0	0	0	1	0	0	1	0	1
439726	1	0	0	0	0	1	0	0	0	0	0	0
439527	1	0	0	1	0	0	0	0	1	0	0	0
439723	1	0	0	0	0	0	1	0	0	0	0	0
439550	1	0	0	0	1	0	0	0	0	0	0	0
439513	1	1	0	0	0	1	1	0	0	1	1	0
439529	1	1	0	1	0	1	1	0	1	1	1	1
439544	1	0	0	0	1	0	0	0	0	0	0	0
439518	1	0	0	0	1	0	0	0	1	0	0	0
439514	1	1	0	0	0	0	0	0	0	1	0	0
439558	1	1	0	0	0	0	1	0	0	0	1	0
439533	1	1	1	1	1	1	1	0	1	1	1	1
439557	1	0	0	0	0	0	0	0	0	0	0	1
439556	1	1	1	1	1	0	1	0	1	1	1	0
439548	1	0	0	0	1	1	0	0	0	0	0	0
439740	1	0	0	0	0	0	1	0	0	0	0	0
439784	1	1	1	1	0	1	1	1	1	1	1	1
439507	1	0	0	0	1	0	1	0	1	1	0	0
439806	1	0	1	0	0	1	0	0	1	1	0	0
439799	1	0	0	0	0	0	0	0	1	0	1	1
439532	1	1	1	0	1	0	1	0	0	1	1	1
439809	1	1	1	1	1	1	1	1	0	0	1	1
439937	1	0	0	0	0	0	0	1	0	0	0	0
439801	1	1	1	0	0	0	1	0	1	1	0	0
439810	1	0	1	1	1	1	1	1	1	1	1	1
439783	1	1	0	1	0	0	0	0	0	0	0	0
439814	1	0	0	0	0	0	0	0	0	1	0	0
439781	1	1	1	0	0	0	1	1	1	0	0	0
439795	1	0	0	0	0	0	0	0	0	1	0	0
439800	1	0	0	0	1	0	0	0	0	0	0	0
439500	1	1	0	0	0	0	1	0	0	0	0	0
439938	1	0	0	0	0	0	0	1	0	0	0	0
439511	1	1	1	1	1	1	0	0	1	1	1	0
439366	1	1	1	1	1	1	1	1	1	1	1	1
439509	1	1	1	1	1	1	1	1	1	1	1	1
439811	1	1	0	0	0	1	1	0	0	0	0	0
439782	1	1	1	1	0	1	1	1	1	1	1	0
439510	1	1	1	1	1	1	1	1	1	1	1	1
439361	1	1	0	0	1	0	0	0	0	0	0	0
439935	1	0	0	0	0	0	0	0	0	1	0	0
439789	1	0	0	0	0	0	1	0	0	0	0	0
439788	1	1	0	0	0	0	0	0	0	1	0	0
439775	1	0	1	1	1	0	0	1	1	0	0	0
439813	1	0	0	0	0	0	0	0	0	0	1	0
439506	1	1	1	0	0	0	0	0	1	0	1	0
439508	1	1	1	1	1	1	1	1	1	1	1	1
439893	1	0	1	0	0	0	0	0	0	0	0	0
440024	1	0	1	0	1	1	0	0	1	1	0	1
439865	1	1	0	0	1	0	1	0	0	1	0	1
439891	1	1	1	0	0	0	1	0	0	0	0	0
440026	1	1	0	0	0	0	0	0	1	1	0	0
440008	1	0	0	1	0	0	0	0	0	0	0	0
439880	1	0	1	0	0	1	0	0	1	1	0	0
439847	1	0	0	0	1	0	0	0	0	0	0	0
439923	1	1	0	1	1	1	1	1	1	1	1	1
439889	1	1	1	0	1	0	1	0	1	1	0	0
439878	1	0	1	0	0	0	0	0	0	1	0	1
440004	1	1	1	1	1	1	1	1	1	1	1	1
439860	1	0	0	0	0	0	1	0	0	0	0	0
439926	1	0	0	0	0	1	0	0	0	0	0	0
439881	1	1	1	0	1	0	0	0	1	1	0	0
440017	1	1	1	1	0	0	1	0	0	1	0	0
439896	1	0	1	0	1	1	1	0	1	0	1	0
439890	1	1	1	0	1	1	0	0	1	1	0	0
440003	1	0	1	1	0	0	0	0	0	1	0	1
439845	1	0	0	0	1	0	0	0	1	0	0	0
439874	1	0	0	0	1	1	0	0	1	1	0	0
439925	1	0	0	0	1	0	0	0	1	1	0	0
440016	1	0	1	0	0	0	1	0	0	1	0	0
439916	1	0	0	0	1	1	0	1	0	1	0	0
439870	1	0	0	0	0	0	0	1	1	1	0	0
439841	1	0	0	0	0	0	0	0	1	0	1	0
440013	1	0	1	1	1	1	1	0	1	1	1	1
439879	1	1	0	0	1	0	1	0	0	0	0	1
439921	1	1	0	0	0	1	1	0	0	0	0	0
439871	1	1	1	1	1	1	1	1	1	1	1	1
439931	1	0	0	0	0	0	0	0	0	0	1	0
440019	1	0	0	0	0	0	0	0	0	1	0	0
439895	1	0	0	0	0	1	0	0	0	0	0	0
439929	1	0	0	0	1	0	0	0	0	1	0	1
440018	1	0	0	0	1	0	0	0	1	1	0	1
439846	1	1	1	1	1	1	0	1	1	0	0	1
439924	1	1	1	1	1	1	1	1	1	1	1	1
439866	1	0	0	0	1	0	0	0	0	0	0	0
440007	1	0	1	0	0	0	0	0	0	1	0	1
440156	1	1	0	0	0	0	1	0	0	0	0	0
439843	1	0	0	0	0	1	0	0	1	0	0	0
440010	1	0	0	0	0	0	0	0	0	0	0	1
439922	1	1	0	0	1	1	0	0	1	1	1	1
439876	1	1	0	0	0	1	0	0	0	0	0	0
439915	1	0	0	1	0	1	1	1	1	0	0	0
440327	1	0	0	1	0	0	1	0	0	1	0	0
440370	1	0	0	0	1	0	0	0	1	1	0	1
440209	1	0	1	0	1	0	1	0	1	1	0	0
440361	1	1	1	0	0	0	1	1	0	0	0	0
440317	1	0	0	0	0	1	0	0	0	0	0	0
440197	1	1	1	1	1	1	1	1	1	1	1	1
440320	1	0	0	0	0	1	0	0	0	1	0	0
440322	1	0	0	0	1	0	0	0	0	0	1	1
440355	1	1	1	1	1	0	1	1	1	1	1	1
440325	1	0	0	0	0	0	1	1	0	0	0	0
440198	1	0	0	1	0	1	0	0	1	0	0	0
440272	1	0	0	0	0	0	0	0	0	0	0	1
440271	1	0	0	0	0	0	0	1	0	0	0	0
440316	1	1	1	1	1	1	1	1	1	1	1	1
440324	1	1	0	0	0	0	1	0	0	1	0	0
440203	1	0	0	0	1	1	1	1	1	0	0	0
440340	1	1	1	1	1	1	1	1	1	1	1	1
440321	1	0	0	1	0	1	0	0	0	1	0	1
440208	1	1	1	0	1	1	0	1	1	1	1	1
440356	1	0	0	0	1	0	0	1	0	0	0	0
440352	1	0	1	1	0	1	1	0	0	0	0	0
440192	1	0	0	0	1	1	0	0	0	0	0	0
440206	1	0	0	1	0	1	0	0	0	0	1	1
440326	1	0	0	0	0	0	0	0	0	1	0	0
440351	1	1	1	1	1	1	1	1	1	1	0	1
440368	1	1	0	0	0	0	1	1	0	0	0	0
440319	1	1	0	1	1	1	1	1	1	1	1	0
440212	1	0	0	0	0	0	0	1	0	1	0	0
440207	1	0	1	0	1	1	0	0	0	0	1	0
440315	1	0	0	0	1	1	0	0	1	1	1	1
440318	1	0	0	0	0	0	0	1	0	0	0	0
440331	1	1	0	0	1	0	1	0	0	0	0	0
440455	1	0	0	0	1	1	1	0	0	0	0	0
440692	1	1	1	1	0	1	0	0	1	1	0	0
440681	1	0	1	0	1	0	0	0	1	1	0	1
440676	1	1	0	0	0	0	0	0	1	0	0	0
440682	1	0	0	0	0	1	0	0	0	1	0	0
440462	1	0	1	0	1	1	0	0	0	0	0	0
440709	1	1	1	1	1	0	1	1	1	1	1	1
440452	1	0	0	0	1	0	0	0	0	0	0	0
440674	1	1	1	0	0	0	0	1	1	1	1	0
440699	1	1	0	0	0	0	0	0	0	0	0	0
440689	1	1	1	1	1	1	0	1	1	1	1	1
440694	1	0	0	0	0	0	0	0	0	1	0	0
440473	1	0	0	0	0	0	1	0	1	1	0	1
440481	1	0	0	0	1	0	0	0	0	0	0	0
440464	1	0	0	0	1	0	0	0	0	0	0	0
440683	1	1	1	1	1	1	1	0	1	0	1	1
440696	1	0	0	0	0	0	0	0	1	0	0	0
440713	1	0	0	1	0	1	0	0	1	0	1	0
440493	1	0	0	0	0	0	0	0	0	1	0	0
440678	1	0	1	0	1	1	0	0	1	0	1	0
440457	1	0	0	0	0	0	0	0	0	0	0	1
440706	1	0	0	0	0	0	0	0	0	1	0	0
440687	1	0	1	1	1	0	0	0	0	0	0	0
440456	1	0	0	0	1	0	0	0	1	0	0	0
440450	1	0	1	1	1	0	1	0	0	0	0	0
440718	1	0	1	0	0	0	1	0	0	1	0	0
440697	1	1	1	0	1	0	1	1	1	0	0	1
440685	1	0	0	1	0	0	0	0	0	0	0	0
440454	1	0	0	0	1	0	0	0	0	0	0	0
440717	1	1	0	0	0	0	1	0	0	0	0	0
440502	1	0	0	0	1	0	0	1	0	0	0	0
440684	1	0	0	0	1	0	0	0	0	0	0	0
440680	1	0	0	0	1	0	0	0	0	0	0	0
440701	1	0	1	0	0	0	1	0	0	0	0	0
440476	1	1	0	1	1	0	0	0	1	1	1	0
440721	1	0	1	0	0	0	0	0	0	0	0	0
440490	1	0	1	0	0	0	0	0	0	0	0	0
440720	1	1	0	0	0	0	0	0	0	0	0	0
440710	1	1	0	0	0	0	0	0	0	0	0	0
440716	1	1	0	1	1	0	0	0	0	0	1	1
440453	1	0	1	0	0	0	0	0	0	0	0	0
440712	1	1	1	1	1	0	1	1	1	1	1	1
440688	1	1	1	1	1	1	1	1	1	0	0	1
440508	1	0	0	0	0	0	0	0	0	0	1	0
440475	1	1	0	0	0	0	1	0	0	0	0	0
440458	1	1	0	0	0	0	0	0	0	1	0	0
440700	1	0	0	1	0	0	0	0	0	0	0	0
440496	1	0	1	0	1	0	0	0	1	0	0	0
440492	1	0	0	0	0	0	1	0	0	0	0	0
440631	1	0	0	0	1	1	0	0	0	0	0	0
440649	1	1	0	0	0	0	0	0	0	0	0	0
440158	1	0	0	0	0	1	0	0	0	0	0	0
440657	1	1	1	1	0	1	0	1	1	1	1	1
440658	1	1	0	0	0	1	0	0	0	0	0	0
440651	1	0	0	0	0	0	0	0	1	0	0	0
440635	1	1	1	1	1	1	1	0	1	1	1	1
440652	1	0	0	0	0	1	0	0	0	0	0	0
440290	1	0	0	0	0	0	0	0	0	0	0	1
440663	1	1	1	1	0	0	1	1	1	1	1	1
440638	1	0	0	0	0	0	0	0	0	0	0	1
440632	1	0	0	0	0	0	0	0	0	1	0	0
440299	1	1	0	1	0	1	0	0	0	0	0	0
440661	1	0	1	1	0	0	1	0	1	1	1	1
440629	1	0	0	1	1	0	0	0	1	0	0	0
440662	1	0	0	0	1	1	0	0	0	0	0	1
440296	1	0	0	0	0	0	0	0	1	0	0	0
440310	1	1	0	0	0	0	0	0	0	0	0	0
440671	1	1	0	0	0	0	0	0	0	0	0	0
440670	1	1	1	0	1	1	1	1	1	1	1	1
440164	1	0	0	0	1	1	0	0	0	0	0	0
440287	1	0	0	0	1	0	0	0	0	0	0	0
440654	1	1	0	0	0	0	0	0	0	1	1	0
440645	1	0	1	1	0	0	0	0	1	0	0	1
440636	1	1	0	0	0	0	1	0	0	0	0	0
440650	1	1	0	1	0	0	0	0	0	1	0	1
440187	1	1	0	0	1	1	0	0	0	0	0	0
440655	1	1	0	0	0	0	0	0	0	1	0	0
440289	1	0	0	0	1	0	0	0	0	0	0	0
440161	1	1	0	0	0	0	0	0	1	0	0	1
440646	1	1	1	1	0	0	1	1	1	1	1	1
440297	1	0	1	1	1	0	0	1	1	1	1	1
440159	1	1	0	0	0	1	0	0	0	0	1	0
440163	1	0	0	0	1	0	0	1	0	0	1	1
440303	1	1	1	1	0	1	0	1	1	0	0	1
440189	1	1	1	0	0	1	1	1	1	0	1	0
440298	1	1	1	1	1	1	0	1	1	1	1	1
440274	1	0	0	0	0	0	0	1	1	1	0	0
440174	1	0	0	0	0	0	0	1	0	0	0	0
440656	1	1	0	0	0	1	1	1	1	1	1	1
440283	1	0	0	0	0	0	0	0	0	0	1	0
440707	1	1	0	0	0	0	1	0	0	0	0	0
440301	1	0	0	0	0	0	0	1	1	0	0	0
440201	1	0	0	0	0	0	0	1	0	0	0	0
440190	1	1	0	0	0	0	0	0	0	0	1	0
440302	1	0	0	0	0	0	0	0	1	0	0	1
440300	1	0	1	0	0	0	0	1	0	0	0	0
440070	1	1	0	0	1	1	1	0	0	0	0	0
440906	1	0	0	0	0	1	1	0	1	1	0	0
440895	1	0	0	0	0	1	0	0	0	0	0	0
440761	1	0	0	0	0	0	1	1	0	1	0	0
440762	1	1	1	0	0	0	0	0	0	1	0	0
440867	1	0	0	0	0	1	0	0	1	0	0	0
440752	1	1	0	0	0	0	0	0	0	0	0	0
440869	1	0	0	0	0	1	0	0	0	0	0	0
440772	1	1	0	1	1	0	0	0	1	1	0	0
440911	1	1	1	0	0	1	0	0	1	1	0	0
440831	1	1	0	1	0	1	0	0	0	1	0	0
440872	1	1	1	0	1	0	1	1	1	1	1	0
440842	1	1	0	1	0	1	1	0	1	1	1	0
440902	1	1	0	0	0	1	0	0	1	0	0	0
440727	1	1	1	0	1	1	0	0	1	1	1	1
440908	1	0	0	0	0	0	0	1	0	0	0	0
440841	1	1	1	1	1	1	1	1	1	1	1	0
440738	1	0	0	0	0	0	0	0	0	1	0	0
440773	1	1	0	0	0	0	0	0	0	0	0	0
440899	1	0	0	0	1	0	1	0	0	0	0	0
440846	1	1	1	0	0	0	1	0	0	1	1	0
440884	1	0	0	0	0	0	0	0	0	1	0	0
440900	1	0	0	0	0	1	0	0	0	0	0	0
440771	1	0	1	0	0	0	1	1	0	0	0	0
440766	1	1	0	0	0	0	0	0	0	1	0	0
440750	1	0	1	1	0	1	1	1	1	1	1	1
440901	1	0	0	0	0	0	0	0	0	1	0	0
440776	1	1	0	0	0	0	1	0	0	0	0	0
440756	1	0	1	1	0	0	0	0	1	1	0	0
440770	1	1	1	0	0	1	1	1	0	1	1	0
440909	1	0	0	0	0	1	0	0	0	0	0	0
440889	1	1	1	1	1	1	1	1	1	0	1	1
440877	1	1	0	0	0	0	1	0	0	0	0	0
440741	1	0	0	0	0	1	0	0	0	0	0	0
440769	1	1	1	0	0	1	1	0	0	1	1	0
440731	1	1	0	0	0	0	1	0	0	0	0	0
440907	1	1	1	1	0	0	1	0	1	1	0	0
440774	1	1	0	0	0	1	0	0	0	0	0	0
440903	1	1	0	0	0	0	1	0	0	0	0	0
440885	1	0	0	0	1	0	0	0	0	0	0	0
440870	1	0	0	0	0	0	0	0	0	1	0	0
440892	1	0	0	0	0	1	0	0	0	1	0	0
440843	1	0	0	1	0	0	0	0	0	0	0	0
440873	1	1	1	1	0	1	1	1	1	1	1	0
440234	1	1	1	1	1	1	1	1	1	1	1	1
440237	1	0	0	0	0	1	0	0	0	0	0	0
440265	1	0	0	0	0	0	0	0	1	0	0	0
441026	1	0	0	0	0	0	1	0	0	0	0	1
440950	1	0	0	0	0	1	0	0	0	0	0	0
441063	1	0	0	0	1	0	0	0	0	0	0	0
441067	1	0	0	0	0	1	1	0	0	1	0	0
441059	1	0	0	0	0	1	0	0	0	0	0	0
441033	1	1	1	1	1	1	1	1	1	1	1	1
441058	1	0	0	0	0	1	0	0	0	0	0	0
440231	1	0	0	0	0	0	0	0	1	1	0	0
440954	1	1	0	0	0	0	0	0	0	0	0	0
440247	1	1	1	0	0	1	1	1	1	1	1	1
441084	1	1	0	0	0	1	0	0	0	1	0	0
441079	1	0	0	0	1	0	0	0	0	1	1	1
441062	1	1	0	0	0	0	0	0	0	0	0	1
441065	1	1	1	1	1	0	1	1	1	1	1	1
441015	1	1	1	0	1	0	0	0	1	0	0	0
441070	1	0	0	0	1	1	1	0	0	0	0	1
441042	1	0	0	0	0	0	0	0	0	1	0	0
441052	1	1	1	1	1	1	1	0	1	1	1	1
441184	1	1	0	0	0	0	0	0	0	1	0	0
441078	1	1	0	0	0	0	1	0	0	0	1	0
441069	1	0	0	1	1	1	0	0	0	0	0	0
441034	1	0	0	0	0	1	0	0	0	1	0	1
441047	1	0	0	1	1	0	1	0	0	1	0	0
441051	1	0	1	0	0	1	0	0	0	0	0	1
440266	1	1	1	0	0	0	1	0	1	1	0	0
441068	1	1	0	1	1	1	0	0	1	0	0	0
440264	1	1	0	0	0	1	1	0	0	1	0	1
441183	1	1	1	0	0	0	1	0	0	0	1	1
440960	1	1	1	1	1	1	1	1	1	1	1	1
441054	1	0	0	0	0	1	0	0	0	0	0	0
440229	1	1	1	0	1	0	1	1	0	0	0	1
441024	1	0	0	1	0	0	0	0	1	0	0	0
441048	1	0	0	0	0	0	0	0	1	0	0	0
440232	1	0	0	0	1	1	0	0	0	1	0	0
440236	1	0	0	1	1	1	0	0	1	0	1	0
441073	1	0	1	0	0	0	0	0	0	0	0	0
441023	1	1	1	1	1	1	1	1	1	1	1	1
440235	1	1	1	1	1	1	1	1	1	1	1	1
440959	1	1	1	1	1	1	1	1	1	1	1	1
440227	1	0	0	0	1	0	0	0	0	1	0	0
441036	1	0	0	0	0	0	1	0	0	0	0	0
440226	1	0	0	0	1	1	1	1	1	1	0	0
440230	1	0	0	0	0	0	1	0	0	0	0	0
441258	1	0	0	0	0	1	0	0	0	1	0	0
441272	1	1	1	1	1	1	1	1	1	0	1	1
441358	1	0	0	0	0	0	0	0	1	0	0	0
441291	1	1	0	0	1	0	1	0	1	1	0	1
441341	1	0	0	1	0	1	0	0	1	0	0	0
441339	1	0	1	0	0	0	0	0	0	0	0	0
441243	1	1	0	0	0	0	1	0	0	1	0	1
441092	1	0	0	0	0	1	0	0	0	0	0	0
441275	1	1	1	1	0	1	0	1	1	1	0	1
441290	1	0	0	0	0	0	0	0	0	1	0	0
441267	1	1	1	1	0	1	1	1	0	1	0	1
441269	1	1	0	0	0	1	0	0	0	0	0	0
441357	1	0	0	0	0	0	0	0	1	0	0	0
441181	1	1	0	1	1	1	1	1	1	1	1	1
441163	1	0	0	0	0	0	0	0	0	0	0	1
441256	1	1	1	0	0	1	1	1	0	1	1	0
441208	1	0	0	0	0	1	0	0	0	1	0	1
441294	1	0	1	0	0	0	0	0	0	0	0	0
441331	1	0	0	0	0	0	0	0	0	1	0	0
441265	1	1	1	0	1	1	0	1	1	1	0	1
441186	1	0	0	1	1	1	1	1	1	0	0	1
441213	1	0	0	0	1	0	0	0	0	0	0	0
441191	1	1	0	0	0	0	0	0	0	0	0	0
441266	1	0	0	1	0	0	0	0	0	1	0	0
441214	1	0	0	0	0	0	1	0	0	0	0	0
441192	1	0	0	0	0	0	0	0	0	0	1	0
441177	1	1	0	1	0	0	1	0	0	0	1	0
441209	1	0	1	0	1	1	1	1	1	1	1	1
441173	1	1	0	0	0	0	0	0	0	0	0	0
441279	1	0	0	0	0	0	0	0	0	1	0	0
441195	1	1	1	1	1	1	1	1	1	1	1	1
441174	1	1	0	0	0	0	1	0	0	0	0	0
441212	1	0	0	0	0	0	0	1	0	0	0	0
441180	1	1	0	1	1	1	1	0	1	1	1	1
441285	1	0	0	0	0	0	0	1	0	0	0	0
441278	1	0	0	0	0	0	0	1	0	0	0	0
441261	1	1	0	0	0	0	1	0	0	0	0	0
441334	1	0	0	0	0	0	0	1	0	0	0	0
441273	1	0	0	1	0	0	0	0	0	0	0	0
441342	1	0	0	0	0	0	0	1	0	0	0	0
441210	1	1	1	1	1	1	1	0	1	1	1	1
441292	1	1	0	0	0	0	0	0	0	0	0	0
441219	1	0	0	0	0	0	1	0	0	1	0	0
441178	1	0	0	0	0	1	0	0	1	0	0	0
441263	1	0	0	0	0	0	1	0	0	1	0	0
441259	1	0	0	0	0	0	1	0	0	0	0	0
441179	1	1	0	1	0	1	1	1	0	1	1	0
441244	1	0	0	0	0	1	0	0	0	0	0	0
441404	1	1	0	0	0	0	1	0	1	0	0	0
441333	1	0	0	0	0	0	0	1	0	0	0	0
441332	1	0	0	0	0	0	0	0	0	1	0	0
441268	1	0	0	0	0	1	1	0	0	1	0	0
441399	1	1	1	1	0	1	1	0	1	1	0	0
441507	1	0	0	0	0	0	0	0	0	1	0	0
441525	1	0	0	0	0	1	0	0	0	0	0	0
441531	1	0	0	0	0	0	1	0	0	1	0	0
441529	1	1	0	0	0	0	1	0	0	1	0	0
441523	1	1	0	0	0	0	0	0	1	1	0	0
441535	1	0	0	0	0	0	0	0	0	1	0	0
441532	1	1	0	0	1	0	0	0	1	0	0	0
441518	1	1	1	1	0	0	0	0	0	0	0	0
441539	1	1	0	0	0	1	1	0	0	1	0	0
441496	1	1	1	1	1	1	1	1	1	1	1	1
441515	1	0	0	0	0	0	0	0	0	0	0	1
441524	1	1	0	0	0	0	1	0	0	1	0	1
441511	1	0	0	0	0	1	0	0	0	0	0	0
441506	1	1	1	1	0	1	1	0	0	0	1	1
441530	1	1	0	0	0	1	0	0	1	1	0	0
441495	1	1	1	0	1	0	0	0	1	0	1	0
441390	1	0	1	0	1	1	1	1	1	1	1	0
441504	1	0	0	1	1	0	0	0	1	1	1	0
441505	1	0	0	0	0	0	0	0	0	0	0	1
441508	1	1	1	1	1	1	1	1	1	1	1	1
441536	1	1	1	1	1	1	0	1	1	0	1	0
441597	1	0	0	0	0	0	0	0	0	1	0	0
441602	1	1	0	0	0	0	0	0	0	0	0	0
441714	1	0	1	0	0	1	1	0	1	0	0	0
441446	1	0	1	1	1	1	0	0	1	1	1	0
441603	1	1	1	0	1	0	1	1	1	0	0	1
441621	1	0	0	0	0	1	1	0	0	0	0	0
441713	1	0	0	0	0	0	0	0	0	0	1	0
441482	1	0	0	0	0	0	1	0	0	0	0	0
441742	1	1	0	0	0	0	1	0	0	0	0	0
441615	1	0	0	0	0	0	0	0	1	1	0	0
441441	1	0	0	0	1	1	0	0	0	0	0	0
441601	1	0	0	0	0	0	0	0	0	0	0	1
441730	1	0	0	0	0	1	0	0	0	0	0	0
441627	1	0	0	0	1	0	0	0	0	0	0	0
441722	1	1	1	1	1	0	1	1	1	0	1	1
441607	1	1	1	1	1	1	1	0	1	1	0	0
441622	1	0	0	0	0	0	0	0	0	1	0	0
441483	1	1	0	0	0	0	1	0	0	0	0	0
441447	1	1	1	1	1	1	0	1	1	1	1	1
441721	1	0	0	0	0	1	0	0	0	0	0	0
441724	1	1	0	0	0	1	0	0	0	0	0	1
441711	1	0	0	0	1	0	0	0	0	0	0	0
441485	1	1	0	0	0	0	0	0	0	0	0	1
441729	1	1	1	0	0	0	0	0	1	0	0	0
441745	1	0	0	1	1	0	0	0	0	0	1	0
441709	1	1	0	0	0	0	0	0	0	0	0	1
441593	1	0	0	0	1	1	1	0	1	0	1	1
441720	1	1	1	0	1	0	1	0	0	1	1	0
441596	1	1	0	1	0	0	0	1	1	0	0	0
441438	1	1	0	0	0	1	1	0	0	1	0	0
441595	1	0	0	0	1	0	0	0	0	0	0	0
441427	1	1	0	1	1	1	1	1	1	1	1	1
441712	1	0	0	0	0	0	1	0	0	0	0	0
441491	1	0	0	0	0	1	1	0	0	0	0	0
441746	1	1	0	0	1	0	1	1	1	1	1	0
441433	1	1	0	0	1	0	0	0	0	0	0	1
441592	1	0	0	0	0	1	0	0	0	0	1	0
441554	1	1	1	0	0	0	1	0	1	0	0	0
441867	1	1	1	1	1	1	0	0	1	1	0	1
441849	1	1	1	1	1	1	0	0	1	1	1	1
441894	1	1	0	0	0	0	0	0	0	1	0	0
441872	1	1	0	0	0	0	0	0	0	0	0	0
441833	1	1	1	0	0	0	1	1	0	0	0	0
441840	1	0	0	0	0	1	0	0	0	0	0	0
441842	1	0	0	1	0	1	0	0	0	0	0	0
441800	1	0	0	1	0	0	1	0	0	0	0	0
441836	1	1	1	1	1	0	1	0	1	1	1	1
441669	1	1	0	0	0	0	0	0	0	0	0	1
441831	1	0	0	1	0	0	0	0	0	0	0	0
441858	1	1	0	0	0	0	1	0	0	0	0	0
441877	1	1	0	0	0	0	0	0	0	0	0	0
441848	1	0	0	0	0	1	0	1	0	0	0	0
441859	1	1	0	0	0	0	0	1	1	1	0	0
441675	1	0	0	1	1	1	0	0	0	1	0	0
441857	1	1	0	1	1	0	0	0	1	0	0	0
441676	1	1	0	0	1	0	0	0	1	0	0	0
441886	1	0	0	1	0	0	0	0	0	0	0	0
441860	1	0	0	0	0	0	0	0	0	0	1	0
441829	1	0	0	0	0	1	0	0	0	0	0	0
441835	1	0	0	0	0	0	0	1	1	1	1	0
441891	1	1	1	1	1	1	1	0	1	0	1	0
441677	1	0	0	1	0	1	1	0	1	0	0	0
441895	1	0	0	0	0	1	0	0	0	0	0	0
441889	1	0	0	0	0	1	0	0	0	0	0	1
441899	1	0	0	1	0	0	1	1	0	0	0	1
441642	1	1	0	0	0	1	0	0	0	0	0	0
441743	1	0	0	0	1	1	1	0	0	1	0	0
441609	1	0	0	0	0	1	0	0	0	0	0	0
441879	1	1	1	1	1	0	0	1	1	1	1	1
441728	1	1	1	1	0	1	0	1	1	1	1	0
441645	1	1	0	0	1	0	0	0	0	1	0	0
441684	1	0	0	0	0	0	1	0	0	0	0	0
441586	1	0	0	0	0	0	1	0	0	1	0	0
441638	1	1	0	0	0	0	0	0	1	0	0	0
441639	1	1	0	0	0	0	0	1	0	0	1	1
441644	1	1	1	0	0	0	0	0	1	1	0	0
441633	1	0	0	0	1	0	0	0	0	0	0	0
441580	1	1	1	1	1	1	1	1	0	1	1	0
441744	1	1	1	1	1	1	1	1	1	1	1	1
441685	1	0	0	0	0	0	1	0	0	0	0	0
441682	1	0	0	0	0	0	1	0	0	0	0	0
441708	1	1	0	0	0	1	1	0	1	0	1	1
441617	1	0	1	0	0	0	0	0	0	0	0	0
441543	1	1	0	0	0	0	1	0	0	0	0	0
441582	1	0	0	0	0	0	1	0	0	0	0	0
441740	1	0	0	0	0	0	1	0	0	0	0	0
442001	1	0	0	0	0	1	0	0	1	0	0	0
442140	1	0	1	0	0	0	0	0	0	0	0	0
441688	1	1	1	0	1	0	1	0	1	1	0	1
442105	1	0	1	0	0	0	0	0	0	1	0	0
442121	1	0	0	0	0	0	0	0	0	1	0	0
442130	1	1	0	0	0	0	1	0	0	0	0	0
442117	1	0	0	0	0	1	1	0	0	0	0	0
441680	1	1	0	0	1	0	0	0	1	1	1	0
442110	1	1	1	1	0	1	1	0	1	1	0	1
441990	1	0	1	1	0	0	0	0	0	0	0	0
442005	1	1	0	0	1	0	0	0	1	1	0	0
442125	1	0	0	0	0	1	0	0	0	0	0	0
442033	1	1	1	0	1	0	0	1	1	1	0	0
442060	1	1	0	0	0	0	0	0	0	0	0	0
441998	1	1	0	0	0	0	0	0	0	0	0	0
442139	1	0	1	0	1	0	1	0	1	1	0	0
442095	1	0	1	1	0	0	0	1	0	1	1	1
442138	1	1	0	1	0	0	0	0	1	1	0	0
442076	1	1	0	0	0	0	1	0	0	0	0	0
442053	1	0	1	0	1	1	0	0	0	1	0	0
442071	1	1	0	0	1	1	1	0	0	0	0	0
442065	1	1	0	0	0	0	0	0	0	0	0	0
442116	1	0	0	1	0	0	0	0	0	0	0	0
441997	1	0	0	0	0	0	1	0	0	0	0	0
442096	1	1	0	0	0	0	0	0	1	1	0	1
442137	1	1	0	0	0	0	0	1	0	0	0	0
442079	1	1	0	1	1	0	1	1	0	1	1	0
442051	1	0	0	0	1	1	0	0	0	0	0	0
441841	1	1	1	1	1	1	1	0	1	1	1	1
442054	1	1	0	0	0	0	0	0	0	0	0	0
442059	1	1	1	1	1	0	1	1	1	1	0	1
442069	1	0	1	0	0	0	0	0	0	0	0	0
442058	1	1	0	0	0	0	0	0	0	1	0	0
442106	1	0	0	0	0	1	0	0	0	0	0	0
442062	1	0	1	0	0	0	0	0	0	0	0	0
441687	1	1	0	1	1	1	1	1	1	1	1	1
442066	1	1	0	1	0	0	0	0	0	1	1	0
442129	1	1	0	0	0	0	0	0	0	1	1	0
442099	1	0	0	0	1	1	0	0	0	0	0	0
442126	1	0	0	1	0	0	0	0	0	0	0	0
442061	1	1	0	1	0	0	0	0	0	1	0	0
442091	1	0	1	0	0	0	0	0	0	1	0	0
441992	1	0	1	0	0	0	0	0	0	0	0	0
442092	1	1	1	0	1	0	1	0	1	1	1	0
442136	1	0	0	0	1	0	0	0	0	0	0	0
442100	1	1	0	0	1	0	0	0	0	0	0	0
442080	1	1	0	0	0	0	0	0	0	1	0	0
442072	1	0	0	0	1	0	1	1	0	0	0	0
442057	1	0	0	0	0	1	0	0	0	1	1	0
442077	1	0	0	0	0	0	0	1	0	0	0	0
442114	1	0	0	0	1	0	0	0	0	0	0	0
442166	1	1	0	0	0	0	0	0	1	0	0	0
442271	1	1	0	0	0	0	0	0	0	0	0	0
442293	1	0	0	0	0	0	0	0	1	0	0	0
442296	1	1	1	0	1	1	0	0	1	0	0	0
442171	1	1	0	0	0	0	1	0	0	1	0	0
442147	1	1	1	0	0	0	1	1	1	1	0	1
442295	1	0	0	0	1	0	0	0	0	1	0	0
442292	1	1	1	0	1	1	1	0	0	1	0	0
442144	1	0	0	0	1	1	0	0	1	0	0	0
442169	1	0	0	0	1	1	0	0	0	0	0	0
442194	1	0	0	0	0	0	0	0	0	0	1	0
442184	1	1	0	0	0	1	0	0	1	0	0	0
442294	1	1	1	0	0	1	0	0	0	0	0	0
442164	1	0	0	0	0	0	0	0	1	0	0	0
442185	1	1	0	1	1	1	1	1	1	1	1	0
442174	1	1	0	0	1	0	0	0	0	1	0	0
442170	1	0	0	1	0	0	0	0	0	0	0	0
442278	1	0	0	0	1	0	0	0	0	0	0	0
442173	1	1	1	1	1	1	1	1	1	0	1	0
442148	1	0	0	0	0	0	0	0	0	0	1	0
442158	1	0	0	1	0	0	0	0	0	0	1	0
442273	1	1	0	0	0	0	1	0	0	0	0	0
442181	1	0	0	0	0	1	0	0	0	0	0	0
442301	1	0	1	0	1	0	1	0	1	0	0	1
442193	1	1	0	0	0	0	0	0	0	0	0	0
442535	1	0	0	0	0	0	0	0	0	1	0	0
442540	1	0	0	1	1	0	1	0	0	1	0	0
442475	1	1	1	0	0	0	1	1	1	0	0	0
442538	1	1	0	0	0	1	0	0	0	0	0	0
442473	1	1	1	1	1	0	0	0	0	1	0	1
442480	1	1	1	1	0	1	1	1	1	1	1	1
442539	1	1	0	0	1	1	0	0	0	0	0	0
442630	1	0	0	0	0	0	0	1	1	1	0	0
442541	1	1	0	0	0	0	0	0	0	0	0	0
442531	1	1	1	0	0	0	0	0	0	1	1	0
442518	1	0	0	0	1	0	0	0	0	0	0	0
442517	1	0	1	0	0	0	0	0	0	0	0	0
442476	1	1	1	0	0	0	0	0	0	0	0	0
442536	1	0	0	0	1	0	0	0	0	1	0	0
442537	1	1	0	0	0	1	0	0	1	1	1	1
442463	1	1	0	0	0	0	0	0	0	0	0	0
442485	1	0	0	0	0	1	0	0	0	0	0	0
442532	1	0	0	0	0	0	0	0	0	0	1	0
442446	1	0	0	1	1	1	0	0	1	0	0	0
442534	1	0	1	0	0	0	0	0	0	1	0	0
442544	1	1	1	1	1	1	1	1	1	1	0	1
442519	1	0	0	0	0	0	0	1	0	0	0	0
442545	1	1	1	0	0	1	1	1	1	1	0	1
442487	1	1	0	0	1	0	0	0	0	0	0	0
442443	1	1	1	1	1	1	0	0	1	1	0	0
442503	1	1	1	0	0	1	1	1	1	0	1	0
442452	1	1	0	0	0	0	0	0	0	0	0	0
442494	1	1	0	1	1	1	0	0	1	1	0	1
442548	1	1	0	0	0	0	1	0	1	1	1	0
442542	1	0	0	0	0	1	0	1	0	0	0	0
442451	1	0	1	0	1	0	0	1	1	1	0	0
442458	1	0	0	0	0	0	0	0	0	1	0	0
442526	1	1	0	0	0	0	0	0	0	0	1	0
442474	1	1	1	1	1	1	0	0	1	0	0	0
442450	1	0	1	0	0	0	0	0	0	1	0	0
442447	1	0	0	0	1	1	0	0	0	0	0	0
442490	1	1	0	0	0	0	0	0	0	0	0	0
442617	1	0	0	0	0	1	0	0	0	0	0	0
442520	1	0	0	0	0	0	0	0	0	0	1	0
442454	1	0	0	0	1	0	0	0	0	0	0	0
442478	1	0	0	0	0	1	0	0	0	0	0	0
442477	1	1	0	1	0	1	1	0	1	1	0	0
442467	1	1	0	0	0	0	0	0	0	0	0	0
406619	1	0	0	0	0	1	1	0	0	0	0	0
442523	1	1	0	0	0	0	0	0	0	1	0	0
407728	1	0	0	0	0	0	0	0	0	0	0	1
406624	1	0	0	0	0	1	0	0	0	0	0	0
442825	1	0	0	0	0	0	0	0	0	1	0	0
406623	1	1	1	1	1	1	1	0	1	1	1	1
442406	1	1	0	0	1	0	1	0	0	0	1	0
406616	1	0	0	0	0	1	0	0	0	0	0	1
442524	1	1	0	0	1	1	0	1	1	0	0	0
442830	1	0	0	0	0	0	0	0	0	0	0	1
442731	1	0	0	0	0	0	0	0	0	0	1	0
442828	1	0	0	0	0	0	0	0	1	1	0	0
442824	1	0	0	0	0	0	0	0	0	1	0	0
406661	1	0	0	1	1	0	1	0	1	0	0	1
442785	1	0	0	0	0	0	1	0	0	1	0	0
442405	1	1	1	1	1	0	1	1	1	0	1	1
442392	1	0	0	0	1	1	0	0	0	1	0	0
406646	1	0	0	0	0	1	0	0	0	0	0	0
406629	1	0	0	0	1	0	0	0	0	0	0	0
406626	1	0	0	0	0	0	1	0	0	0	0	0
442827	1	1	0	0	1	1	0	0	0	0	0	0
442401	1	0	0	0	0	1	0	0	0	1	0	0
442782	1	0	0	0	1	0	0	0	0	0	0	0
442730	1	1	0	0	0	1	0	0	0	0	0	0
407733	1	0	0	0	0	0	0	0	0	1	0	0
406642	1	1	0	0	1	1	0	0	0	1	0	1
442733	1	0	1	0	0	0	0	0	0	0	0	0
406618	1	0	0	0	1	0	0	0	0	0	0	0
442525	1	0	1	0	1	0	1	1	0	0	0	0
442399	1	1	0	0	0	1	0	1	0	0	0	0
442500	1	1	1	0	0	0	0	0	1	0	0	0
442505	1	1	1	1	1	1	1	1	1	1	1	1
442728	1	0	1	0	1	1	1	0	0	0	0	0
442832	1	1	0	0	0	0	0	0	0	0	0	0
406669	1	0	0	0	0	0	0	0	0	1	0	0
442786	1	1	0	0	0	0	0	0	0	0	0	1
442489	1	0	0	0	1	0	0	0	0	0	0	0
442775	1	0	0	0	1	0	0	1	0	0	0	1
442402	1	1	1	1	1	0	1	1	1	1	1	1
406630	1	0	0	0	0	0	0	0	0	1	0	0
442812	1	0	0	0	0	0	0	0	1	0	0	0
406638	1	0	0	0	0	0	0	0	0	1	0	1
442395	1	1	0	0	0	0	1	0	0	1	0	0
407734	1	0	0	0	0	1	0	0	0	0	0	1
442768	1	0	1	0	0	0	1	1	0	0	0	0
442506	1	1	0	0	1	1	1	1	1	0	1	1
442758	1	0	0	0	1	0	0	0	0	0	0	1
406620	1	0	0	1	1	1	0	0	0	1	0	0
407726	1	0	0	0	1	0	0	0	0	0	0	0
442829	1	0	0	0	0	0	0	0	0	0	0	1
442759	1	0	0	0	0	0	1	0	0	1	0	0
442789	1	0	0	0	0	0	1	0	0	0	0	0
442769	1	1	1	0	0	0	1	1	1	0	0	0
442729	1	0	0	0	0	0	0	0	0	1	0	0
442403	1	1	1	1	1	1	0	1	0	1	0	1
442432	1	0	1	0	1	1	1	0	0	1	0	0
442404	1	1	1	0	1	1	1	1	1	1	0	0
407750	1	0	0	0	0	1	0	0	0	0	0	0
442438	1	1	0	0	1	0	1	1	0	0	0	0
407738	1	1	0	0	0	0	0	0	0	0	0	0
442439	1	0	0	0	1	0	0	0	0	0	0	0
442428	1	1	0	0	0	0	0	0	0	0	0	0
442424	1	0	0	0	0	0	1	0	0	0	0	0
442357	1	1	1	1	1	1	1	1	1	1	1	0
407767	1	0	0	0	0	1	0	0	0	0	0	0
442435	1	0	0	0	1	0	0	0	0	0	0	0
442368	1	1	1	1	1	1	1	1	1	1	0	0
442420	1	0	0	0	0	1	0	0	0	1	0	0
442408	1	0	0	0	1	0	0	0	0	1	0	0
442367	1	1	1	1	0	1	0	0	1	1	0	0
442415	1	0	0	0	1	0	0	0	0	1	0	0
407762	1	0	0	0	0	0	0	0	0	0	1	0
442423	1	0	1	0	1	1	1	1	0	1	1	0
442361	1	1	1	1	1	1	1	0	1	1	1	0
442389	1	1	0	0	0	0	0	0	1	0	0	0
407748	1	0	0	0	1	0	0	0	0	0	0	0
442371	1	1	0	0	0	0	0	0	0	0	0	0
407736	1	0	0	0	0	1	0	0	0	0	0	0
442425	1	0	0	0	1	0	0	0	0	0	0	0
407765	1	1	1	0	1	1	1	0	1	1	0	0
442380	1	1	0	0	0	1	0	1	0	0	0	0
407769	1	1	0	0	0	1	1	0	1	1	0	0
407759	1	0	0	0	1	0	0	0	0	0	0	0
442388	1	1	1	1	1	1	1	1	1	1	1	0
442419	1	0	1	1	0	1	0	0	1	0	0	0
442433	1	0	0	1	0	0	0	0	0	0	0	0
442427	1	0	0	0	0	1	1	0	1	1	0	0
407744	1	0	0	0	0	0	1	1	0	1	0	0
442382	1	1	0	1	1	1	1	0	1	1	0	0
407745	1	0	0	0	1	0	0	0	0	0	0	0
407735	1	0	0	0	0	1	0	0	1	1	0	0
407761	1	1	1	1	1	0	0	0	1	1	0	0
442412	1	1	1	0	0	1	1	0	0	0	0	0
442379	1	1	1	1	1	1	1	1	1	1	1	0
442341	1	0	0	0	1	1	0	0	0	0	0	0
407756	1	0	0	0	1	0	1	0	0	0	0	0
442431	1	0	0	0	0	1	0	0	0	0	0	0
442378	1	1	1	1	1	1	1	1	1	1	1	0
442375	1	1	1	1	1	1	1	0	1	1	1	0
442383	1	0	0	0	1	0	0	0	0	0	0	0
407758	1	0	0	0	0	1	1	0	0	0	0	0
441953	1	0	0	0	0	1	0	0	0	1	0	0
441914	1	1	0	0	0	0	0	0	1	1	0	0
441958	1	1	0	0	0	0	0	0	0	0	0	0
441932	1	0	1	0	0	0	1	0	0	0	0	0
441925	1	1	0	0	0	0	1	0	0	0	0	0
407778	1	1	0	0	0	1	0	0	0	1	1	0
441937	1	1	1	1	1	0	0	0	1	1	0	0
410252	1	0	0	0	0	0	0	0	0	0	0	1
442362	1	1	0	0	1	0	0	0	0	0	0	0
441903	1	1	1	0	0	0	0	0	0	0	0	0
441956	1	0	1	1	1	1	1	1	1	1	1	1
410277	1	1	1	1	0	1	1	1	1	1	1	1
441901	1	1	0	0	0	0	0	0	0	0	0	0
442037	1	1	1	1	1	0	1	0	0	1	0	0
410276	1	0	0	0	0	1	0	0	0	0	0	0
407782	1	0	0	0	0	1	1	0	0	0	0	0
410266	1	0	0	0	0	1	0	0	0	1	0	0
441919	1	0	0	0	1	0	0	0	0	1	0	0
442343	1	1	0	1	1	1	1	1	1	1	1	1
410278	1	1	0	1	1	1	1	0	1	1	1	1
442012	1	0	1	0	0	0	0	0	1	1	0	0
441939	1	1	1	1	0	0	1	0	0	1	0	1
407777	1	1	0	0	1	1	0	0	1	1	0	0
441942	1	0	1	0	0	0	0	0	0	0	0	0
441904	1	0	0	0	0	0	0	1	0	0	0	0
441940	1	1	0	0	0	0	0	0	0	0	0	0
441921	1	0	0	1	0	0	0	1	0	0	0	0
441955	1	1	0	1	1	1	1	1	1	1	1	0
441946	1	1	0	0	0	0	0	0	1	1	0	0
441907	1	0	0	0	0	1	0	0	0	0	0	0
410274	1	0	0	0	0	0	0	0	0	1	0	0
410263	1	1	0	0	1	0	0	0	1	1	0	0
441909	1	0	0	0	0	0	0	1	0	0	0	0
441916	1	0	1	0	0	0	0	0	0	0	0	0
410260	1	1	0	1	0	1	0	0	0	1	0	1
441908	1	0	0	0	1	1	1	0	1	0	1	0
442373	1	0	0	0	0	0	0	0	1	0	0	0
441941	1	0	1	0	0	0	0	0	1	0	0	1
441938	1	0	0	0	1	0	0	0	0	0	0	0
442020	1	0	1	0	0	0	0	0	0	0	0	0
441910	1	0	1	0	0	0	1	0	0	0	0	0
410253	1	0	0	1	0	0	0	0	0	0	0	0
441945	1	0	0	0	0	0	0	0	0	0	0	1
410264	1	1	0	1	1	0	0	0	0	1	0	1
441960	1	0	0	0	1	0	0	0	0	0	0	0
441957	1	0	0	0	0	0	0	0	0	1	0	0
441915	1	1	1	0	0	0	1	1	0	0	0	0
407785	1	1	0	0	1	1	0	0	0	1	1	1
407783	1	0	0	0	0	0	0	0	1	0	0	0
407781	1	1	0	0	0	0	0	0	0	0	0	0
443327	1	0	0	0	0	0	0	0	0	0	1	0
443253	1	1	0	0	0	1	1	0	1	1	0	0
443293	1	1	1	0	0	0	0	0	0	0	0	0
443324	1	1	0	0	0	0	1	0	0	0	0	0
443285	1	1	0	0	0	0	0	0	0	0	0	0
443258	1	1	1	1	1	1	1	1	1	1	0	1
442898	1	1	1	0	0	0	1	0	0	0	1	0
443280	1	0	0	0	0	0	1	0	0	0	0	0
443260	1	1	0	0	1	1	1	1	0	1	0	0
443294	1	0	0	1	0	0	0	0	0	0	0	0
442906	1	1	0	0	1	1	1	0	0	1	0	0
443300	1	0	0	0	0	0	0	1	0	0	0	0
443266	1	1	0	1	1	1	1	0	1	1	0	0
443315	1	0	0	0	0	0	1	0	0	0	0	0
443249	1	1	1	1	1	1	0	0	1	1	0	0
442907	1	0	0	0	0	0	0	0	1	0	0	0
443277	1	1	0	0	1	0	0	0	0	1	0	0
443305	1	0	0	0	0	0	0	1	0	0	0	0
443282	1	0	0	0	0	0	0	0	0	1	0	0
443274	1	1	1	1	1	0	1	1	1	1	1	1
443323	1	1	1	1	1	1	1	1	1	0	1	1
443292	1	0	0	0	0	0	0	0	0	1	0	0
443310	1	0	0	0	1	1	0	0	0	0	0	0
443325	1	1	0	0	0	0	0	0	0	0	0	0
443263	1	1	1	0	1	0	1	1	0	0	0	1
443307	1	1	0	0	0	1	0	1	0	0	0	0
443312	1	0	0	0	1	0	0	0	0	0	0	0
443257	1	0	0	0	0	0	0	0	1	0	0	0
443250	1	0	0	0	0	0	0	0	0	1	0	0
442903	1	0	0	1	1	1	0	0	1	1	0	0
442910	1	1	1	1	1	1	1	0	1	1	1	1
442909	1	0	1	1	1	1	1	1	1	1	1	0
442904	1	0	1	0	0	0	0	0	0	0	0	0
443322	1	0	1	1	1	1	1	1	1	0	1	1
443304	1	0	0	0	1	0	0	0	0	0	0	0
443302	1	0	0	0	1	1	0	0	0	0	0	0
443271	1	1	0	1	0	0	0	1	1	0	0	0
443256	1	0	0	0	1	0	0	0	0	0	0	0
443295	1	1	0	0	0	0	0	0	0	0	0	0
443378	1	0	0	1	0	0	0	0	0	0	0	0
443197	1	1	1	0	0	1	1	1	1	0	1	0
443194	1	1	0	0	0	0	0	0	0	0	0	0
443212	1	1	1	1	1	1	1	0	1	1	1	0
443228	1	0	0	0	0	0	0	0	0	1	0	0
442912	1	1	0	0	1	1	1	0	1	1	1	1
443227	1	0	0	0	0	0	0	1	0	0	0	0
442920	1	1	0	0	1	0	0	0	0	0	0	0
443222	1	0	0	0	0	1	0	0	0	0	0	0
443206	1	1	1	0	1	0	1	0	0	0	0	0
443234	1	1	0	0	0	0	0	0	0	0	0	0
443213	1	1	0	1	1	0	1	1	1	1	1	1
443241	1	1	0	0	1	1	1	0	1	1	0	0
443220	1	1	0	0	0	1	1	0	0	0	0	0
443232	1	1	0	0	0	1	0	0	1	0	0	0
442913	1	1	1	1	1	1	1	1	1	1	1	1
442924	1	0	1	0	1	0	0	0	0	0	0	0
443198	1	0	0	0	0	1	0	0	1	0	0	0
443316	1	1	0	0	0	0	0	0	0	0	0	0
443244	1	0	0	1	0	1	0	0	1	0	0	1
442911	1	1	0	0	0	0	0	0	0	0	0	0
443214	1	1	1	1	0	1	1	1	1	1	1	1
443236	1	1	0	0	0	1	0	0	0	0	0	0
443211	1	0	0	0	1	0	0	0	0	0	0	0
443217	1	0	1	0	0	1	0	0	1	1	0	0
443173	1	0	1	1	0	0	0	0	0	0	0	0
443238	1	1	0	0	0	0	0	0	0	1	0	0
443175	1	0	0	0	0	1	0	0	0	0	0	0
442927	1	0	0	0	0	0	0	0	1	0	0	0
443208	1	1	1	0	1	0	0	0	0	1	0	0
442926	1	1	1	1	0	0	1	0	1	0	0	0
443242	1	1	0	1	0	1	1	1	1	0	1	0
443247	1	1	0	0	1	1	1	1	1	0	1	0
443248	1	0	1	1	0	0	0	1	1	0	0	0
443182	1	0	0	0	0	0	0	0	0	1	0	0
443493	1	0	1	0	0	1	1	1	1	1	0	0
443710	1	1	0	0	0	1	0	0	0	1	0	0
443580	1	0	0	0	0	0	0	0	1	0	0	0
443425	1	0	1	0	0	0	0	0	0	0	0	0
443390	1	1	1	0	1	1	1	0	1	1	1	1
443393	1	1	1	1	1	0	1	1	1	1	1	1
443582	1	1	0	0	0	1	0	0	0	0	0	0
443576	1	1	1	1	1	0	1	0	1	0	1	1
443423	1	0	0	0	0	0	0	0	0	1	0	0
443372	1	1	1	0	0	0	0	1	0	1	0	1
443572	1	0	0	0	0	0	1	0	0	0	0	0
443377	1	1	0	0	0	1	0	0	0	0	0	0
443373	1	0	0	0	1	0	0	0	0	0	0	0
443369	1	0	0	0	0	1	0	0	0	0	0	0
443566	1	1	0	0	0	0	1	0	0	0	0	0
443411	1	1	0	0	0	0	0	0	0	0	0	0
443408	1	1	1	1	1	1	1	0	1	1	1	1
443407	1	1	0	1	1	0	0	0	1	1	0	1
443714	1	0	0	0	0	0	0	1	0	0	0	0
443586	1	1	0	0	0	0	1	0	0	1	0	0
443367	1	0	0	0	0	1	0	0	0	0	0	0
443391	1	0	0	0	0	1	0	0	0	0	0	0
443370	1	1	0	0	0	0	0	0	1	0	0	1
443583	1	0	0	0	1	1	0	0	0	0	0	0
443412	1	1	0	0	0	0	1	0	0	1	0	0
443447	1	1	1	0	1	0	1	0	0	1	0	1
443371	1	0	0	0	0	0	1	0	0	1	0	0
443404	1	1	0	1	0	0	0	0	1	0	0	0
443720	1	0	0	0	0	1	0	0	0	0	0	0
443719	1	0	0	0	0	0	1	1	0	0	0	0
443421	1	1	0	1	1	1	0	0	1	0	1	0
443383	1	1	1	0	1	0	0	0	1	0	0	0
443394	1	0	0	0	1	1	0	1	0	0	0	1
443581	1	0	0	0	0	0	0	0	0	1	0	0
443575	1	0	1	0	1	0	1	1	1	0	0	1
443588	1	0	0	0	1	0	0	0	0	0	0	0
443397	1	0	0	0	0	0	0	0	0	0	0	1
443584	1	1	1	0	1	0	1	0	0	0	1	0
442708	1	0	0	1	1	1	0	0	0	1	0	0
443410	1	1	1	1	1	1	1	1	1	1	1	1
443403	1	1	1	0	0	0	0	0	0	0	0	0
443402	1	1	0	0	0	0	1	0	0	0	0	0
443461	1	1	0	0	0	0	1	1	0	0	0	0
443389	1	0	0	1	1	1	0	0	1	0	0	1
443409	1	0	0	0	0	0	0	0	1	1	0	1
443414	1	1	0	0	0	0	1	1	0	0	0	0
443439	1	1	1	0	1	1	1	1	1	0	1	0
443396	1	0	0	0	0	0	0	0	1	1	0	0
443438	1	0	0	0	0	1	1	0	0	1	0	0
443366	1	0	0	0	0	0	0	0	1	0	0	0
443420	1	1	0	0	0	0	0	1	0	1	0	1
443386	1	1	0	0	0	1	1	0	0	0	0	0
443809	1	0	0	0	0	1	0	0	0	0	0	0
443796	1	0	1	0	0	1	0	0	0	1	0	0
443822	1	0	0	0	0	0	0	0	0	1	0	0
443541	1	0	1	0	0	0	0	0	0	0	0	1
443536	1	0	0	0	0	0	0	0	1	0	0	0
443712	1	0	0	0	1	0	0	0	0	1	1	0
443528	1	1	1	1	1	1	1	1	1	0	1	1
443935	1	0	0	0	0	1	0	0	0	0	0	1
443931	1	1	0	0	0	0	0	0	0	0	0	0
443501	1	1	0	0	1	0	1	1	0	0	1	0
443941	1	1	1	1	0	0	1	0	1	0	1	1
443533	1	1	0	0	0	0	0	0	0	0	0	0
443606	1	1	1	0	0	0	0	1	1	1	0	1
443821	1	0	0	0	0	0	0	0	1	0	1	0
443511	1	1	1	0	1	1	1	1	1	1	1	0
443598	1	0	0	0	0	0	0	0	1	0	0	0
443794	1	1	0	1	1	1	1	0	1	1	0	1
443799	1	1	0	1	1	1	1	0	0	1	1	1
443554	1	1	1	0	0	0	0	0	0	0	0	0
443597	1	0	0	0	0	0	1	0	0	0	0	0
443790	1	1	0	0	0	0	0	1	1	0	0	0
443568	1	1	1	1	1	1	1	1	1	1	1	1
443788	1	0	0	0	0	0	0	0	0	1	0	0
443810	1	0	1	0	0	0	1	0	1	1	0	1
443527	1	0	1	1	1	1	0	0	0	0	0	0
443599	1	1	1	1	0	0	1	1	1	0	1	1
443512	1	0	0	0	0	0	1	0	0	0	0	0
443781	1	1	0	0	1	0	0	0	1	1	0	1
443518	1	1	0	0	0	1	1	0	1	1	1	1
443829	1	0	0	0	0	0	0	1	0	0	0	1
443816	1	0	0	0	1	0	0	0	0	1	0	0
443939	1	0	0	0	0	0	1	0	0	0	0	0
443531	1	0	0	0	0	1	0	0	0	0	0	0
443510	1	1	0	0	0	1	0	0	0	1	1	1
443537	1	1	1	1	1	1	1	1	1	1	1	1
443600	1	0	0	0	1	0	0	0	0	0	0	0
443526	1	1	0	0	0	0	1	0	1	0	0	0
443792	1	0	0	0	0	1	0	0	0	0	0	0
443825	1	0	0	0	0	1	0	0	0	0	0	1
443567	1	0	1	0	0	0	0	1	0	0	1	0
443547	1	0	0	0	1	1	0	0	0	0	0	0
443592	1	0	0	0	1	0	0	0	0	0	0	0
443783	1	1	0	0	0	0	1	0	0	1	0	0
443814	1	1	0	0	0	0	0	0	0	0	0	0
443827	1	0	0	0	1	1	0	0	1	0	0	1
443798	1	0	0	0	0	0	1	0	0	1	0	1
444077	1	0	0	0	0	1	1	0	0	1	0	0
443992	1	1	0	0	0	1	0	0	0	1	0	0
443960	1	1	1	1	1	1	1	1	1	1	1	1
443965	1	1	0	0	0	0	0	0	0	1	0	0
443944	1	1	0	0	0	0	1	0	0	1	0	0
444061	1	1	0	0	0	1	0	0	1	1	0	0
443878	1	0	0	0	1	1	0	0	0	0	0	0
444010	1	0	0	0	1	0	0	0	1	0	0	0
444008	1	0	1	0	0	0	0	1	1	0	0	0
444049	1	1	1	0	0	1	0	1	0	0	0	0
443996	1	1	0	0	0	0	0	0	0	0	0	0
444056	1	1	0	0	0	0	0	0	0	0	0	0
444001	1	0	0	0	0	1	1	0	0	1	1	1
444053	1	0	0	0	0	1	0	0	0	1	0	0
444002	1	0	0	0	1	0	0	0	0	0	0	0
444029	1	1	0	0	1	1	1	1	0	1	0	1
444020	1	1	0	0	1	1	1	1	0	1	0	0
443998	1	1	0	0	0	1	0	0	1	0	0	0
443995	1	0	0	0	0	0	0	0	1	0	0	0
443926	1	0	0	0	0	0	0	0	0	0	0	1
444043	1	1	1	0	0	0	1	0	0	0	1	0
444069	1	0	0	0	0	0	1	0	0	0	0	0
443954	1	0	0	0	0	1	0	0	0	0	0	0
444000	1	0	0	0	0	0	0	0	0	1	0	0
444024	1	0	0	0	1	1	0	0	0	0	0	0
444039	1	0	0	0	1	1	0	0	1	0	0	0
443947	1	1	0	0	1	1	0	0	1	1	0	0
443942	1	1	0	0	0	0	0	0	0	0	1	0
444005	1	0	0	0	0	1	0	0	0	0	0	0
444050	1	0	0	0	0	1	0	0	0	0	1	0
444004	1	1	1	0	0	0	1	0	0	0	0	0
443950	1	0	0	0	0	0	0	1	0	0	1	0
444071	1	1	1	0	0	0	1	1	0	0	1	0
444012	1	1	0	0	0	1	1	0	0	0	1	1
444068	1	1	0	1	1	1	0	0	1	1	1	0
444054	1	0	0	1	1	1	0	0	0	0	0	0
444031	1	0	0	0	0	1	0	0	0	0	0	0
444073	1	1	1	0	1	1	1	1	1	1	1	1
444075	1	0	0	0	0	1	0	0	0	0	0	0
444083	1	1	0	1	1	0	0	1	1	1	1	1
444035	1	0	0	0	0	0	0	1	0	0	0	0
443979	1	1	0	0	0	1	0	0	1	0	0	0
443032	1	1	1	1	1	1	0	0	0	0	1	1
444070	1	1	0	0	0	1	0	0	0	1	1	0
444059	1	1	0	0	0	0	0	0	0	0	0	0
443981	1	0	0	0	0	1	0	0	0	0	0	0
444023	1	0	0	0	0	0	0	0	0	0	0	1
444051	1	0	0	0	0	0	0	1	0	0	1	0
444003	1	1	0	1	1	0	1	1	1	1	1	0
444030	1	1	1	1	1	0	0	1	0	0	1	1
443959	1	1	0	1	1	0	0	0	1	0	1	0
444074	1	1	0	0	0	0	1	0	0	0	0	0
444058	1	1	1	0	0	1	0	1	1	1	0	0
443012	1	1	0	1	1	1	0	0	1	0	1	1
443946	1	0	0	0	0	1	0	0	0	0	0	0
444057	1	0	0	1	0	1	0	0	0	0	0	1
444067	1	1	0	0	1	1	0	0	1	0	1	0
444062	1	1	1	0	0	1	0	0	1	1	0	0
444076	1	0	0	0	0	1	0	0	0	0	0	0
444055	1	1	0	0	0	0	0	0	0	0	0	0
444087	1	0	0	1	0	0	0	0	0	0	0	0
443726	1	1	1	0	0	1	1	1	1	1	1	1
444096	1	0	1	0	0	1	0	0	0	0	0	1
444108	1	1	0	1	1	1	0	1	1	1	1	0
443845	1	0	0	0	1	0	0	0	0	0	0	0
444104	1	1	0	0	0	1	0	0	0	0	0	0
444107	1	0	1	0	0	1	0	0	0	1	0	0
443868	1	0	1	0	0	0	0	0	0	0	0	0
443723	1	0	1	0	1	0	0	0	0	0	0	0
444133	1	1	0	0	0	0	1	0	0	0	0	0
444124	1	0	0	0	0	1	0	0	0	0	0	0
444103	1	1	0	0	0	1	0	0	0	0	0	0
444106	1	0	1	1	0	0	1	1	0	0	1	1
444128	1	1	0	1	1	1	1	1	1	1	1	1
444130	1	0	0	0	0	0	0	0	0	1	0	1
444098	1	0	0	0	0	1	0	0	0	0	0	0
443727	1	1	1	1	1	1	0	1	1	1	1	1
444123	1	0	0	0	1	0	0	0	0	0	0	0
444112	1	1	0	0	0	1	0	1	0	1	1	0
443730	1	1	1	1	1	1	1	0	1	1	1	0
444095	1	1	0	1	0	1	0	0	1	1	0	1
444092	1	0	0	0	0	0	1	0	0	0	0	0
444132	1	0	0	0	0	1	0	0	0	0	0	0
444084	1	1	1	1	1	0	1	0	1	1	1	0
444082	1	0	0	0	0	0	0	0	0	0	1	0
444115	1	1	0	0	1	0	0	0	0	0	0	1
443989	1	1	0	1	0	0	1	0	0	1	1	0
443722	1	0	1	1	0	0	0	0	0	1	0	0
443733	1	0	0	0	0	1	0	0	0	0	0	0
443977	1	1	0	0	0	0	1	0	0	0	0	0
444129	1	0	0	0	0	1	0	0	0	0	0	0
443855	1	1	1	0	0	0	1	0	0	1	0	1
444127	1	0	0	0	0	1	1	0	0	0	0	0
443725	1	0	0	0	0	0	0	0	0	0	1	0
444126	1	0	0	0	0	0	0	0	0	0	1	0
444097	1	1	0	0	0	0	1	0	0	0	0	0
444131	1	0	0	0	0	1	1	1	1	0	0	0
444114	1	1	0	0	1	1	0	0	1	0	0	1
444113	1	1	1	0	1	1	1	1	1	1	1	0
444086	1	1	0	0	0	0	1	0	0	0	0	0
444305	1	0	0	0	0	0	1	0	0	0	0	0
444314	1	0	0	0	0	1	0	0	0	0	0	0
444295	1	0	0	0	1	0	0	0	0	0	0	0
444307	1	1	0	1	0	0	1	1	1	1	1	0
444273	1	1	0	0	0	0	0	0	0	0	0	0
444274	1	0	0	0	0	0	0	0	0	1	0	0
444312	1	0	0	0	0	1	0	0	0	0	0	0
444310	1	1	0	0	1	0	0	0	0	1	0	1
444289	1	1	1	0	1	0	1	1	1	1	1	0
444276	1	1	0	0	0	0	1	0	0	0	1	0
444279	1	1	1	1	1	0	1	1	1	1	1	1
444299	1	1	0	0	0	1	1	0	1	0	1	1
444303	1	0	0	0	0	0	0	1	0	1	0	0
444268	1	1	0	0	1	0	1	0	0	0	1	1
444311	1	0	0	1	0	0	0	0	0	0	0	0
444269	1	0	0	0	0	0	1	0	0	0	0	0
444315	1	0	0	0	0	0	1	0	0	0	0	0
444290	1	0	0	0	0	0	1	0	0	0	0	0
444281	1	1	1	0	0	0	0	1	0	0	0	1
444316	1	1	0	0	0	0	0	0	0	0	0	0
444302	1	1	0	0	0	0	1	1	1	0	1	1
444278	1	1	1	1	1	1	1	1	1	1	1	1
444294	1	1	1	0	1	1	1	1	0	0	0	0
444291	1	0	0	0	0	0	0	0	0	0	0	1
444280	1	1	1	1	1	1	1	1	0	1	1	1
444263	1	0	0	0	0	0	1	0	0	0	0	0
444400	1	1	1	0	0	0	1	0	1	1	1	1
444481	1	1	1	1	0	0	1	1	0	1	1	1
444443	1	1	1	0	0	0	1	1	0	1	1	0
444475	1	0	0	0	1	1	0	1	0	0	0	0
444422	1	0	0	0	1	1	0	0	0	0	0	0
444318	1	0	0	0	0	0	0	0	1	0	0	0
444415	1	0	0	0	1	1	0	0	0	0	0	0
444404	1	1	1	0	1	1	1	0	0	0	1	0
444392	1	1	0	0	1	1	0	0	0	0	0	0
444396	1	1	1	1	1	1	0	0	0	1	0	0
444478	1	0	0	0	1	1	0	0	1	0	0	0
444458	1	1	1	0	1	1	1	0	1	1	0	1
444490	1	1	1	0	1	1	1	1	1	1	1	1
444477	1	1	0	0	1	1	1	1	0	0	0	0
444324	1	1	0	1	1	1	1	0	1	1	1	1
444328	1	0	0	0	0	0	0	1	0	0	0	0
[truncated: 2,302 more rows]

## Sheet: AFB
Sample ID #	DOTS Status	Rat A	Rat B	Rat C	Rat D	Rat E	Rat F	Rat G	Rat H	Rat I	Rat J	Rat K
435383	2	1	1	1	1	1	0	1	1	1	1	0
435465	2	1	0	0	0	0	0	0	0	0	0	0			DOTS Status		Rat A - K
435790	2	0	1	0	1	1	1	1	0	1	1	1			5= 3+		0= not indicated
435624	2	1	0	0	0	0	0	0	0	0	1	0			4= 2+		1 = indicated
435907	2	1	1	1	1	1	1	1	1	1	1	1			3= 1+
436067	2	1	1	1	1	1	1	1	1	1	1	1			2= AFB
435887	2	1	1	0	1	1	1	1	1	1	1	0			1= negative
436313	2	1	1	1	1	1	1	1	1	1	0	1
435691	2	1	0	0	0	0	0	0	0	1	1	1
435442	2	0	1	1	1	1	1	1	1	1	0	1
436670	2	1	0	0	0	0	0	0	0	0	0	0
436314	2	1	1	0	1	0	1	1	1	1	1	1
436613	2	1	1	1	1	1	1	1	0	1	1	1
436946	2	0	0	0	0	0	1	0	1	1	0	0
436947	2	0	0	0	0	1	1	1	1	1	0	0
436980	2	1	0	1	1	1	1	1	1	1	1	1
437040	2	1	0	1	1	1	1	1	1	1	0	0
437156	2	1	0	1	1	1	1	1	1	1	1	1
437177	2	1	0	1	1	1	1	1	1	1	1	1
437450	2	0	0	0	0	0	1	1	0	1	0	0
437195	2	1	0	0	1	0	1	0	1	1	0	0
437169	2	0	0	0	0	0	1	0	0	1	0	0
437512	2	1	0	1	1	1	1	1	1	1	1	1
435569	2	1	1	1	1	1	1	1	1	1	1	1
435208	2	1	1	1	1	1	1	0	1	1	1	1
437767	2	0	0	0	1	0	1	0	0	0	0	0
437907	2	1	1	1	1	1	1	1	1	1	1	1
437886	2	1	1	1	1	1	1	1	1	1	1	1
437885	2	1	1	1	1	1	1	1	1	1	1	1
438367	2	1	1	1	1	1	1	1	1	1	1	1
438533	2	1	1	1	1	1	1	0	1	1	1	1
438561	2	0	0	0	0	0	0	0	0	0	1	0
438283	2	1	1	1	1	1	1	1	1	1	0	1
438532	2	1	1	1	1	1	1	0	0	1	1	1
438368	2	1	1	1	1	1	1	1	0	1	1	1
438282	2	0	0	0	1	1	1	0	0	1	0	0
438277	2	1	1	1	1	1	1	1	1	1	1	1
438562	2	1	1	1	1	1	1	0	1	1	1	1
439214	2	1	1	1	1	1	1	1	1	1	1	1
439211	2	1	1	1	1	0	1	1	0	1	1	1
439236	2	1	1	1	1	1	1	1	1	1	1	1
435200	2	1	1	1	1	1	1	1	1	1	1	1
435199	2	1	1	1	0	1	0	0	1	1	0	1
439472	2	0	1	1	1	1	1	1	1	1	1	1
439470	2	0	1	1	1	1	1	1	1	1	1	1
439521	2	0	0	0	1	1	1	0	0	1	0	0
439504	2	1	1	1	1	0	1	0	1	1	1	1
439744	2	0	1	0	1	0	0	0	0	0	0	0
439520	2	1	1	0	1	1	1	1	1	1	1	0
439219	2	0	0	0	0	0	1	0	0	0	0	0
439963	2	0	1	0	0	0	0	0	1	1	0	0
439855	2	1	1	1	1	1	1	1	1	1	1	1
439904	2	1	1	1	1	1	1	1	1	1	1	1
440358	2	1	1	1	1	1	1	1	1	1	1	1
439218	2	1	0	0	0	1	1	0	1	1	1	0
440357	2	1	1	1	1	1	1	0	1	1	1	0
440357	2	1	1	1	1	1	1	1	1	1	1	1
439218	2	1	0	0	0	0	0	0	0	1	1	0
440358	2	1	1	1	1	1	1	1	1	1	1	1
440570	2	1	0	0	1	1	1	0	1	1	0	0
440845	2	1	0	0	0	0	1	0	0	0	0	0
440813	2	1	1	0	1	1	1	1	1	1	0	0
440981	2	1	1	1	1	1	1	1	1	1	1	1
440980	2	1	0	1	1	1	0	0	0	0	1	1
441056	2	0	0	0	1	0	1	0	0	0	0	0
441071	2	0	0	0	0	0	0	1	0	0	0	0
441130	2	1	1	1	1	1	1	1	1	1	0	1
441599	2	1	1	0	1	1	0	0	0	0	0	1
441605	2	1	1	1	1	1	1	1	1	1	1	1
442134	2	1	0	1	1	1	0	1	1	0	1	0
442101	2	1	0	0	0	0	0	0	0	0	0	0
442313	2	0	0	0	1	1	0	0	0	0	0	0
441989	2	0	0	0	0	0	0	0	1	0	0	0
442576	2	0	1	0	0	1	0	1	0	0	0	0
442575	2	1	1	1	1	1	1	1	1	1	1	1
442787	2	0	1	0	1	1	1	1	1	1	0	1
442788	2	0	1	0	0	1	1	0	1	0	0	1
442394	2	0	0	0	1	0	0	0	0	0	0	0
442803	2	0	1	0	1	1	0	0	0	1	0	1
443191	2	1	0	0	1	1	0	0	1	0	0	0
443164	2	1	0	0	1	1	1	1	1	0	1	0
442960	2	1	1	1	1	1	1	0	1	1	0	1
443654	2	1	1	1	1	1	1	1	1	1	1	1
443635	2	0	0	0	1	1	0	1	0	0	0	0
443747	2	0	0	0	0	0	0	0	1	1	0	0
443761	2	1	0	1	1	1	1	1	1	1	0	1
444017	2	1	1	1	1	1	1	1	1	1	1	1
444293	2	1	1	1	1	1	1	1	1	1	1	1
444329	2	1	1	0	1	1	0	0	0	1	0	0
444813	2	1	1	1	1	1	1	1	1	1	1	1
445024	2	0	0	1	0	0	0	0	0	0	0	0
443881	2	1	0	0	0	0	0	0	0	0	0	0
443895	2	1	1	1	1	0	1	0	1	0	0	1
445443	2	1	0	0	1	1	1	0	1	1	1	0
445444	2	1	1	1	1	1	1	1	1	1	1	1
445485	2	1	1	1	1	1	1	0	1	1	1	1
445384	2	0	0	0	0	1	0	0	0	1	0	0
446608	2	1	0	0	0	0	1	1	0	0	0	0
446980	2	1	1	1	1	1	0	0	1	1	1	1
446981	2	1	1	1	1	1	1	1	1	1	1	1
446926	2	0	1	1	0	0	0	0	0	0	0	0
447036	2	0	0	1	1	0	0	1	0	1	0	1
447035	2	1	1	1	0	1	1	0	1	0	1	0
447333	2	0	0	0	0	1	0	0	1	0	0	0
447332	2	0	0	1	1	0	0	1	1	0	0	1
447442	2	1	1	1	1	1	1	1	1	1	1	1
447451	2	1	1	1	1	1	1	0	1	1	1	1
447673	2	0	0	0	0	0	0	1	0	0	0	0
447334	2	0	1	1	1	1	1	1	1	1	1	1
441159	2	0	1	1	1	1	0	0	1	1	1	1
441158	2	0	0	0	1	1	0	0	1	1	1	1
447961	2	0	0	0	0	1	0	0	0	0	0	0
447963	2	1	0	0	0	0	0	0	0	0	0	0
449956	2	1	1	1	1	1	0	0	0	1	1	0
450901	2	0	0	0	0	0	0	0	1	0	0	0
450269	2	0	0	0	0	0	0	0	0	1	0	0
450364	2	0	0	0	0	1	0	0	0	0	0	0
451331	2	1	0	0	0	0	0	0	0	0	0	0
450601	2	0	0	0	0	1	0	0	0	0	0	0
450839	2	1	1	1	0	1	1	1	1	1	1	1
452437	2	1	1	1	1	1	1	1	1	1	0	1
452567	2	1	1	1	1	0	0	0	1	1	0	1
452555	2	1	1	1	1	1	1	1	1	1	1	1
453044	2	1	1	1	1	1	1	1	1	1	1	1
452546	2	1	1	1	1	1	1	1	1	1	1	1
453529	2	1	1	1	1	1	1	1	1	1	1	1
453696	2	1	1	0	1	1	1	1	1	1	1	1
453695	2	0	0	0	0	0	0	0	0	1	1	0
454053	2	1	1	1	1	1	1	1	1	1	1	1
454327	2	1	1	0	1	1	1	1	1	1	1	1
455385	2	1	1	0	1	1	1	1	1	1	1	1
455559	2	1	0	0	0	0	1	0	0	0	0	0
455337	2	0	0	0	1	1	0	0	0	1	0	0
456819	2	0	0	0	0	0	1	0	0	0	0	0
456889	2	0	0	0	0	1	0	0	1	0	0	0
456838	2	1	1	1	1	1	1	1	1	1	1	1
457147	2	1	0	0	1	1	1	1	0	0	0	0
457741	2	0	1	0	0	1	1	0	1	1	0	0
457740	2	1	1	1	1	1	1	1	1	1	0	1
457975	2	1	0	1	1	1	1	0	1	1	1	1
458666	2	1	1	1	1	1	1	1	1	1	1	1
458745	2	1	1	1	1	1	1	0	1	1	1	1
458561	2	1	1	1	1	1	0	1	1	1	1	1
459474	2	0	1	0	1	0	1	0	0	0	1	0
459644	2	1	1	1	1	1	1	1	1	1	1	1
459621	2	0	0	1	1	1	1	0	1	1	1	1

## Sheet: 1+
Sample ID #	DOTS Status	Rat A	Rat B	Rat C	Rat D	Rat E	Rat F	Rat G	Rat H	Rat I	Rat J	Rat K
435421	3	0	0	0	0	0	0	0	0	1	0	0
435504	3	1	1	1	1	1	1	1	1	1	1	1			DOTS Status		Rat A - K
435700	3	1	0	0	0	1	0	0	0	0	0	0			5= 3+		0= not indicated
435701	3	1	1	0	1	1	1	1	0	1	1	0			4= 2+		1 = indicated
435712	3	1	0	0	0	0	0	0	0	0	0	0			3= 1+
435847	3	1	1	1	1	1	1	1	1	1	1	1			2= AFB
435443	3	1	1	1	1	1	1	1	1	1	1	1			1= negative
435354	3	1	1	0	1	1	0	0	1	0	0	1
435918	3	1	1	1	1	1	1	1	1	1	0	1
435934	3	1	1	1	0	1	1	1	1	1	1	1
435935	3	1	1	1	1	0	1	0	1	0	1	1
435919	3	1	0	1	0	1	1	1	1	1	1	1
435946	3	1	1	1	1	1	1	1	1	1	1	1
435626	3	1	1	1	1	1	1	0	1	1	1	1
435920	3	1	0	0	1	1	0	0	0	0	0	0
436292	3	0	0	0	0	0	1	0	0	0	0	0
436166	3	1	0	0	0	0	0	0	0	0	0	0
436456	3	1	0	1	1	0	0	1	1	1	1	1
436455	3	1	1	0	1	1	1	1	1	1	0	0
436558	3	0	0	0	1	0	0	0	1	0	0	1
436381	3	1	1	1	1	1	1	0	0	1	0	0
436565	3	1	1	0	1	0	0	0	1	1	1	1
436967	3	1	0	1	1	1	1	1	1	1	1	1
437002	3	1	0	1	1	1	1	1	1	1	1	1
436986	3	1	0	1	1	1	1	1	1	1	1	1
436987	3	1	0	0	1	1	0	0	1	0	0	0
436981	3	1	0	1	1	1	1	1	1	1	1	1
436952	3	1	0	1	1	1	1	1	1	1	1	1
436945	3	1	0	0	1	1	1	1	1	1	1	1
437087	3	1	0	1	1	1	1	1	1	1	1	1
437175	3	1	0	1	1	1	1	0	1	1	1	1
437157	3	1	0	1	1	1	1	0	1	1	1	1
437541	3	1	0	1	1	1	1	1	1	0	1	1
437513	3	1	0	1	1	1	1	0	1	1	1	1
437716	3	1	1	1	1	1	1	1	1	1	1	1
437627	3	1	1	1	1	1	1	1	1	1	1	1
437727	3	1	1	1	1	1	1	0	1	0	1	1
437778	3	0	0	0	0	0	0	0	1	1	0	0
437836	3	1	1	1	1	1	1	1	1	1	1	1
438011	3	1	1	0	1	1	1	1	0	0	0	1
437924	3	0	0	0	1	1	1	0	0	0	0	0
437933	3	1	1	0	1	1	1	0	1	0	1	1
437883	3	1	1	1	1	1	1	1	1	1	1	1
437675	3	0	0	0	0	0	0	0	0	1	0	0
437579	3	1	1	1	1	1	1	1	1	1	1	1
437894	3	1	1	1	1	1	0	0	1	1	1	1
438353	3	1	1	1	1	1	1	1	1	1	1	1
438434	3	1	1	1	1	1	1	1	0	1	1	0
438276	3	1	1	1	1	1	0	0	1	1	1	0
438284	3	1	0	0	0	0	1	0	1	0	0	0
438433	3	1	1	1	1	1	1	1	1	1	1	1
438734	3	1	0	0	0	1	0	0	0	0	0	0
438745	3	1	1	1	1	1	1	1	0	1	1	1
438800	3	1	1	1	1	1	1	1	0	1	1	1
438811	3	0	0	0	0	1	0	0	0	1	0	0
438981	3	1	1	1	1	1	1	1	1	1	0	1
438913	3	1	1	1	1	1	1	1	1	1	1	1
439237	3	1	1	1	1	1	1	1	1	1	1	1
439248	3	1	1	1	1	1	1	1	1	1	1	1
438951	3	0	0	0	1	1	1	1	1	0	0	1
439051	3	0	1	1	1	1	0	0	0	1	0	1
439189	3	1	1	0	1	0	1	1	0	1	0	0
439481	3	0	1	1	1	1	1	1	1	1	1	1
439332	3	1	1	1	1	1	1	0	1	1	1	1
439501	3	1	1	1	1	1	1	0	1	1	1	1
439541	3	1	1	0	0	1	1	0	1	1	1	1
439779	3	1	1	1	1	1	1	1	1	1	1	1
440095	3	0	0	0	0	0	0	0	1	1	0	0
440096	3	0	1	1	0	0	1	1	1	1	1	1
440079	3	1	1	1	1	1	1	1	1	1	1	1
440135	3	1	1	1	1	1	1	1	1	1	0	0
440245	3	1	1	1	1	1	1	1	0	1	1	1
440238	3	0	1	0	1	0	0	1	1	1	0	0
440329	3	1	0	0	0	1	0	0	0	0	0	0
440679	3	1	1	1	1	1	1	1	1	1	1	0
440708	3	1	0	0	0	0	1	0	0	0	1	0
440705	3	1	1	1	1	1	1	0	1	1	0	1
440755	3	0	0	0	0	0	1	0	0	0	0	0
440594	3	1	1	1	1	1	1	1	1	1	1	1
440639	3	1	1	1	1	1	1	1	1	0	1	1
440735	3	1	1	0	1	0	0	0	1	0	1	0
440957	3	0	0	0	1	0	0	0	0	0	0	0
440861	3	1	0	1	1	0	0	0	0	1	1	0
440942	3	0	0	0	1	1	0	0	1	1	0	0
441055	3	1	1	0	1	1	1	1	1	1	1	1
440344	3	1	0	1	1	1	1	1	1	1	1	1
440346	3	1	0	1	1	1	0	0	1	1	1	1
440673	3	0	0	0	0	0	1	1	1	0	1	1
441189	3	0	0	0	0	0	0	1	0	0	0	1
441190	3	1	0	0	0	1	0	1	0	0	0	0
441166	3	1	1	1	1	1	1	1	1	1	1	1
441102	3	1	1	1	1	1	1	1	1	1	1	1
441526	3	1	1	1	1	1	1	1	1	1	1	1
441517	3	1	1	1	1	1	1	1	1	1	1	1
441691	3	0	1	1	1	0	1	0	1	1	0	0
441715	3	0	0	0	0	0	1	0	0	1	0	0
441698	3	1	0	0	1	1	0	0	0	1	0	0
441817	3	1	1	1	1	1	1	1	1	1	1	1
441753	3	1	1	0	0	1	1	1	1	1	0	0
441809	3	1	0	0	0	0	0	0	0	0	0	0
441844	3	1	1	1	1	1	1	1	1	1	1	1
441843	3	1	1	0	1	1	1	1	1	1	1	1
442111	3	1	1	1	1	1	1	1	1	1	1	1
442149	3	1	1	1	1	1	1	1	1	1	1	1
442332	3	1	1	1	1	1	1	1	1	1	1	1
442307	3	1	1	1	1	1	1	1	1	1	1	1
442555	3	1	0	0	1	1	1	0	1	1	0	0
442658	3	1	0	0	0	0	0	1	0	1	1	0
442444	3	1	0	0	0	0	0	0	0	0	0	1
442528	3	0	1	0	1	1	0	0	0	0	0	0
406652	3	0	0	0	0	0	1	0	1	1	0	1
442365	3	1	1	1	1	1	1	1	1	1	1	1
442366	3	1	1	1	1	1	1	1	1	1	1	0
442068	3	0	1	0	1	1	1	0	0	1	0	0
442430	3	1	1	1	1	1	1	1	1	1	0	0
441905	3	1	1	0	1	1	1	1	1	0	0	0
407775	3	1	1	1	1	1	1	1	1	1	1	1
406667	3	1	1	1	1	1	1	0	1	1	1	1
442363	3	1	1	1	1	1	1	1	1	1	1	1
441906	3	0	0	0	0	0	1	0	0	0	0	0
443135	3	1	1	1	1	1	1	1	0	1	1	0
443069	3	1	1	1	1	0	1	0	1	1	1	0
443184	3	0	0	0	0	0	0	1	0	0	0	0
443070	3	1	1	0	1	1	0	0	1	1	1	1
443131	3	0	0	0	1	0	0	0	0	0	0	0
443192	3	1	1	1	1	1	1	1	1	1	1	1
443415	3	1	0	0	0	0	1	0	0	0	0	0
442968	3	1	1	1	1	1	0	0	1	1	1	0
442935	3	1	1	1	0	0	0	0	1	0	0	0
443655	3	1	1	1	1	1	1	1	1	1	1	1
443519	3	1	1	1	1	1	1	1	1	1	1	1
443521	3	1	1	1	1	1	1	1	1	1	1	1
443506	3	1	1	1	1	1	1	1	1	1	1	1
443823	3	0	0	0	0	1	1	0	0	1	0	1
443507	3	1	1	1	1	1	1	1	1	1	1	1
443743	3	1	1	1	1	1	1	1	1	1	1	1
443744	3	1	1	1	1	1	1	1	1	1	1	1
443107	3	1	1	1	0	0	1	1	1	1	1	0
443994	3	1	1	1	1	1	1	1	1	1	1	1
444223	3	1	1	1	1	1	1	1	1	1	1	1
444229	3	1	0	1	1	1	1	1	0	1	1	1
444204	3	1	1	1	1	1	1	0	1	1	1	1
444297	3	1	1	1	1	1	1	0	0	1	1	1
444286	3	1	1	1	1	1	1	1	1	1	1	1
444548	3	1	1	0	0	0	0	0	0	0	0	1
444485	3	0	0	0	0	0	1	0	0	0	0	0
444865	3	1	1	1	1	1	1	1	1	1	1	1
444854	3	1	1	0	1	1	1	0	0	1	1	1
444647	3	1	1	1	1	1	1	1	1	1	1	1
444814	3	0	0	0	0	1	0	0	0	0	0	0
444751	3	0	1	1	1	0	0	1	1	0	0	1
444694	3	1	0	1	1	1	1	1	1	1	1	1
444857	3	1	1	1	1	1	1	0	1	1	0	0
445347	3	0	0	0	1	1	0	0	0	0	0	1
445337	3	1	1	1	1	1	1	1	1	1	1	1
445334	3	1	1	1	1	1	1	1	1	1	1	1
445300	3	1	1	1	1	1	1	1	1	1	1	1
445423	3	1	1	1	1	1	0	1	0	1	1	1
445421	3	0	1	0	0	0	0	1	0	1	0	0
445297	3	1	1	1	1	1	1	1	1	1	1	1
445338	3	1	1	1	1	1	0	1	1	1	1	1
445497	3	0	0	0	0	1	0	0	0	0	0	0
445489	3	1	1	1	1	0	1	1	1	1	1	1
445377	3	1	0	1	1	0	0	0	1	0	0	0
445491	3	1	0	0	0	0	1	0	0	0	1	1
445390	3	1	1	1	1	1	1	1	1	1	1	1
445985	3	1	1	1	1	0	1	0	0	1	0	0
446771	3	1	0	1	1	1	1	1	1	1	0	1
446003	3	1	1	1	1	1	1	1	1	1	1	1
446806	3	1	1	1	1	1	1	1	1	1	1	1
446929	3	1	1	1	1	1	1	1	1	1	1	1
446824	3	1	1	1	1	1	1	1	1	0	1	1
446916	3	0	0	0	0	1	0	0	0	0	0	0
446892	3	1	1	1	1	1	1	1	1	1	1	1
447055	3	0	1	1	1	1	1	1	1	1	1	1
447201	3	1	1	1	1	1	1	1	1	1	1	1
447202	3	1	0	1	1	1	1	1	1	1	1	1
446671	3	0	0	0	0	0	0	0	0	0	1	0
447060	3	1	1	1	1	1	1	1	1	1	1	1
446759	3	1	1	1	1	1	1	0	1	1	1	1
446791	3	0	1	0	0	1	1	0	0	0	1	1
446858	3	1	1	1	1	1	1	0	1	1	1	1
447183	3	1	1	0	1	0	1	1	0	1	0	0
446768	3	1	1	1	1	1	1	1	1	1	1	1
447336	3	0	1	1	0	0	0	0	0	1	0	0
447566	3	1	1	1	1	1	1	1	1	1	1	1
447448	3	1	1	1	1	1	1	1	1	1	1	1
447434	3	1	1	1	1	1	1	1	1	0	1	1
447476	3	1	1	1	1	1	1	1	1	1	1	1
447408	3	0	1	1	1	1	1	1	1	1	1	1
447231	3	1	1	1	1	1	0	1	1	1	1	1
447217	3	1	0	0	1	1	0	0	1	0	1	0
447229	3	1	1	1	1	1	1	0	0	1	0	0
447218	3	1	1	1	1	1	1	1	1	1	1	1
447216	3	1	0	0	1	1	0	0	0	0	0	0
447215	3	1	1	1	1	0	1	1	1	1	1	1
447230	3	1	1	1	1	1	1	1	1	1	0	0
447581	3	1	0	0	0	0	0	0	0	0	0	0
447591	3	1	1	1	1	1	1	1	1	1	1	1
447541	3	0	0	0	1	1	0	0	0	0	0	0
447522	3	1	1	1	0	1	1	1	1	1	1	1
448751	3	1	1	1	1	1	1	1	1	1	1	1
448745	3	1	1	1	1	1	1	1	1	1	1	1
449975	3	1	1	1	1	1	1	1	1	1	1	1
450060	3	1	1	1	1	1	0	1	1	1	1	1
449852	3	1	1	1	1	1	1	1	1	1	1	1
449792	3	1	1	1	1	1	1	1	1	1	1	1
450053	3	0	0	0	1	0	1	1	0	0	0	0
450638	3	1	1	1	1	1	1	1	1	1	1	1
450576	3	1	0	0	1	1	0	0	0	1	0	0
450595	3	1	1	1	1	1	1	1	1	1	1	1
450701	3	1	1	1	1	1	1	1	1	1	1	1
450329	3	1	1	0	0	0	0	0	0	1	1	1
450350	3	1	1	1	0	1	1	1	1	1	1	1
450362	3	0	1	0	0	0	0	0	0	0	0	0
450681	3	1	1	1	0	1	1	1	1	1	1	1
450637	3	1	1	1	0	1	1	1	1	1	1	1
450570	3	1	1	1	0	1	1	1	1	1	1	1
450574	3	1	1	1	0	1	1	0	1	1	1	0
451553	3	1	1	0	0	0	0	1	0	1	0	1
451521	3	1	1	0	0	0	0	1	0	1	0	1
451736	3	1	0	0	0	0	0	1	0	0	0	0
451698	3	1	1	1	1	1	1	1	1	1	1	1
451742	3	1	1	1	1	1	0	1	0	1	1	1
451689	3	1	0	1	0	0	0	0	0	0	0	1
452095	3	1	0	0	0	1	1	1	0	1	1	0
451923	3	1	1	1	0	1	1	1	1	0	0	1
452036	3	1	1	0	0	0	1	0	1	1	0	0
452372	3	1	1	1	0	1	1	1	1	1	1	1
452338	3	1	1	1	0	1	1	1	1	1	1	1
452498	3	1	1	1	1	1	1	1	1	1	1	1
452418	3	1	1	1	1	1	1	1	1	1	1	1
452595	3	1	0	0	1	1	1	0	0	0	0	0
452650	3	1	1	0	1	1	0	0	1	1	0	0
452596	3	1	0	0	0	1	1	0	0	0	0	0
452935	3	1	1	1	1	1	1	1	1	1	1	1
452950	3	1	1	1	1	1	1	0	1	1	1	1
452981	3	1	1	1	0	1	1	1	0	1	1	0
453121	3	1	1	1	1	1	1	1	1	1	1	1
453089	3	1	1	0	1	1	0	0	1	1	0	1
453118	3	1	1	1	1	1	1	1	1	1	1	1
452464	3	0	0	1	0	0	0	0	0	0	0	0
452371	3	1	1	1	1	1	1	1	0	1	1	0
452337	3	1	1	1	1	1	1	0	1	1	1	1
453495	3	0	1	0	1	0	1	0	1	1	0	1
453489	3	1	1	1	1	1	1	1	1	1	1	1
453453	3	1	1	1	1	1	1	1	1	1	1	1
453427	3	1	1	1	1	1	1	1	1	1	1	1
453598	3	1	1	0	1	1	1	1	1	1	1	1
453238	3	0	0	0	1	1	0	0	1	1	0	0
453560	3	1	1	0	1	1	1	1	1	1	1	1
453671	3	1	1	1	1	1	1	1	1	1	1	1
453797	3	1	1	1	1	1	1	1	1	1	1	1
453705	3	1	1	1	1	1	1	1	1	1	1	1
453929	3	0	1	1	1	1	1	1	1	1	0	1
453945	3	1	1	1	1	1	1	1	1	1	1	1
453868	3	1	0	0	0	0	0	0	1	0	0	0
452278	3	1	1	0	0	0	0	1	1	0	1	0
453772	3	1	0	0	0	0	1	0	1	0	0	0
453684	3	1	1	0	1	1	1	1	1	1	1	1
452277	3	1	1	0	1	1	0	0	1	1	1	1
454256	3	1	1	0	1	1	1	1	1	1	1	1
454255	3	1	1	0	1	1	1	1	1	1	1	1
454514	3	1	1	0	1	1	1	0	1	1	1	0
454429	3	0	0	0	1	0	0	0	0	1	0	0
454428	3	1	0	0	0	0	0	0	0	0	0	0
454564	3	1	1	0	1	1	1	1	1	1	1	1
454620	3	1	0	0	0	0	0	0	0	0	0	0
454527	3	1	1	0	1	1	1	1	1	1	1	1
454636	3	1	0	0	1	1	1	0	0	1	1	0
454886	3	1	0	0	1	0	0	1	1	0	0	0
454871	3	1	1	0	1	1	1	1	1	0	1	1
455012	3	1	1	0	1	1	1	0	1	1	1	1
454942	3	1	1	0	1	1	1	1	1	1	1	1
455090	3	0	0	0	0	0	0	0	0	0	1	0
454809	3	1	1	0	0	0	1	0	0	1	0	0
454817	3	1	1	0	1	1	1	1	1	1	1	1
454770	3	1	1	0	1	1	1	1	1	1	1	1
454967	3	1	1	0	1	1	1	1	1	1	1	1
455023	3	1	1	0	1	1	1	1	1	1	1	1
455132	3	1	0	0	1	1	1	1	1	0	1	1
455017	3	1	1	0	1	1	1	1	0	1	1	1
455556	3	1	1	0	1	1	1	0	1	1	1	1
455584	3	1	1	0	1	1	1	1	1	1	0	1
455576	3	0	0	0	1	0	0	0	1	0	0	1
455796	3	1	1	0	1	1	0	1	1	1	1	1
455703	3	1	1	0	0	1	1	1	1	1	1	0
455731	3	1	1	0	1	1	1	1	1	1	1	1
456058	3	0	0	0	1	0	0	0	0	0	0	0
455849	3	1	1	1	1	1	1	1	1	1	1	1
455873	3	0	0	0	0	0	1	0	0	0	0	0
455835	3	1	1	1	1	1	1	1	1	1	1	1
456064	3	1	1	1	1	1	1	1	1	1	1	1
456914	3	1	1	1	1	1	1	1	1	1	1	1
457091	3	1	1	1	1	1	1	1	1	1	1	1
457053	3	1	1	1	1	1	1	0	1	1	1	1
457047	3	1	1	1	1	0	1	0	1	1	1	1
457075	3	0	0	0	0	1	0	0	0	0	0	0
457264	3	1	0	0	0	0	0	0	0	0	0	0
455265	3	1	1	1	1	1	1	1	1	1	1	1
455109	3	1	1	1	1	1	1	1	1	1	1	1
455158	3	1	1	1	1	1	1	1	1	1	1	1
457432	3	1	1	1	1	0	1	1	1	0	1	1
457423	3	1	1	1	1	1	1	1	1	1	1	0
456841	3	1	1	1	1	1	0	1	1	1	1	1
457431	3	1	1	1	1	1	1	1	1	1	1	1
455552	3	1	1	1	1	0	0	1	1	1	1	1
456022	3	1	1	1	1	1	1	1	1	1	1	1
455577	3	0	0	0	1	1	0	0	1	1	0	0
456024	3	1	1	1	1	1	1	1	1	1	1	1
457684	3	1	1	1	1	1	1	0	1	1	1	1
457780	3	1	0	0	1	1	1	0	1	0	0	1
457855	3	1	1	1	1	1	1	1	1	1	1	1
457910	3	1	1	1	1	1	1	1	1	1	1	1
457923	3	1	1	1	1	1	1	1	1	1	1	0
458119	3	0	0	0	0	1	0	0	0	0	0	0
458128	3	0	0	1	0	0	0	0	0	0	0	0
458213	3	1	1	1	1	1	1	1	1	1	1	1
458414	3	1	1	1	1	1	1	1	1	1	1	1
458627	3	0	1	1	1	1	1	0	1	1	0	0
458657	3	0	0	0	1	0	0	0	0	0	0	0
458772	3	1	0	0	1	1	1	1	1	1	1	1
458756	3	1	1	0	1	1	1	1	1	1	1	1
458614	3	1	1	1	1	1	1	1	1	1	1	1
459163	3	1	1	0	1	1	1	1	1	1	1	1
458593	3	0	1	0	1	1	0	0	1	0	0	0
458865	3	1	1	1	1	1	1	1	1	1	1	1
458830	3	1	1	1	1	1	1	0	1	1	1	1
459434	3	1	1	1	1	1	1	1	1	1	1	1
459432	3	1	1	1	1	1	1	1	1	1	1	1
459398	3	1	1	1	1	1	1	1	1	1	1	1
459466	3	1	0	0	0	1	0	0	0	0	0	0
459613	3	1	1	1	1	1	1	1	1	1	1	1
459653	3	1	1	1	1	1	1	1	1	1	1	1

## Sheet: 2+
Sample ID #	DOTS Status	Rat A	Rat B	Rat C	Rat D	Rat E	Rat F	Rat G	Rat H	Rat I	Rat J	Rat K
435547	4	1	1	1	0	1	1	1	1	1	0	1
435391	4	1	1	1	1	1	1	1	1	1	1	1			DOTS Status		Rat A - K
435522	4	1	1	1	1	1	1	1	1	1	1	1			5= 3+		0= not indicated
435341	4	1	1	1	1	1	1	1	1	1	1	1			4= 2+		1 = indicated
435733	4	1	1	1	1	1	1	1	1	1	1	1			3= 1+
435365	4	1	0	1	1	1	0	0	0	1	1	0			2= AFB
435734	4	1	1	1	1	1	1	1	1	1	1	1			1= negative
435366	4	1	0	1	1	1	0	0	1	1	1	0
435848	4	1	1	1	1	1	1	1	1	1	1	1
435681	4	1	1	1	1	1	1	1	1	1	1	1
436146	4	1	1	1	1	1	1	1	1	1	1	1
436089	4	1	0	0	0	0	0	0	0	1	0	0
436079	4	0	0	1	0	0	0	0	0	0	0	1
436284	4	1	1	1	1	1	1	1	1	1	1	1
436678	4	1	1	1	1	1	1	1	1	1	1	1
436281	4	1	1	1	1	1	1	1	1	1	1	1
436802	4	1	0	0	0	0	0	0	1	0	0	0
436687	4	1	1	1	1	1	1	1	1	1	1	1
436641	4	1	0	1	1	1	1	1	1	1	1	1
436835	4	0	0	0	0	0	0	0	1	0	0	0
436996	4	1	0	0	1	1	0	0	0	0	0	0
437170	4	1	0	1	1	1	1	1	1	1	1	1
437490	4	1	0	1	1	1	1	1	1	1	1	1
437489	4	1	0	1	1	1	1	1	1	1	0	1
437557	4	1	0	0	1	1	1	0	1	1	1	1
437732	4	1	1	1	1	1	1	1	1	1	1	1
437723	4	1	1	1	0	1	1	1	1	1	1	0
437717	4	1	1	1	1	1	1	1	1	1	1	1
437823	4	1	1	0	1	0	0	1	1	0	1	1
438089	4	1	1	1	1	1	1	1	1	0	1	1
437897	4	1	0	0	1	1	1	0	0	1	1	0
438163	4	1	1	1	1	1	1	1	1	0	1	1
437677	4	0	0	0	1	0	0	0	1	1	0	0
438375	4	1	1	1	1	1	1	1	1	1	1	1
438229	4	1	1	1	1	1	1	1	1	1	1	1
438223	4	1	1	1	1	1	1	1	1	1	1	1
438352	4	1	1	1	1	1	1	0	1	1	1	1
437662	4	1	1	1	1	1	1	0	1	1	1	1
438185	4	1	0	1	1	1	1	0	1	1	1	1
438113	4	1	1	1	1	1	1	1	1	1	1	1
438449	4	1	1	1	1	1	1	1	1	1	1	1
437922	4	1	1	1	1	1	1	1	1	1	1	1
438566	4	0	1	1	1	1	1	1	1	1	1	1
438746	4	1	1	1	1	1	1	0	0	1	1	1
438975	4	1	1	1	1	1	1	1	1	1	1	1
439249	4	1	0	1	0	1	1	1	1	1	1	1
439215	4	1	1	1	1	1	1	1	1	1	1	1
439274	4	1	1	1	1	1	1	1	1	1	1	1
439301	4	1	1	1	1	1	1	1	1	1	0	1
439298	4	1	1	1	1	1	1	1	1	1	1	1
439392	4	0	1	1	1	1	1	1	1	1	1	1
439536	4	1	1	0	0	0	1	0	1	1	1	1
439713	4	1	1	1	1	1	1	1	1	1	1	1
440066	4	0	0	0	1	0	0	0	1	1	0	1
439995	4	0	0	1	1	1	0	0	0	1	0	1
439967	4	1	1	1	1	1	1	0	1	1	1	1
440243	4	1	1	1	1	1	1	1	1	1	1	1
440195	4	0	1	1	1	1	1	1	1	1	1	1
440675	4	1	0	0	0	0	0	0	0	0	0	1
440225	4	1	1	1	1	1	1	1	1	1	1	1
440196	4	0	1	1	1	1	1	1	1	1	1	1
440860	4	1	1	1	1	1	1	1	1	1	1	1
440744	4	1	1	1	1	1	1	1	1	1	1	1
440748	4	1	1	1	1	1	1	1	1	1	1	1
440619	4	1	1	1	1	1	0	1	1	1	1	1
440983	4	1	1	1	1	1	1	1	1	1	1	1
440984	4	1	1	1	1	1	1	1	1	1	1	1
440747	4	1	1	1	1	1	1	1	1	1	1	1
440746	4	1	1	1	1	1	1	1	1	1	1	1
440224	4	1	1	1	1	1	1	1	1	1	1	1
441187	4	0	0	0	0	0	0	0	0	0	0	1
441308	4	0	1	0	0	1	0	1	0	0	0	0
441169	4	0	0	0	0	0	0	0	0	0	0	1
441494	4	0	1	1	0	0	1	1	0	0	0	0
441371	4	1	1	1	1	1	1	1	1	1	1	1
441584	4	1	1	1	1	1	1	1	1	1	0	0
441692	4	1	1	1	1	1	1	1	1	1	1	1
441426	4	1	1	0	1	1	1	1	1	1	0	1
441820	4	1	1	1	1	1	1	1	1	1	1	1
439727	4	1	1	1	1	1	1	1	1	1	1	1
439714	4	1	1	1	1	1	1	1	1	1	1	1
439873	4	0	0	1	0	0	0	0	0	0	0	1
441876	4	0	0	0	0	0	0	0	0	1	0	0
442175	4	1	0	0	0	1	1	1	1	1	1	0
442154	4	1	1	1	1	1	1	1	1	1	1	1
442063	4	1	1	1	1	1	1	1	1	1	1	1
442141	4	1	1	1	1	1	1	0	1	1	1	1
442145	4	1	1	1	0	1	1	1	1	1	1	0
442585	4	1	1	0	1	0	0	1	0	1	0	0
442492	4	1	0	1	1	1	1	1	1	1	1	1
442586	4	1	1	1	1	1	1	1	1	1	1	1
406648	4	1	1	1	1	1	1	0	1	1	1	1
442386	4	1	1	1	1	1	1	1	1	1	1	1
442387	4	1	1	1	1	1	1	1	1	1	1	1
442429	4	1	1	1	1	1	1	1	1	1	1	1
441947	4	1	1	0	0	1	1	1	1	1	1	0
441948	4	1	1	1	1	1	1	1	1	1	1	0
443138	4	1	0	0	1	1	1	1	1	1	1	0
407776	4	1	1	1	1	1	1	1	1	1	1	1
442364	4	1	0	0	0	0	0	0	0	1	0	0
443275	4	1	1	0	0	0	0	0	0	1	0	0
443079	4	1	0	1	1	1	1	1	1	1	1	1
442982	4	1	1	1	1	1	1	1	1	1	1	1
443375	4	1	1	0	1	1	1	0	1	1	1	1
443400	4	1	1	1	1	1	1	1	1	1	1	1
443405	4	1	1	1	1	1	1	1	1	1	1	1
443534	4	1	1	1	1	1	1	1	1	1	1	1
443662	4	1	1	1	1	1	1	1	1	1	1	1
443516	4	1	1	1	1	1	1	1	0	1	0	0
443812	4	1	1	0	0	0	0	0	1	1	0	1
443645	4	1	1	1	1	0	0	1	1	0	1	0
444063	4	0	0	0	1	0	0	0	0	0	0	0
443966	4	1	1	1	1	1	1	0	1	1	1	1
444048	4	1	1	1	0	1	0	0	1	1	1	1
444064	4	1	1	1	1	1	1	1	1	1	1	1
444161	4	1	1	1	1	1	1	1	0	1	1	1
444173	4	1	1	1	1	1	1	1	1	1	1	1
444250	4	1	1	1	1	1	1	1	1	1	1	1
444175	4	1	1	1	1	1	1	1	0	1	1	1
444270	4	1	1	1	1	1	1	1	1	1	1	1
444298	4	1	1	1	0	1	1	0	1	1	0	0
444287	4	1	1	1	1	1	1	1	1	1	1	1
444611	4	1	1	1	1	1	1	1	1	1	1	1
444634	4	1	0	0	1	1	1	0	1	1	1	1
444618	4	1	1	1	1	1	1	1	1	1	1	1
444637	4	1	1	1	0	1	1	1	1	0	1	1
444646	4	1	1	1	1	1	1	1	1	0	1	1
444418	4	1	1	1	1	1	1	1	1	1	1	1
444436	4	1	1	1	1	1	1	1	1	1	1	1
444419	4	1	1	1	1	1	1	1	1	1	1	1
443852	4	1	1	1	1	1	1	0	1	1	1	1
444420	4	1	1	1	1	1	1	0	1	1	1	1
444424	4	1	1	1	1	1	1	1	1	1	1	1
444384	4	1	1	1	1	1	1	1	1	1	1	1
444858	4	1	1	1	0	1	1	1	1	1	1	1
444444	4	1	1	1	1	1	1	1	1	1	1	1
445136	4	1	1	1	1	1	1	1	1	1	1	1
445229	4	1	0	1	1	1	1	0	1	1	1	1
445183	4	1	1	1	1	1	1	1	1	1	1	1
445214	4	1	0	1	1	1	1	1	1	1	1	1
439539	4	1	1	1	1	1	1	1	1	1	1	1
445298	4	1	0	0	0	1	1	0	0	1	1	0
439499	4	1	1	1	1	1	1	1	1	1	1	1
446442	4	1	1	0	1	1	1	1	0	0	0	1
445045	4	1	1	0	1	1	1	0	1	1	1	0
445085	4	0	0	0	0	0	1	0	0	1	1	0
438956	4	1	1	1	1	1	1	1	1	1	0	1
446772	4	1	1	1	1	1	1	1	1	1	1	1
438944	4	1	1	1	1	1	1	0	1	1	1	1
446823	4	1	1	1	1	1	1	1	1	1	1	1
446964	4	1	1	1	1	0	1	1	1	1	1	1
446955	4	1	1	1	1	1	0	0	1	1	1	1
447172	4	1	1	1	1	1	1	1	1	1	1	1
447006	4	1	1	1	1	1	1	1	1	1	1	1
446859	4	1	1	0	1	1	1	1	1	1	1	1
447337	4	1	1	1	1	1	1	1	1	1	1	1
447553	4	0	1	1	1	0	1	0	0	1	0	1
447444	4	1	0	1	1	1	0	0	0	0	1	0
447557	4	0	0	0	0	1	0	0	0	0	0	0
447320	4	1	0	1	1	0	1	1	1	1	1	1
447263	4	1	1	1	1	1	1	1	1	1	1	1
447239	4	1	1	1	1	1	1	1	1	0	1	1
447489	4	1	1	1	1	1	1	0	0	1	0	1
447881	4	1	1	1	1	1	1	1	1	1	1	0
447799	4	1	0	1	0	1	0	0	1	0	0	0
449381	4	1	0	0	1	1	0	0	0	0	0	0
449284	4	1	1	1	1	1	1	1	1	1	1	1
449639	4	0	0	0	1	0	0	0	0	0	0	0
449229	4	1	1	1	1	1	1	1	1	1	1	1
450411	4	1	1	0	1	0	0	1	1	1	1	1
449642	4	1	0	0	0	0	0	0	0	0	0	0
450478	4	1	1	1	1	1	0	1	1	1	1	1
449954	4	1	1	1	1	1	0	1	1	1	1	1
450109	4	1	1	1	1	1	1	1	1	1	1	1
450042	4	1	1	1	1	1	1	0	1	1	1	1
450110	4	0	1	1	0	0	0	0	0	1	1	1
450102	4	1	1	1	1	1	1	1	1	1	1	1
450615	4	1	1	1	1	1	1	0	1	1	1	1
450616	4	1	1	1	1	1	1	1	1	1	1	1
450568	4	1	1	1	1	1	1	1	1	1	1	1
450571	4	1	1	1	1	0	1	1	1	1	1	1
450340	4	1	1	1	0	1	1	1	1	1	1	1
450346	4	1	1	1	0	1	1	1	1	1	1	1
450488	4	1	1	1	0	1	1	1	0	1	1	1
450337	4	1	0	1	0	1	1	1	1	1	1	0
450206	4	1	1	1	0	1	1	1	1	1	1	1
450199	4	1	1	1	0	1	1	1	1	1	1	1
449466	4	1	1	1	0	1	1	1	1	1	1	1
450594	4	1	1	1	0	1	1	1	1	1	1	1
449476	4	1	1	1	0	1	0	0	0	1	0	1
450815	4	1	1	1	0	1	1	1	1	1	1	1
450824	4	1	1	1	0	1	1	1	1	1	1	1
450819	4	1	1	1	0	1	1	1	1	1	1	1
451529	4	1	1	0	0	0	0	1	0	1	0	1
451530	4	1	1	0	0	0	0	1	0	1	0	1
451327	4	1	1	0	0	0	0	1	0	1	0	1
451377	4	1	0	0	0	0	0	0	0	1	0	0
451702	4	0	1	1	0	1	1	1	1	0	1	1
451744	4	1	1	1	1	1	1	1	1	1	1	1
451752	4	1	1	1	1	1	1	1	1	1	1	1
451753	4	1	1	1	0	1	1	1	1	1	1	1
452136	4	1	1	1	0	1	1	1	1	1	1	1
452137	4	1	1	1	0	1	1	1	1	1	1	1
452197	4	1	1	1	0	1	1	1	1	1	1	1
450973	4	1	1	1	0	1	1	0	1	1	1	1
452336	4	1	0	1	0	1	1	1	1	1	1	1
452335	4	1	1	1	0	1	0	0	1	1	0	0
452505	4	1	1	1	1	1	1	1	1	1	1	1
452627	4	1	1	1	1	1	1	0	1	1	0	1
452625	4	1	1	1	1	1	1	1	1	1	1	1
452626	4	1	1	1	1	1	1	1	1	1	1	1
452638	4	1	1	1	1	1	1	1	1	1	1	1
452609	4	1	1	1	1	1	1	1	1	1	1	1
452631	4	1	1	1	0	1	1	1	1	1	1	1
452792	4	1	1	1	1	1	1	1	1	1	1	1
452896	4	0	0	0	1	1	0	0	0	0	0	0
453226	4	1	1	1	1	1	1	1	1	1	1	1
453348	4	1	0	0	1	1	1	1	1	1	0	0
452479	4	1	1	1	1	1	1	1	1	1	1	1
453349	4	1	1	1	1	1	1	0	1	1	1	0
452470	4	0	0	1	0	0	0	0	0	1	1	0
453293	4	1	1	1	1	1	1	1	1	1	1	1
453457	4	1	1	1	1	1	1	1	1	1	1	0
453685	4	1	1	0	1	1	1	1	1	1	1	1
453572	4	1	1	0	1	1	1	1	1	1	1	1
453785	4	1	1	1	1	1	1	1	1	1	1	1
453875	4	1	1	1	1	1	1	1	1	1	1	1
453706	4	1	1	1	1	1	1	0	1	1	1	1
453876	4	1	1	1	1	1	0	0	1	1	0	0
453974	4	1	1	1	1	1	1	1	1	1	1	1
453982	4	1	1	1	0	0	1	0	1	0	0	0
454173	4	1	1	0	1	1	1	1	1	1	1	1
452225	4	1	1	0	1	1	0	1	1	0	1	1
452231	4	1	1	0	1	1	1	1	1	1	1	1
454237	4	1	1	0	1	1	1	0	0	1	1	1
454238	4	1	1	0	1	1	1	1	1	1	1	1
454503	4	0	0	0	1	0	0	0	0	0	0	1
454418	4	1	1	0	0	1	1	1	1	1	1	1
454455	4	1	0	0	1	1	1	1	1	1	1	1
454300	4	1	1	0	1	1	1	1	1	1	1	1
454410	4	1	1	0	1	1	1	1	1	1	1	1
454318	4	0	1	0	0	1	0	0	1	0	1	0
454863	4	1	1	0	1	1	1	1	1	1	1	1
454884	4	0	0	0	1	0	0	0	1	0	0	0
454696	4	1	1	0	1	1	1	1	1	1	1	1
454952	4	1	1	0	1	1	1	1	1	1	1	1
454959	4	1	1	0	1	1	1	1	1	1	1	1
455052	4	1	1	0	1	1	1	1	1	1	1	1
454522	4	0	1	0	1	0	1	1	0	1	1	1
454943	4	1	1	0	1	1	1	1	1	1	1	1
454565	4	1	1	0	1	1	1	0	1	1	1	1
454908	4	1	0	0	1	1	0	0	0	1	0	0
455129	4	1	1	0	1	1	1	1	1	1	1	1
455130	4	1	1	0	1	1	1	1	1	1	1	1
455530	4	0	0	0	0	0	1	0	0	0	1	0
455553	4	1	1	0	1	1	1	1	1	1	1	1
455519	4	1	1	0	1	1	1	1	1	1	1	1
455808	4	1	0	0	1	1	1	0	1	0	1	0
455743	4	0	1	0	1	1	1	0	1	1	0	0
455812	4	1	1	0	1	1	0	1	1	1	1	1
455699	4	0	1	0	1	0	1	0	1	1	0	0
455811	4	1	1	1	1	1	1	1	1	1	1	1
455744	4	1	1	1	1	1	1	1	1	1	1	1
455809	4	1	1	1	1	1	1	1	1	1	1	0
455878	4	0	0	0	0	0	1	0	1	0	1	1
455806	4	1	1	1	1	1	1	1	1	1	1	1
456868	4	1	1	1	1	1	1	1	1	1	1	1
456895	4	1	1	1	1	1	1	1	1	1	1	1
455654	4	1	1	1	1	1	1	1	1	1	1	1
455690	4	1	1	1	1	1	1	1	1	1	1	1
457054	4	1	1	1	1	1	1	0	1	1	1	1
457048	4	1	0	1	1	0	1	0	0	1	1	0
457222	4	1	1	1	1	1	1	1	1	1	1	1
457182	4	1	0	0	1	1	1	0	1	1	1	1
457199	4	0	0	0	0	1	0	1	1	1	1	1
456941	4	1	1	1	1	1	1	1	1	1	1	1
457272	4	1	1	1	0	0	1	1	1	1	1	1
456892	4	1	0	0	1	1	1	0	1	1	0	0
457424	4	1	1	1	1	1	1	1	1	1	1	1
456921	4	1	1	1	1	1	1	1	1	1	1	1
457620	4	1	1	1	1	1	1	1	1	1	1	1
457659	4	0	0	0	0	1	0	0	1	0	0	0
457706	4	0	1	1	1	1	1	0	1	1	0	0
457847	4	1	1	1	1	1	0	1	1	1	1	1
457926	4	1	1	1	1	1	1	1	1	1	1	1
458013	4	1	1	1	1	1	1	1	1	1	1	1
458126	4	1	1	1	1	1	1	1	1	1	1	1
458120	4	0	1	0	1	1	0	0	1	0	0	0
458232	4	1	1	1	1	1	1	1	1	1	1	1
458244	4	1	1	0	1	1	1	1	1	1	1	1
452223	4	1	1	1	1	1	1	1	1	1	1	1
458768	4	1	1	1	1	1	1	1	1	1	1	1
458590	4	1	1	1	1	1	1	1	1	1	1	1
459158	4	1	1	1	1	1	1	1	1	1	1	1
459110	4	1	1	1	1	1	1	1	1	1	1	1
458611	4	1	1	1	1	1	1	1	1	1	1	0
458731	4	0	0	0	1	0	0	1	1	1	1	1
458606	4	1	1	1	1	1	1	1	1	1	1	1
455893	4	1	1	1	1	1	1	1	1	1	1	1
455732	4	1	1	1	1	1	1	1	1	1	1	1
459289	4	1	1	1	1	1	1	1	1	1	1	1
459402	4	1	0	0	0	0	0	0	0	1	0	0
459358	4	1	1	1	1	1	1	1	1	1	1	1
459393	4	1	0	1	1	1	1	1	1	1	1	0

## Sheet: 3+
Sample ID #	DOTS Status	Rat A	Rat B	Rat C	Rat D	Rat E	Rat F	Rat G	Rat H	Rat I	Rat J	Rat K
435728	5	1	1	1	1	1	1	1	1	1	1	0
435727	5	1	1	1	1	1	1	1	1	1	1	1			DOTS Status		Rat A - K
436210	5	1	1	1	1	1	1	1	1	1	1	1			5= 3+		0= not indicated
436204	5	1	1	1	1	1	1	1	1	1	1	1			4= 2+		1 = indicated
438192	5	1	1	1	1	1	1	1	1	1	1	1			3= 1+
406668	5	1	1	1	1	1	1	1	1	1	1	0			2= AFB
448651	5	1	1	1	1	1	1	1	1	1	1	1			1= negative
448650	5	1	1	1	1	1	1	1	1	1	1	1
450207	5	0	0	1	1	0	0	0	0	0	0	0
449832	5	1	1	1	1	1	1	0	1	1	1	1
449822	5	1	1	1	1	0	1	1	1	1	1	0
450159	5	1	0	0	1	1	1	1	1	1	1	1
450599	5	0	1	1	1	0	1	1	1	1	1	1
451120	5	1	1	1	1	1	1	1	1	1	1	1
451073	5	1	1	1	1	1	1	1	1	0	1	1
451745	5	1	1	1	0	1	1	1	1	1	1	1
453786	5	0	1	1	1	0	0	0	1	0	0	0
455673	5	1	1	1	1	1	1	1	1	1	1	1
457227	5	1	1	1	1	1	1	1	1	1	1	0
454504	5	1	1	1	1	1	1	1	0	1	1	1

## Sheet: positives
Sample ID #	DOTS Status	Rat A	Rat B	Rat C	Rat D	Rat E	Rat F	Rat G	Rat H	Rat I	Rat J	Rat K
435383	2	1	1	1	1	1	0	1	1	1	1	0
435465	2	1	0	0	0	0	0	0	0	0	0	0			DOTS Status		Rat A - K
435790	2	0	1	0	1	1	1	1	0	1	1	1			5= 3+		0= not indicated
435624	2	1	0	0	0	0	0	0	0	0	1	0			4= 2+		1 = indicated
435907	2	1	1	1	1	1	1	1	1	1	1	1			3= 1+
436067	2	1	1	1	1	1	1	1	1	1	1	1			2= AFB
435887	2	1	1	0	1	1	1	1	1	1	1	0			1= negative
436313	2	1	1	1	1	1	1	1	1	1	0	1
435691	2	1	0	0	0	0	0	0	0	1	1	1
435442	2	0	1	1	1	1	1	1	1	1	0	1
436670	2	1	0	0	0	0	0	0	0	0	0	0
436314	2	1	1	0	1	0	1	1	1	1	1	1
436613	2	1	1	1	1	1	1	1	0	1	1	1
436946	2	0	0	0	0	0	1	0	1	1	0	0
436947	2	0	0	0	0	1	1	1	1	1	0	0
436980	2	1	0	1	1	1	1	1	1	1	1	1
437040	2	1	0	1	1	1	1	1	1	1	0	0
437156	2	1	0	1	1	1	1	1	1	1	1	1
437177	2	1	0	1	1	1	1	1	1	1	1	1
437450	2	0	0	0	0	0	1	1	0	1	0	0
437195	2	1	0	0	1	0	1	0	1	1	0	0
437169	2	0	0	0	0	0	1	0	0	1	0	0
437512	2	1	0	1	1	1	1	1	1	1	1	1
435569	2	1	1	1	1	1	1	1	1	1	1	1
435208	2	1	1	1	1	1	1	0	1	1	1	1
437767	2	0	0	0	1	0	1	0	0	0	0	0
437907	2	1	1	1	1	1	1	1	1	1	1	1
437886	2	1	1	1	1	1	1	1	1	1	1	1
437885	2	1	1	1	1	1	1	1	1	1	1	1
438367	2	1	1	1	1	1	1	1	1	1	1	1
438533	2	1	1	1	1	1	1	0	1	1	1	1
438561	2	0	0	0	0	0	0	0	0	0	1	0
438283	2	1	1	1	1	1	1	1	1	1	0	1
438532	2	1	1	1	1	1	1	0	0	1	1	1
438368	2	1	1	1	1	1	1	1	0	1	1	1
438282	2	0	0	0	1	1	1	0	0	1	0	0
438277	2	1	1	1	1	1	1	1	1	1	1	1
438562	2	1	1	1	1	1	1	0	1	1	1	1
439214	2	1	1	1	1	1	1	1	1	1	1	1
439211	2	1	1	1	1	0	1	1	0	1	1	1
439236	2	1	1	1	1	1	1	1	1	1	1	1
435200	2	1	1	1	1	1	1	1	1	1	1	1
435199	2	1	1	1	0	1	0	0	1	1	0	1
439472	2	0	1	1	1	1	1	1	1	1	1	1
439470	2	0	1	1	1	1	1	1	1	1	1	1
439521	2	0	0	0	1	1	1	0	0	1	0	0
439504	2	1	1	1	1	0	1	0	1	1	1	1
439744	2	0	1	0	1	0	0	0	0	0	0	0
439520	2	1	1	0	1	1	1	1	1	1	1	0
439219	2	0	0	0	0	0	1	0	0	0	0	0
439963	2	0	1	0	0	0	0	0	1	1	0	0
439855	2	1	1	1	1	1	1	1	1	1	1	1
439904	2	1	1	1	1	1	1	1	1	1	1	1
440358	2	1	1	1	1	1	1	1	1	1	1	1
439218	2	1	0	0	0	1	1	0	1	1	1	0
440357	2	1	1	1	1	1	1	0	1	1	1	0
440357	2	1	1	1	1	1	1	1	1	1	1	1
439218	2	1	0	0	0	0	0	0	0	1	1	0
440358	2	1	1	1	1	1	1	1	1	1	1	1
440570	2	1	0	0	1	1	1	0	1	1	0	0
440845	2	1	0	0	0	0	1	0	0	0	0	0
440813	2	1	1	0	1	1	1	1	1	1	0	0
440981	2	1	1	1	1	1	1	1	1	1	1	1
440980	2	1	0	1	1	1	0	0	0	0	1	1
441056	2	0	0	0	1	0	1	0	0	0	0	0
441071	2	0	0	0	0	0	0	1	0	0	0	0
441130	2	1	1	1	1	1	1	1	1	1	0	1
441599	2	1	1	0	1	1	0	0	0	0	0	1
441605	2	1	1	1	1	1	1	1	1	1	1	1
442134	2	1	0	1	1	1	0	1	1	0	1	0
442101	2	1	0	0	0	0	0	0	0	0	0	0
442313	2	0	0	0	1	1	0	0	0	0	0	0
441989	2	0	0	0	0	0	0	0	1	0	0	0
442576	2	0	1	0	0	1	0	1	0	0	0	0
442575	2	1	1	1	1	1	1	1	1	1	1	1
442787	2	0	1	0	1	1	1	1	1	1	0	1
442788	2	0	1	0	0	1	1	0	1	0	0	1
442394	2	0	0	0	1	0	0	0	0	0	0	0
442803	2	0	1	0	1	1	0	0	0	1	0	1
443191	2	1	0	0	1	1	0	0	1	0	0	0
443164	2	1	0	0	1	1	1	1	1	0	1	0
442960	2	1	1	1	1	1	1	0	1	1	0	1
443654	2	1	1	1	1	1	1	1	1	1	1	1
443635	2	0	0	0	1	1	0	1	0	0	0	0
443747	2	0	0	0	0	0	0	0	1	1	0	0
443761	2	1	0	1	1	1	1	1	1	1	0	1
444017	2	1	1	1	1	1	1	1	1	1	1	1
444293	2	1	1	1	1	1	1	1	1	1	1	1
444329	2	1	1	0	1	1	0	0	0	1	0	0
444813	2	1	1	1	1	1	1	1	1	1	1	1
445024	2	0	0	1	0	0	0	0	0	0	0	0
443881	2	1	0	0	0	0	0	0	0	0	0	0
443895	2	1	1	1	1	0	1	0	1	0	0	1
445443	2	1	0	0	1	1	1	0	1	1	1	0
445444	2	1	1	1	1	1	1	1	1	1	1	1
445485	2	1	1	1	1	1	1	0	1	1	1	1
445384	2	0	0	0	0	1	0	0	0	1	0	0
446608	2	1	0	0	0	0	1	1	0	0	0	0
446980	2	1	1	1	1	1	0	0	1	1	1	1
446981	2	1	1	1	1	1	1	1	1	1	1	1
446926	2	0	1	1	0	0	0	0	0	0	0	0
447036	2	0	0	1	1	0	0	1	0	1	0	1
447035	2	1	1	1	0	1	1	0	1	0	1	0
447333	2	0	0	0	0	1	0	0	1	0	0	0
447332	2	0	0	1	1	0	0	1	1	0	0	1
447442	2	1	1	1	1	1	1	1	1	1	1	1
447451	2	1	1	1	1	1	1	0	1	1	1	1
447673	2	0	0	0	0	0	0	1	0	0	0	0
447334	2	0	1	1	1	1	1	1	1	1	1	1
441159	2	0	1	1	1	1	0	0	1	1	1	1
441158	2	0	0	0	1	1	0	0	1	1	1	1
447961	2	0	0	0	0	1	0	0	0	0	0	0
447963	2	1	0	0	0	0	0	0	0	0	0	0
449956	2	1	1	1	1	1	0	0	0	1	1	0
450901	2	0	0	0	0	0	0	0	1	0	0	0
450269	2	0	0	0	0	0	0	0	0	1	0	0
450364	2	0	0	0	0	1	0	0	0	0	0	0
451331	2	1	0	0	0	0	0	0	0	0	0	0
450601	2	0	0	0	0	1	0	0	0	0	0	0
450839	2	1	1	1	0	1	1	1	1	1	1	1
452437	2	1	1	1	1	1	1	1	1	1	0	1
452567	2	1	1	1	1	0	0	0	1	1	0	1
452555	2	1	1	1	1	1	1	1	1	1	1	1
453044	2	1	1	1	1	1	1	1	1	1	1	1
452546	2	1	1	1	1	1	1	1	1	1	1	1
453529	2	1	1	1	1	1	1	1	1	1	1	1
453696	2	1	1	0	1	1	1	1	1	1	1	1
453695	2	0	0	0	0	0	0	0	0	1	1	0
454053	2	1	1	1	1	1	1	1	1	1	1	1
454327	2	1	1	0	1	1	1	1	1	1	1	1
455385	2	1	1	0	1	1	1	1	1	1	1	1
455559	2	1	0	0	0	0	1	0	0	0	0	0
455337	2	0	0	0	1	1	0	0	0	1	0	0
456819	2	0	0	0	0	0	1	0	0	0	0	0
456889	2	0	0	0	0	1	0	0	1	0	0	0
456838	2	1	1	1	1	1	1	1	1	1	1	1
457147	2	1	0	0	1	1	1	1	0	0	0	0
457741	2	0	1	0	0	1	1	0	1	1	0	0
457740	2	1	1	1	1	1	1	1	1	1	0	1
457975	2	1	0	1	1	1	1	0	1	1	1	1
458666	2	1	1	1	1	1	1	1	1	1	1	1
458745	2	1	1	1	1	1	1	0	1	1	1	1
458561	2	1	1	1	1	1	0	1	1	1	1	1
459474	2	0	1	0	1	0	1	0	0	0	1	0
459644	2	1	1	1	1	1	1	1	1	1	1	1
459621	2	0	0	1	1	1	1	0	1	1	1	1
435421	3	0	0	0	0	0	0	0	0	1	0	0
435504	3	1	1	1	1	1	1	1	1	1	1	1
435700	3	1	0	0	0	1	0	0	0	0	0	0
435701	3	1	1	0	1	1	1	1	0	1	1	0
435712	3	1	0	0	0	0	0	0	0	0	0	0
435847	3	1	1	1	1	1	1	1	1	1	1	1
435443	3	1	1	1	1	1	1	1	1	1	1	1
435354	3	1	1	0	1	1	0	0	1	0	0	1
435918	3	1	1	1	1	1	1	1	1	1	0	1
435934	3	1	1	1	0	1	1	1	1	1	1	1
435935	3	1	1	1	1	0	1	0	1	0	1	1
435919	3	1	0	1	0	1	1	1	1	1	1	1
435946	3	1	1	1	1	1	1	1	1	1	1	1
435626	3	1	1	1	1	1	1	0	1	1	1	1
435920	3	1	0	0	1	1	0	0	0	0	0	0
436292	3	0	0	0	0	0	1	0	0	0	0	0
436166	3	1	0	0	0	0	0	0	0	0	0	0
436456	3	1	0	1	1	0	0	1	1	1	1	1
436455	3	1	1	0	1	1	1	1	1	1	0	0
436558	3	0	0	0	1	0	0	0	1	0	0	1
436381	3	1	1	1	1	1	1	0	0	1	0	0
436565	3	1	1	0	1	0	0	0	1	1	1	1
436967	3	1	0	1	1	1	1	1	1	1	1	1
437002	3	1	0	1	1	1	1	1	1	1	1	1
436986	3	1	0	1	1	1	1	1	1	1	1	1
436987	3	1	0	0	1	1	0	0	1	0	0	0
436981	3	1	0	1	1	1	1	1	1	1	1	1
436952	3	1	0	1	1	1	1	1	1	1	1	1
436945	3	1	0	0	1	1	1	1	1	1	1	1
437087	3	1	0	1	1	1	1	1	1	1	1	1
437175	3	1	0	1	1	1	1	0	1	1	1	1
437157	3	1	0	1	1	1	1	0	1	1	1	1
437541	3	1	0	1	1	1	1	1	1	0	1	1
437513	3	1	0	1	1	1	1	0	1	1	1	1
437716	3	1	1	1	1	1	1	1	1	1	1	1
437627	3	1	1	1	1	1	1	1	1	1	1	1
437727	3	1	1	1	1	1	1	0	1	0	1	1
437778	3	0	0	0	0	0	0	0	1	1	0	0
437836	3	1	1	1	1	1	1	1	1	1	1	1
438011	3	1	1	0	1	1	1	1	0	0	0	1
437924	3	0	0	0	1	1	1	0	0	0	0	0
437933	3	1	1	0	1	1	1	0	1	0	1	1
437883	3	1	1	1	1	1	1	1	1	1	1	1
437675	3	0	0	0	0	0	0	0	0	1	0	0
437579	3	1	1	1	1	1	1	1	1	1	1	1
437894	3	1	1	1	1	1	0	0	1	1	1	1
438353	3	1	1	1	1	1	1	1	1	1	1	1
438434	3	1	1	1	1	1	1	1	0	1	1	0
438276	3	1	1	1	1	1	0	0	1	1	1	0
438284	3	1	0	0	0	0	1	0	1	0	0	0
438433	3	1	1	1	1	1	1	1	1	1	1	1
438734	3	1	0	0	0	1	0	0	0	0	0	0
438745	3	1	1	1	1	1	1	1	0	1	1	1
438800	3	1	1	1	1	1	1	1	0	1	1	1
438811	3	0	0	0	0	1	0	0	0	1	0	0
438981	3	1	1	1	1	1	1	1	1	1	0	1
438913	3	1	1	1	1	1	1	1	1	1	1	1
439237	3	1	1	1	1	1	1	1	1	1	1	1
439248	3	1	1	1	1	1	1	1	1	1	1	1
438951	3	0	0	0	1	1	1	1	1	0	0	1
439051	3	0	1	1	1	1	0	0	0	1	0	1
439189	3	1	1	0	1	0	1	1	0	1	0	0
439481	3	0	1	1	1	1	1	1	1	1	1	1
439332	3	1	1	1	1	1	1	0	1	1	1	1
439501	3	1	1	1	1	1	1	0	1	1	1	1
439541	3	1	1	0	0	1	1	0	1	1	1	1
439779	3	1	1	1	1	1	1	1	1	1	1	1
440095	3	0	0	0	0	0	0	0	1	1	0	0
440096	3	0	1	1	0	0	1	1	1	1	1	1
440079	3	1	1	1	1	1	1	1	1	1	1	1
440135	3	1	1	1	1	1	1	1	1	1	0	0
440245	3	1	1	1	1	1	1	1	0	1	1	1
440238	3	0	1	0	1	0	0	1	1	1	0	0
440329	3	1	0	0	0	1	0	0	0	0	0	0
440679	3	1	1	1	1	1	1	1	1	1	1	0
440708	3	1	0	0	0	0	1	0	0	0	1	0
440705	3	1	1	1	1	1	1	0	1	1	0	1
440755	3	0	0	0	0	0	1	0	0	0	0	0
440594	3	1	1	1	1	1	1	1	1	1	1	1
440639	3	1	1	1	1	1	1	1	1	0	1	1
440735	3	1	1	0	1	0	0	0	1	0	1	0
440957	3	0	0	0	1	0	0	0	0	0	0	0
440861	3	1	0	1	1	0	0	0	0	1	1	0
440942	3	0	0	0	1	1	0	0	1	1	0	0
441055	3	1	1	0	1	1	1	1	1	1	1	1
440344	3	1	0	1	1	1	1	1	1	1	1	1
440346	3	1	0	1	1	1	0	0	1	1	1	1
440673	3	0	0	0	0	0	1	1	1	0	1	1
441189	3	0	0	0	0	0	0	1	0	0	0	1
441190	3	1	0	0	0	1	0	1	0	0	0	0
441166	3	1	1	1	1	1	1	1	1	1	1	1
441102	3	1	1	1	1	1	1	1	1	1	1	1
441526	3	1	1	1	1	1	1	1	1	1	1	1
441517	3	1	1	1	1	1	1	1	1	1	1	1
441691	3	0	1	1	1	0	1	0	1	1	0	0
441715	3	0	0	0	0	0	1	0	0	1	0	0
441698	3	1	0	0	1	1	0	0	0	1	0	0
441817	3	1	1	1	1	1	1	1	1	1	1	1
441753	3	1	1	0	0	1	1	1	1	1	0	0
441809	3	1	0	0	0	0	0	0	0	0	0	0
441844	3	1	1	1	1	1	1	1	1	1	1	1
441843	3	1	1	0	1	1	1	1	1	1	1	1
442111	3	1	1	1	1	1	1	1	1	1	1	1
442149	3	1	1	1	1	1	1	1	1	1	1	1
442332	3	1	1	1	1	1	1	1	1	1	1	1
442307	3	1	1	1	1	1	1	1	1	1	1	1
442555	3	1	0	0	1	1	1	0	1	1	0	0
442658	3	1	0	0	0	0	0	1	0	1	1	0
442444	3	1	0	0	0	0	0	0	0	0	0	1
442528	3	0	1	0	1	1	0	0	0	0	0	0
406652	3	0	0	0	0	0	1	0	1	1	0	1
442365	3	1	1	1	1	1	1	1	1	1	1	1
442366	3	1	1	1	1	1	1	1	1	1	1	0
442068	3	0	1	0	1	1	1	0	0	1	0	0
442430	3	1	1	1	1	1	1	1	1	1	0	0
441905	3	1	1	0	1	1	1	1	1	0	0	0
407775	3	1	1	1	1	1	1	1	1	1	1	1
406667	3	1	1	1	1	1	1	0	1	1	1	1
442363	3	1	1	1	1	1	1	1	1	1	1	1
441906	3	0	0	0	0	0	1	0	0	0	0	0
443135	3	1	1	1	1	1	1	1	0	1	1	0
443069	3	1	1	1	1	0	1	0	1	1	1	0
443184	3	0	0	0	0	0	0	1	0	0	0	0
443070	3	1	1	0	1	1	0	0	1	1	1	1
443131	3	0	0	0	1	0	0	0	0	0	0	0
443192	3	1	1	1	1	1	1	1	1	1	1	1
443415	3	1	0	0	0	0	1	0	0	0	0	0
442968	3	1	1	1	1	1	0	0	1	1	1	0
442935	3	1	1	1	0	0	0	0	1	0	0	0
443655	3	1	1	1	1	1	1	1	1	1	1	1
443519	3	1	1	1	1	1	1	1	1	1	1	1
443521	3	1	1	1	1	1	1	1	1	1	1	1
443506	3	1	1	1	1	1	1	1	1	1	1	1
443823	3	0	0	0	0	1	1	0	0	1	0	1
443507	3	1	1	1	1	1	1	1	1	1	1	1
443743	3	1	1	1	1	1	1	1	1	1	1	1
443744	3	1	1	1	1	1	1	1	1	1	1	1
443107	3	1	1	1	0	0	1	1	1	1	1	0
443994	3	1	1	1	1	1	1	1	1	1	1	1
444223	3	1	1	1	1	1	1	1	1	1	1	1
444229	3	1	0	1	1	1	1	1	0	1	1	1
444204	3	1	1	1	1	1	1	0	1	1	1	1
444297	3	1	1	1	1	1	1	0	0	1	1	1
444286	3	1	1	1	1	1	1	1	1	1	1	1
444548	3	1	1	0	0	0	0	0	0	0	0	1
444485	3	0	0	0	0	0	1	0	0	0	0	0
444865	3	1	1	1	1	1	1	1	1	1	1	1
444854	3	1	1	0	1	1	1	0	0	1	1	1
444647	3	1	1	1	1	1	1	1	1	1	1	1
444814	3	0	0	0	0	1	0	0	0	0	0	0
444751	3	0	1	1	1	0	0	1	1	0	0	1
444694	3	1	0	1	1	1	1	1	1	1	1	1
444857	3	1	1	1	1	1	1	0	1	1	0	0
445347	3	0	0	0	1	1	0	0	0	0	0	1
445337	3	1	1	1	1	1	1	1	1	1	1	1
445334	3	1	1	1	1	1	1	1	1	1	1	1
445300	3	1	1	1	1	1	1	1	1	1	1	1
445423	3	1	1	1	1	1	0	1	0	1	1	1
445421	3	0	1	0	0	0	0	1	0	1	0	0
445297	3	1	1	1	1	1	1	1	1	1	1	1
445338	3	1	1	1	1	1	0	1	1	1	1	1
445497	3	0	0	0	0	1	0	0	0	0	0	0
445489	3	1	1	1	1	0	1	1	1	1	1	1
445377	3	1	0	1	1	0	0	0	1	0	0	0
445491	3	1	0	0	0	0	1	0	0	0	1	1
445390	3	1	1	1	1	1	1	1	1	1	1	1
445985	3	1	1	1	1	0	1	0	0	1	0	0
446771	3	1	0	1	1	1	1	1	1	1	0	1
446003	3	1	1	1	1	1	1	1	1	1	1	1
446806	3	1	1	1	1	1	1	1	1	1	1	1
446929	3	1	1	1	1	1	1	1	1	1	1	1
446824	3	1	1	1	1	1	1	1	1	0	1	1
446916	3	0	0	0	0	1	0	0	0	0	0	0
446892	3	1	1	1	1	1	1	1	1	1	1	1
447055	3	0	1	1	1	1	1	1	1	1	1	1
447201	3	1	1	1	1	1	1	1	1	1	1	1
447202	3	1	0	1	1	1	1	1	1	1	1	1
446671	3	0	0	0	0	0	0	0	0	0	1	0
447060	3	1	1	1	1	1	1	1	1	1	1	1
446759	3	1	1	1	1	1	1	0	1	1	1	1
446791	3	0	1	0	0	1	1	0	0	0	1	1
446858	3	1	1	1	1	1	1	0	1	1	1	1
447183	3	1	1	0	1	0	1	1	0	1	0	0
446768	3	1	1	1	1	1	1	1	1	1	1	1
447336	3	0	1	1	0	0	0	0	0	1	0	0
447566	3	1	1	1	1	1	1	1	1	1	1	1
447448	3	1	1	1	1	1	1	1	1	1	1	1
447434	3	1	1	1	1	1	1	1	1	0	1	1
447476	3	1	1	1	1	1	1	1	1	1	1	1
447408	3	0	1	1	1	1	1	1	1	1	1	1
447231	3	1	1	1	1	1	0	1	1	1	1	1
447217	3	1	0	0	1	1	0	0	1	0	1	0
447229	3	1	1	1	1	1	1	0	0	1	0	0
447218	3	1	1	1	1	1	1	1	1	1	1	1
447216	3	1	0	0	1	1	0	0	0	0	0	0
447215	3	1	1	1	1	0	1	1	1	1	1	1
447230	3	1	1	1	1	1	1	1	1	1	0	0
447581	3	1	0	0	0	0	0	0	0	0	0	0
447591	3	1	1	1	1	1	1	1	1	1	1	1
447541	3	0	0	0	1	1	0	0	0	0	0	0
447522	3	1	1	1	0	1	1	1	1	1	1	1
448751	3	1	1	1	1	1	1	1	1	1	1	1
448745	3	1	1	1	1	1	1	1	1	1	1	1
449975	3	1	1	1	1	1	1	1	1	1	1	1
450060	3	1	1	1	1	1	0	1	1	1	1	1
449852	3	1	1	1	1	1	1	1	1	1	1	1
449792	3	1	1	1	1	1	1	1	1	1	1	1
450053	3	0	0	0	1	0	1	1	0	0	0	0
450638	3	1	1	1	1	1	1	1	1	1	1	1
450576	3	1	0	0	1	1	0	0	0	1	0	0
450595	3	1	1	1	1	1	1	1	1	1	1	1
450701	3	1	1	1	1	1	1	1	1	1	1	1
450329	3	1	1	0	0	0	0	0	0	1	1	1
450350	3	1	1	1	0	1	1	1	1	1	1	1
450362	3	0	1	0	0	0	0	0	0	0	0	0
450681	3	1	1	1	0	1	1	1	1	1	1	1
450637	3	1	1	1	0	1	1	1	1	1	1	1
450570	3	1	1	1	0	1	1	1	1	1	1	1
450574	3	1	1	1	0	1	1	0	1	1	1	0
451553	3	1	1	0	0	0	0	1	0	1	0	1
451521	3	1	1	0	0	0	0	1	0	1	0	1
451736	3	1	0	0	0	0	0	1	0	0	0	0
451698	3	1	1	1	1	1	1	1	1	1	1	1
451742	3	1	1	1	1	1	0	1	0	1	1	1
451689	3	1	0	1	0	0	0	0	0	0	0	1
452095	3	1	0	0	0	1	1	1	0	1	1	0
451923	3	1	1	1	0	1	1	1	1	0	0	1
452036	3	1	1	0	0	0	1	0	1	1	0	0
452372	3	1	1	1	0	1	1	1	1	1	1	1
452338	3	1	1	1	0	1	1	1	1	1	1	1
452498	3	1	1	1	1	1	1	1	1	1	1	1
452418	3	1	1	1	1	1	1	1	1	1	1	1
452595	3	1	0	0	1	1	1	0	0	0	0	0
452650	3	1	1	0	1	1	0	0	1	1	0	0
452596	3	1	0	0	0	1	1	0	0	0	0	0
452935	3	1	1	1	1	1	1	1	1	1	1	1
452950	3	1	1	1	1	1	1	0	1	1	1	1
452981	3	1	1	1	0	1	1	1	0	1	1	0
453121	3	1	1	1	1	1	1	1	1	1	1	1
453089	3	1	1	0	1	1	0	0	1	1	0	1
453118	3	1	1	1	1	1	1	1	1	1	1	1
452464	3	0	0	1	0	0	0	0	0	0	0	0
452371	3	1	1	1	1	1	1	1	0	1	1	0
452337	3	1	1	1	1	1	1	0	1	1	1	1
453495	3	0	1	0	1	0	1	0	1	1	0	1
453489	3	1	1	1	1	1	1	1	1	1	1	1
453453	3	1	1	1	1	1	1	1	1	1	1	1
453427	3	1	1	1	1	1	1	1	1	1	1	1
453598	3	1	1	0	1	1	1	1	1	1	1	1
453238	3	0	0	0	1	1	0	0	1	1	0	0
453560	3	1	1	0	1	1	1	1	1	1	1	1
453671	3	1	1	1	1	1	1	1	1	1	1	1
453797	3	1	1	1	1	1	1	1	1	1	1	1
453705	3	1	1	1	1	1	1	1	1	1	1	1
453929	3	0	1	1	1	1	1	1	1	1	0	1
453945	3	1	1	1	1	1	1	1	1	1	1	1
453868	3	1	0	0	0	0	0	0	1	0	0	0
452278	3	1	1	0	0	0	0	1	1	0	1	0
453772	3	1	0	0	0	0	1	0	1	0	0	0
453684	3	1	1	0	1	1	1	1	1	1	1	1
452277	3	1	1	0	1	1	0	0	1	1	1	1
454256	3	1	1	0	1	1	1	1	1	1	1	1
454255	3	1	1	0	1	1	1	1	1	1	1	1
454514	3	1	1	0	1	1	1	0	1	1	1	0
454429	3	0	0	0	1	0	0	0	0	1	0	0
454428	3	1	0	0	0	0	0	0	0	0	0	0
454564	3	1	1	0	1	1	1	1	1	1	1	1
454620	3	1	0	0	0	0	0	0	0	0	0	0
454527	3	1	1	0	1	1	1	1	1	1	1	1
454636	3	1	0	0	1	1	1	0	0	1	1	0
454886	3	1	0	0	1	0	0	1	1	0	0	0
454871	3	1	1	0	1	1	1	1	1	0	1	1
455012	3	1	1	0	1	1	1	0	1	1	1	1
454942	3	1	1	0	1	1	1	1	1	1	1	1
455090	3	0	0	0	0	0	0	0	0	0	1	0
454809	3	1	1	0	0	0	1	0	0	1	0	0
454817	3	1	1	0	1	1	1	1	1	1	1	1
454770	3	1	1	0	1	1	1	1	1	1	1	1
454967	3	1	1	0	1	1	1	1	1	1	1	1
455023	3	1	1	0	1	1	1	1	1	1	1	1
455132	3	1	0	0	1	1	1	1	1	0	1	1
455017	3	1	1	0	1	1	1	1	0	1	1	1
455556	3	1	1	0	1	1	1	0	1	1	1	1
455584	3	1	1	0	1	1	1	1	1	1	0	1
455576	3	0	0	0	1	0	0	0	1	0	0	1
455796	3	1	1	0	1	1	0	1	1	1	1	1
455703	3	1	1	0	0	1	1	1	1	1	1	0
455731	3	1	1	0	1	1	1	1	1	1	1	1
456058	3	0	0	0	1	0	0	0	0	0	0	0
455849	3	1	1	1	1	1	1	1	1	1	1	1
455873	3	0	0	0	0	0	1	0	0	0	0	0
455835	3	1	1	1	1	1	1	1	1	1	1	1
456064	3	1	1	1	1	1	1	1	1	1	1	1
456914	3	1	1	1	1	1	1	1	1	1	1	1
457091	3	1	1	1	1	1	1	1	1	1	1	1
457053	3	1	1	1	1	1	1	0	1	1	1	1
457047	3	1	1	1	1	0	1	0	1	1	1	1
457075	3	0	0	0	0	1	0	0	0	0	0	0
457264	3	1	0	0	0	0	0	0	0	0	0	0
455265	3	1	1	1	1	1	1	1	1	1	1	1
455109	3	1	1	1	1	1	1	1	1	1	1	1
455158	3	1	1	1	1	1	1	1	1	1	1	1
457432	3	1	1	1	1	0	1	1	1	0	1	1
457423	3	1	1	1	1	1	1	1	1	1	1	0
456841	3	1	1	1	1	1	0	1	1	1	1	1
457431	3	1	1	1	1	1	1	1	1	1	1	1
455552	3	1	1	1	1	0	0	1	1	1	1	1
456022	3	1	1	1	1	1	1	1	1	1	1	1
455577	3	0	0	0	1	1	0	0	1	1	0	0
456024	3	1	1	1	1	1	1	1	1	1	1	1
457684	3	1	1	1	1	1	1	0	1	1	1	1
457780	3	1	0	0	1	1	1	0	1	0	0	1
457855	3	1	1	1	1	1	1	1	1	1	1	1
457910	3	1	1	1	1	1	1	1	1	1	1	1
457923	3	1	1	1	1	1	1	1	1	1	1	0
458119	3	0	0	0	0	1	0	0	0	0	0	0
458128	3	0	0	1	0	0	0	0	0	0	0	0
458213	3	1	1	1	1	1	1	1	1	1	1	1
458414	3	1	1	1	1	1	1	1	1	1	1	1
458627	3	0	1	1	1	1	1	0	1	1	0	0
458657	3	0	0	0	1	0	0	0	0	0	0	0
458772	3	1	0	0	1	1	1	1	1	1	1	1
458756	3	1	1	0	1	1	1	1	1	1	1	1
458614	3	1	1	1	1	1	1	1	1	1	1	1
459163	3	1	1	0	1	1	1	1	1	1	1	1
458593	3	0	1	0	1	1	0	0	1	0	0	0
458865	3	1	1	1	1	1	1	1	1	1	1	1
458830	3	1	1	1	1	1	1	0	1	1	1	1
459434	3	1	1	1	1	1	1	1	1	1	1	1
459432	3	1	1	1	1	1	1	1	1	1	1	1
459398	3	1	1	1	1	1	1	1	1	1	1	1
459466	3	1	0	0	0	1	0	0	0	0	0	0
459613	3	1	1	1	1	1	1	1	1	1	1	1
459653	3	1	1	1	1	1	1	1	1	1	1	1
435547	4	1	1	1	0	1	1	1	1	1	0	1
435391	4	1	1	1	1	1	1	1	1	1	1	1
435522	4	1	1	1	1	1	1	1	1	1	1	1
435341	4	1	1	1	1	1	1	1	1	1	1	1
435733	4	1	1	1	1	1	1	1	1	1	1	1
435365	4	1	0	1	1	1	0	0	0	1	1	0
435734	4	1	1	1	1	1	1	1	1	1	1	1
435366	4	1	0	1	1	1	0	0	1	1	1	0
435848	4	1	1	1	1	1	1	1	1	1	1	1
435681	4	1	1	1	1	1	1	1	1	1	1	1
436146	4	1	1	1	1	1	1	1	1	1	1	1
436089	4	1	0	0	0	0	0	0	0	1	0	0
436079	4	0	0	1	0	0	0	0	0	0	0	1
436284	4	1	1	1	1	1	1	1	1	1	1	1
436678	4	1	1	1	1	1	1	1	1	1	1	1
436281	4	1	1	1	1	1	1	1	1	1	1	1
436802	4	1	0	0	0	0	0	0	1	0	0	0
436687	4	1	1	1	1	1	1	1	1	1	1	1
436641	4	1	0	1	1	1	1	1	1	1	1	1
436835	4	0	0	0	0	0	0	0	1	0	0	0
436996	4	1	0	0	1	1	0	0	0	0	0	0
437170	4	1	0	1	1	1	1	1	1	1	1	1
437490	4	1	0	1	1	1	1	1	1	1	1	1
437489	4	1	0	1	1	1	1	1	1	1	0	1
437557	4	1	0	0	1	1	1	0	1	1	1	1
437732	4	1	1	1	1	1	1	1	1	1	1	1
437723	4	1	1	1	0	1	1	1	1	1	1	0
437717	4	1	1	1	1	1	1	1	1	1	1	1
437823	4	1	1	0	1	0	0	1	1	0	1	1
438089	4	1	1	1	1	1	1	1	1	0	1	1
437897	4	1	0	0	1	1	1	0	0	1	1	0
438163	4	1	1	1	1	1	1	1	1	0	1	1
437677	4	0	0	0	1	0	0	0	1	1	0	0
438375	4	1	1	1	1	1	1	1	1	1	1	1
438229	4	1	1	1	1	1	1	1	1	1	1	1
438223	4	1	1	1	1	1	1	1	1	1	1	1
438352	4	1	1	1	1	1	1	0	1	1	1	1
437662	4	1	1	1	1	1	1	0	1	1	1	1
438185	4	1	0	1	1	1	1	0	1	1	1	1
438113	4	1	1	1	1	1	1	1	1	1	1	1
438449	4	1	1	1	1	1	1	1	1	1	1	1
437922	4	1	1	1	1	1	1	1	1	1	1	1
438566	4	0	1	1	1	1	1	1	1	1	1	1
438746	4	1	1	1	1	1	1	0	0	1	1	1
438975	4	1	1	1	1	1	1	1	1	1	1	1
439249	4	1	0	1	0	1	1	1	1	1	1	1
439215	4	1	1	1	1	1	1	1	1	1	1	1
439274	4	1	1	1	1	1	1	1	1	1	1	1
439301	4	1	1	1	1	1	1	1	1	1	0	1
439298	4	1	1	1	1	1	1	1	1	1	1	1
439392	4	0	1	1	1	1	1	1	1	1	1	1
439536	4	1	1	0	0	0	1	0	1	1	1	1
439713	4	1	1	1	1	1	1	1	1	1	1	1
440066	4	0	0	0	1	0	0	0	1	1	0	1
439995	4	0	0	1	1	1	0	0	0	1	0	1
439967	4	1	1	1	1	1	1	0	1	1	1	1
440243	4	1	1	1	1	1	1	1	1	1	1	1
440195	4	0	1	1	1	1	1	1	1	1	1	1
440675	4	1	0	0	0	0	0	0	0	0	0	1
440225	4	1	1	1	1	1	1	1	1	1	1	1
440196	4	0	1	1	1	1	1	1	1	1	1	1
440860	4	1	1	1	1	1	1	1	1	1	1	1
440744	4	1	1	1	1	1	1	1	1	1	1	1
440748	4	1	1	1	1	1	1	1	1	1	1	1
440619	4	1	1	1	1	1	0	1	1	1	1	1
440983	4	1	1	1	1	1	1	1	1	1	1	1
440984	4	1	1	1	1	1	1	1	1	1	1	1
440747	4	1	1	1	1	1	1	1	1	1	1	1
440746	4	1	1	1	1	1	1	1	1	1	1	1
440224	4	1	1	1	1	1	1	1	1	1	1	1
441187	4	0	0	0	0	0	0	0	0	0	0	1
441308	4	0	1	0	0	1	0	1	0	0	0	0
441169	4	0	0	0	0	0	0	0	0	0	0	1
441494	4	0	1	1	0	0	1	1	0	0	0	0
441371	4	1	1	1	1	1	1	1	1	1	1	1
441584	4	1	1	1	1	1	1	1	1	1	0	0
441692	4	1	1	1	1	1	1	1	1	1	1	1
441426	4	1	1	0	1	1	1	1	1	1	0	1
441820	4	1	1	1	1	1	1	1	1	1	1	1
439727	4	1	1	1	1	1	1	1	1	1	1	1
439714	4	1	1	1	1	1	1	1	1	1	1	1
439873	4	0	0	1	0	0	0	0	0	0	0	1
441876	4	0	0	0	0	0	0	0	0	1	0	0
442175	4	1	0	0	0	1	1	1	1	1	1	0
442154	4	1	1	1	1	1	1	1	1	1	1	1
442063	4	1	1	1	1	1	1	1	1	1	1	1
442141	4	1	1	1	1	1	1	0	1	1	1	1
442145	4	1	1	1	0	1	1	1	1	1	1	0
442585	4	1	1	0	1	0	0	1	0	1	0	0
442492	4	1	0	1	1	1	1	1	1	1	1	1
442586	4	1	1	1	1	1	1	1	1	1	1	1
406648	4	1	1	1	1	1	1	0	1	1	1	1
442386	4	1	1	1	1	1	1	1	1	1	1	1
442387	4	1	1	1	1	1	1	1	1	1	1	1
442429	4	1	1	1	1	1	1	1	1	1	1	1
441947	4	1	1	0	0	1	1	1	1	1	1	0
441948	4	1	1	1	1	1	1	1	1	1	1	0
443138	4	1	0	0	1	1	1	1	1	1	1	0
407776	4	1	1	1	1	1	1	1	1	1	1	1
442364	4	1	0	0	0	0	0	0	0	1	0	0
443275	4	1	1	0	0	0	0	0	0	1	0	0
443079	4	1	0	1	1	1	1	1	1	1	1	1
442982	4	1	1	1	1	1	1	1	1	1	1	1
443375	4	1	1	0	1	1	1	0	1	1	1	1
443400	4	1	1	1	1	1	1	1	1	1	1	1
443405	4	1	1	1	1	1	1	1	1	1	1	1
443534	4	1	1	1	1	1	1	1	1	1	1	1
443662	4	1	1	1	1	1	1	1	1	1	1	1
443516	4	1	1	1	1	1	1	1	0	1	0	0
443812	4	1	1	0	0	0	0	0	1	1	0	1
443645	4	1	1	1	1	0	0	1	1	0	1	0
444063	4	0	0	0	1	0	0	0	0	0	0	0
443966	4	1	1	1	1	1	1	0	1	1	1	1
444048	4	1	1	1	0	1	0	0	1	1	1	1
444064	4	1	1	1	1	1	1	1	1	1	1	1
444161	4	1	1	1	1	1	1	1	0	1	1	1
444173	4	1	1	1	1	1	1	1	1	1	1	1
444250	4	1	1	1	1	1	1	1	1	1	1	1
444175	4	1	1	1	1	1	1	1	0	1	1	1
444270	4	1	1	1	1	1	1	1	1	1	1	1
444298	4	1	1	1	0	1	1	0	1	1	0	0
444287	4	1	1	1	1	1	1	1	1	1	1	1
444611	4	1	1	1	1	1	1	1	1	1	1	1
444634	4	1	0	0	1	1	1	0	1	1	1	1
444618	4	1	1	1	1	1	1	1	1	1	1	1
444637	4	1	1	1	0	1	1	1	1	0	1	1
444646	4	1	1	1	1	1	1	1	1	0	1	1
444418	4	1	1	1	1	1	1	1	1	1	1	1
444436	4	1	1	1	1	1	1	1	1	1	1	1
444419	4	1	1	1	1	1	1	1	1	1	1	1
443852	4	1	1	1	1	1	1	0	1	1	1	1
444420	4	1	1	1	1	1	1	0	1	1	1	1
444424	4	1	1	1	1	1	1	1	1	1	1	1
444384	4	1	1	1	1	1	1	1	1	1	1	1
444858	4	1	1	1	0	1	1	1	1	1	1	1
444444	4	1	1	1	1	1	1	1	1	1	1	1
445136	4	1	1	1	1	1	1	1	1	1	1	1
445229	4	1	0	1	1	1	1	0	1	1	1	1
445183	4	1	1	1	1	1	1	1	1	1	1	1
445214	4	1	0	1	1	1	1	1	1	1	1	1
439539	4	1	1	1	1	1	1	1	1	1	1	1
445298	4	1	0	0	0	1	1	0	0	1	1	0
439499	4	1	1	1	1	1	1	1	1	1	1	1
446442	4	1	1	0	1	1	1	1	0	0	0	1
445045	4	1	1	0	1	1	1	0	1	1	1	0
445085	4	0	0	0	0	0	1	0	0	1	1	0
438956	4	1	1	1	1	1	1	1	1	1	0	1
446772	4	1	1	1	1	1	1	1	1	1	1	1
438944	4	1	1	1	1	1	1	0	1	1	1	1
446823	4	1	1	1	1	1	1	1	1	1	1	1
446964	4	1	1	1	1	0	1	1	1	1	1	1
446955	4	1	1	1	1	1	0	0	1	1	1	1
447172	4	1	1	1	1	1	1	1	1	1	1	1
447006	4	1	1	1	1	1	1	1	1	1	1	1
446859	4	1	1	0	1	1	1	1	1	1	1	1
447337	4	1	1	1	1	1	1	1	1	1	1	1
447553	4	0	1	1	1	0	1	0	0	1	0	1
447444	4	1	0	1	1	1	0	0	0	0	1	0
447557	4	0	0	0	0	1	0	0	0	0	0	0
447320	4	1	0	1	1	0	1	1	1	1	1	1
447263	4	1	1	1	1	1	1	1	1	1	1	1
447239	4	1	1	1	1	1	1	1	1	0	1	1
447489	4	1	1	1	1	1	1	0	0	1	0	1
447881	4	1	1	1	1	1	1	1	1	1	1	0
447799	4	1	0	1	0	1	0	0	1	0	0	0
449381	4	1	0	0	1	1	0	0	0	0	0	0
449284	4	1	1	1	1	1	1	1	1	1	1	1
449639	4	0	0	0	1	0	0	0	0	0	0	0
449229	4	1	1	1	1	1	1	1	1	1	1	1
450411	4	1	1	0	1	0	0	1	1	1	1	1
449642	4	1	0	0	0	0	0	0	0	0	0	0
450478	4	1	1	1	1	1	0	1	1	1	1	1
449954	4	1	1	1	1	1	0	1	1	1	1	1
450109	4	1	1	1	1	1	1	1	1	1	1	1
450042	4	1	1	1	1	1	1	0	1	1	1	1
450110	4	0	1	1	0	0	0	0	0	1	1	1
450102	4	1	1	1	1	1	1	1	1	1	1	1
450615	4	1	1	1	1	1	1	0	1	1	1	1
450616	4	1	1	1	1	1	1	1	1	1	1	1
450568	4	1	1	1	1	1	1	1	1	1	1	1
450571	4	1	1	1	1	0	1	1	1	1	1	1
450340	4	1	1	1	0	1	1	1	1	1	1	1
450346	4	1	1	1	0	1	1	1	1	1	1	1
450488	4	1	1	1	0	1	1	1	0	1	1	1
450337	4	1	0	1	0	1	1	1	1	1	1	0
450206	4	1	1	1	0	1	1	1	1	1	1	1
450199	4	1	1	1	0	1	1	1	1	1	1	1
449466	4	1	1	1	0	1	1	1	1	1	1	1
450594	4	1	1	1	0	1	1	1	1	1	1	1
449476	4	1	1	1	0	1	0	0	0	1	0	1
450815	4	1	1	1	0	1	1	1	1	1	1	1
450824	4	1	1	1	0	1	1	1	1	1	1	1
450819	4	1	1	1	0	1	1	1	1	1	1	1
451529	4	1	1	0	0	0	0	1	0	1	0	1
451530	4	1	1	0	0	0	0	1	0	1	0	1
451327	4	1	1	0	0	0	0	1	0	1	0	1
451377	4	1	0	0	0	0	0	0	0	1	0	0
451702	4	0	1	1	0	1	1	1	1	0	1	1
451744	4	1	1	1	1	1	1	1	1	1	1	1
451752	4	1	1	1	1	1	1	1	1	1	1	1
451753	4	1	1	1	0	1	1	1	1	1	1	1
452136	4	1	1	1	0	1	1	1	1	1	1	1
452137	4	1	1	1	0	1	1	1	1	1	1	1
452197	4	1	1	1	0	1	1	1	1	1	1	1
450973	4	1	1	1	0	1	1	0	1	1	1	1
452336	4	1	0	1	0	1	1	1	1	1	1	1
452335	4	1	1	1	0	1	0	0	1	1	0	0
452505	4	1	1	1	1	1	1	1	1	1	1	1
452627	4	1	1	1	1	1	1	0	1	1	0	1
452625	4	1	1	1	1	1	1	1	1	1	1	1
452626	4	1	1	1	1	1	1	1	1	1	1	1
452638	4	1	1	1	1	1	1	1	1	1	1	1
452609	4	1	1	1	1	1	1	1	1	1	1	1
452631	4	1	1	1	0	1	1	1	1	1	1	1
452792	4	1	1	1	1	1	1	1	1	1	1	1
452896	4	0	0	0	1	1	0	0	0	0	0	0
453226	4	1	1	1	1	1	1	1	1	1	1	1
453348	4	1	0	0	1	1	1	1	1	1	0	0
452479	4	1	1	1	1	1	1	1	1	1	1	1
453349	4	1	1	1	1	1	1	0	1	1	1	0
452470	4	0	0	1	0	0	0	0	0	1	1	0
453293	4	1	1	1	1	1	1	1	1	1	1	1
453457	4	1	1	1	1	1	1	1	1	1	1	0
453685	4	1	1	0	1	1	1	1	1	1	1	1
453572	4	1	1	0	1	1	1	1	1	1	1	1
453785	4	1	1	1	1	1	1	1	1	1	1	1
453875	4	1	1	1	1	1	1	1	1	1	1	1
453706	4	1	1	1	1	1	1	0	1	1	1	1
453876	4	1	1	1	1	1	0	0	1	1	0	0
453974	4	1	1	1	1	1	1	1	1	1	1	1
453982	4	1	1	1	0	0	1	0	1	0	0	0
454173	4	1	1	0	1	1	1	1	1	1	1	1
452225	4	1	1	0	1	1	0	1	1	0	1	1
452231	4	1	1	0	1	1	1	1	1	1	1	1
454237	4	1	1	0	1	1	1	0	0	1	1	1
454238	4	1	1	0	1	1	1	1	1	1	1	1
454503	4	0	0	0	1	0	0	0	0	0	0	1
454418	4	1	1	0	0	1	1	1	1	1	1	1
454455	4	1	0	0	1	1	1	1	1	1	1	1
454300	4	1	1	0	1	1	1	1	1	1	1	1
454410	4	1	1	0	1	1	1	1	1	1	1	1
454318	4	0	1	0	0	1	0	0	1	0	1	0
454863	4	1	1	0	1	1	1	1	1	1	1	1
454884	4	0	0	0	1	0	0	0	1	0	0	0
454696	4	1	1	0	1	1	1	1	1	1	1	1
454952	4	1	1	0	1	1	1	1	1	1	1	1
454959	4	1	1	0	1	1	1	1	1	1	1	1
455052	4	1	1	0	1	1	1	1	1	1	1	1
454522	4	0	1	0	1	0	1	1	0	1	1	1
454943	4	1	1	0	1	1	1	1	1	1	1	1
454565	4	1	1	0	1	1	1	0	1	1	1	1
454908	4	1	0	0	1	1	0	0	0	1	0	0
455129	4	1	1	0	1	1	1	1	1	1	1	1
455130	4	1	1	0	1	1	1	1	1	1	1	1
455530	4	0	0	0	0	0	1	0	0	0	1	0
455553	4	1	1	0	1	1	1	1	1	1	1	1
455519	4	1	1	0	1	1	1	1	1	1	1	1
455808	4	1	0	0	1	1	1	0	1	0	1	0
455743	4	0	1	0	1	1	1	0	1	1	0	0
455812	4	1	1	0	1	1	0	1	1	1	1	1
455699	4	0	1	0	1	0	1	0	1	1	0	0
455811	4	1	1	1	1	1	1	1	1	1	1	1
455744	4	1	1	1	1	1	1	1	1	1	1	1
455809	4	1	1	1	1	1	1	1	1	1	1	0
455878	4	0	0	0	0	0	1	0	1	0	1	1
455806	4	1	1	1	1	1	1	1	1	1	1	1
456868	4	1	1	1	1	1	1	1	1	1	1	1
456895	4	1	1	1	1	1	1	1	1	1	1	1
455654	4	1	1	1	1	1	1	1	1	1	1	1
455690	4	1	1	1	1	1	1	1	1	1	1	1
457054	4	1	1	1	1	1	1	0	1	1	1	1
457048	4	1	0	1	1	0	1	0	0	1	1	0
457222	4	1	1	1	1	1	1	1	1	1	1	1
457182	4	1	0	0	1	1	1	0	1	1	1	1
457199	4	0	0	0	0	1	0	1	1	1	1	1
456941	4	1	1	1	1	1	1	1	1	1	1	1
457272	4	1	1	1	0	0	1	1	1	1	1	1
456892	4	1	0	0	1	1	1	0	1	1	0	0
457424	4	1	1	1	1	1	1	1	1	1	1	1
456921	4	1	1	1	1	1	1	1	1	1	1	1
457620	4	1	1	1	1	1	1	1	1	1	1	1
457659	4	0	0	0	0	1	0	0	1	0	0	0
457706	4	0	1	1	1	1	1	0	1	1	0	0
457847	4	1	1	1	1	1	0	1	1	1	1	1
457926	4	1	1	1	1	1	1	1	1	1	1	1
458013	4	1	1	1	1	1	1	1	1	1	1	1
458126	4	1	1	1	1	1	1	1	1	1	1	1
458120	4	0	1	0	1	1	0	0	1	0	0	0
458232	4	1	1	1	1	1	1	1	1	1	1	1
458244	4	1	1	0	1	1	1	1	1	1	1	1
452223	4	1	1	1	1	1	1	1	1	1	1	1
458768	4	1	1	1	1	1	1	1	1	1	1	1
458590	4	1	1	1	1	1	1	1	1	1	1	1
459158	4	1	1	1	1	1	1	1	1	1	1	1
459110	4	1	1	1	1	1	1	1	1	1	1	1
458611	4	1	1	1	1	1	1	1	1	1	1	0
458731	4	0	0	0	1	0	0	1	1	1	1	1
458606	4	1	1	1	1	1	1	1	1	1	1	1
455893	4	1	1	1	1	1	1	1	1	1	1	1
455732	4	1	1	1	1	1	1	1	1	1	1	1
459289	4	1	1	1	1	1	1	1	1	1	1	1
459402	4	1	0	0	0	0	0	0	0	1	0	0
459358	4	1	1	1	1	1	1	1	1	1	1	1
459393	4	1	0	1	1	1	1	1	1	1	1	0
435728	5	1	1	1	1	1	1	1	1	1	1	0
435727	5	1	1	1	1	1	1	1	1	1	1	1
436210	5	1	1	1	1	1	1	1	1	1	1	1
436204	5	1	1	1	1	1	1	1	1	1	1	1
438192	5	1	1	1	1	1	1	1	1	1	1	1
406668	5	1	1	1	1	1	1	1	1	1	1	0
448651	5	1	1	1	1	1	1	1	1	1	1	1
448650	5	1	1	1	1	1	1	1	1	1	1	1
450207	5	0	0	1	1	0	0	0	0	0	0	0
449832	5	1	1	1	1	1	1	0	1	1	1	1
449822	5	1	1	1	1	0	1	1	1	1	1	0
450159	5	1	0	0	1	1	1	1	1	1	1	1
450599	5	0	1	1	1	0	1	1	1	1	1	1
451120	5	1	1	1	1	1	1	1	1	1	1	1
451073	5	1	1	1	1	1	1	1	1	0	1	1
451745	5	1	1	1	0	1	1	1	1	1	1	1
453786	5	0	1	1	1	0	0	0	1	0	0	0
455673	5	1	1	1	1	1	1	1	1	1	1	1
457227	5	1	1	1	1	1	1	1	1	1	1	0
454504	5	1	1	1	1	1	1	1	0	1	1	1

## Sheet: blind
Sample ID #	DOTS Status	Rat A	Rat B	Rat C	Rat D	Rat E	Rat F	Rat G	Rat H	Rat I	Rat J	Rat K
435199	2	1	1	1	0	1	0	0	1	1	0	1
435421	3	0	0	0	0	0	0	0	0	1	0	0			DOTS Status		Rat A - K
435734	4	1	1	1	1	1	1	1	1	1	1	1			5= 3+		0= not indicated
435847	3	1	1	1	1	1	1	1	1	1	1	1			4= 2+		1 = indicated
435919	3	1	0	1	0	1	1	1	1	1	1	1			3= 1+
435920	3	1	0	0	1	1	0	0	0	0	0	0			2= AFB
436079	4	0	0	1	0	0	0	0	0	0	0	1			1= negative
436166	3	1	0	0	0	0	0	0	0	0	0	0
436281	4	1	1	1	1	1	1	1	1	1	1	1
436381	3	1	1	1	1	1	1	0	0	1	0	0
436945	3	1	0	0	1	1	1	1	1	1	1	1
436981	3	1	0	1	1	1	1	1	1	1	1	1
437157	3	1	0	1	1	1	1	0	1	1	1	1
437541	3	1	0	1	1	1	1	1	1	0	1	1
437677	4	0	0	0	1	0	0	0	1	1	0	0
437723	4	1	1	1	0	1	1	1	1	1	1	0
437727	3	1	1	1	1	1	1	0	1	0	1	1
437883	3	1	1	1	1	1	1	1	1	1	1	1
437933	3	1	1	0	1	1	1	0	1	0	1	1
438276	3	1	1	1	1	1	0	0	1	1	1	0
438367	2	1	1	1	1	1	1	1	1	1	1	1
438566	4	0	1	1	1	1	1	1	1	1	1	1
438811	3	0	0	0	0	1	0	0	0	1	0	0
438951	3	0	0	0	1	1	1	1	1	0	0	1
438981	3	1	1	1	1	1	1	1	1	1	0	1
439189	3	1	1	0	1	0	1	1	0	1	0	0
439249	4	1	0	1	0	1	1	1	1	1	1	1
439501	3	1	1	1	1	1	1	0	1	1	1	1
439536	4	1	1	0	0	0	1	0	1	1	1	1
439539	4	1	1	1	1	1	1	1	1	1	1	1
439995	4	0	0	1	1	1	0	0	0	1	0	1
440079	3	1	1	1	1	1	1	1	1	1	1	1
440195	4	0	1	1	1	1	1	1	1	1	1	1
440196	4	0	1	1	1	1	1	1	1	1	1	1
440238	3	0	1	0	1	0	0	1	1	1	0	0
440619	4	1	1	1	1	1	0	1	1	1	1	1
440673	3	0	0	0	0	0	1	1	1	0	1	1
440708	3	1	0	0	0	0	1	0	0	0	1	0
440747	4	1	1	1	1	1	1	1	1	1	1	1
440748	4	1	1	1	1	1	1	1	1	1	1	1
440755	3	0	0	0	0	0	1	0	0	0	0	0
440861	3	1	0	1	1	0	0	0	0	1	1	0
441102	3	1	1	1	1	1	1	1	1	1	1	1
441308	4	0	1	0	0	1	0	1	0	0	0	0
441426	4	1	1	0	1	1	1	1	1	1	0	1
441691	3	0	1	1	1	0	1	0	1	1	0	0
441809	3	1	0	0	0	0	0	0	0	0	0	0
441876	4	0	0	0	0	0	0	0	0	1	0	0
442111	3	1	1	1	1	1	1	1	1	1	1	1
442444	3	1	0	0	0	0	0	0	0	0	0	1
442585	4	1	1	0	1	0	0	1	0	1	0	0
443079	4	1	0	1	1	1	1	1	1	1	1	1
443107	3	1	1	1	0	0	1	1	1	1	1	0
443135	3	1	1	1	1	1	1	1	0	1	1	0
443375	4	1	1	0	1	1	1	0	1	1	1	1
443415	3	1	0	0	0	0	1	0	0	0	0	0
443655	3	1	1	1	1	1	1	1	1	1	1	1
443743	3	1	1	1	1	1	1	1	1	1	1	1
443812	4	1	1	0	0	0	0	0	1	1	0	1
444063	4	0	0	0	1	0	0	0	0	0	0	0
444270	4	1	1	1	1	1	1	1	1	1	1	1
444420	4	1	1	1	1	1	1	0	1	1	1	1
444424	4	1	1	1	1	1	1	1	1	1	1	1
444548	3	1	1	0	0	0	0	0	0	0	0	1
444646	4	1	1	1	1	1	1	1	1	0	1	1
444814	3	0	0	0	0	1	0	0	0	0	0	0
444854	3	1	1	0	1	1	1	0	0	1	1	1
445085	4	0	0	0	0	0	1	0	0	1	1	0
445136	4	1	1	1	1	1	1	1	1	1	1	1
445347	3	0	0	0	1	1	0	0	0	0	0	1
445423	3	1	1	1	1	1	0	1	0	1	1	1
445497	3	0	0	0	0	1	0	0	0	0	0	0
446771	3	1	0	1	1	1	1	1	1	1	0	1
446772	4	1	1	1	1	1	1	1	1	1	1	1
446791	3	0	1	0	0	1	1	0	0	0	1	1
446824	3	1	1	1	1	1	1	1	1	0	1	1
446859	4	1	1	0	1	1	1	1	1	1	1	1
446955	4	1	1	1	1	1	0	0	1	1	1	1
447006	4	1	1	1	1	1	1	1	1	1	1	1
447202	3	1	0	1	1	1	1	1	1	1	1	1
447215	3	1	1	1	1	0	1	1	1	1	1	1
447217	3	1	0	0	1	1	0	0	1	0	1	0
447239	4	1	1	1	1	1	1	1	1	0	1	1
447320	4	1	0	1	1	0	1	1	1	1	1	1
447408	3	0	1	1	1	1	1	1	1	1	1	1
447444	4	1	0	1	1	1	0	0	0	0	1	0
447799	4	1	0	1	0	1	0	0	1	0	0	0
449642	4	1	0	0	0	0	0	0	0	0	0	0
450060	3	1	1	1	1	1	0	1	1	1	1	1
450159	5	1	0	0	1	1	1	1	1	1	1	1
450350	3	1	1	1	0	1	1	1	1	1	1	1
450571	4	1	1	1	1	0	1	1	1	1	1	1
450594	4	1	1	1	0	1	1	1	1	1	1	1
450901	2	0	0	0	0	0	0	0	1	0	0	0
451073	5	1	1	1	1	1	1	1	1	0	1	1
451377	4	1	0	0	0	0	0	0	0	1	0	0
451702	4	0	1	1	0	1	1	1	1	0	1	1
452225	4	1	1	0	1	1	0	1	1	0	1	1
452596	3	1	0	0	0	1	1	0	0	0	0	0
452631	4	1	1	1	0	1	1	1	1	1	1	1
452981	3	1	1	1	0	1	1	1	0	1	1	0
453348	4	1	0	0	1	1	1	1	1	1	0	0
453489	3	1	1	1	1	1	1	1	1	1	1	1
453671	3	1	1	1	1	1	1	1	1	1	1	1
453772	3	1	0	0	0	0	1	0	1	0	0	0
453875	4	1	1	1	1	1	1	1	1	1	1	1
453929	3	0	1	1	1	1	1	1	1	1	0	1
454318	4	0	1	0	0	1	0	0	1	0	1	0
454429	3	0	0	0	1	0	0	0	0	1	0	0
454522	4	0	1	0	1	0	1	1	0	1	1	1
454564	3	1	1	0	1	1	1	1	1	1	1	1
454809	3	1	1	0	0	0	1	0	0	1	0	0
455132	3	1	0	0	1	1	1	1	1	0	1	1
455552	3	1	1	1	1	0	0	1	1	1	1	1
455553	4	1	1	0	1	1	1	1	1	1	1	1
455584	3	1	1	0	1	1	1	1	1	1	0	1
455703	3	1	1	0	0	1	1	1	1	1	1	0
455744	4	1	1	1	1	1	1	1	1	1	1	1
455808	4	1	0	0	1	1	1	0	1	0	1	0
455849	3	1	1	1	1	1	1	1	1	1	1	1
456895	4	1	1	1	1	1	1	1	1	1	1	1
457047	3	1	1	1	1	0	1	0	1	1	1	1
457048	4	1	0	1	1	0	1	0	0	1	1	0
457199	4	0	0	0	0	1	0	1	1	1	1	1
457264	3	1	0	0	0	0	0	0	0	0	0	0
457272	4	1	1	1	0	0	1	1	1	1	1	1
457432	3	1	1	1	1	0	1	1	1	0	1	1
458593	3	0	1	0	1	1	0	0	1	0	0	0
458731	4	0	0	0	1	0	0	1	1	1	1	1
459402	4	1	0	0	0	0	0	0	0	1	0	0
459613	3	1	1	1	1	1	1	1	1	1	1	1
