# Supplementary material for: Reproducibility of African giant pouched rats detecting Mycobacterium tuberculosis
Source: BMC Infect Dis. 2017 Apr 24;17:298. doi: 10.1186/s12879-017-2347-3 (PMC5402322; doi:10.1186/s12879-017-2347-3)
Supplement: Supplementary file 4 — Group Two Inter-Reliability. (XLSX 2235 kb) [file 12879_2017_2347_MOESM4_ESM.xlsx]

## Sheet: all
Sample ID #	DOTS Status	Rat L	Rat M	Rat N	Rat O	Rat P	Rat Q	Rat R	Rat S	Rat T	Rat U	Rat V
435679	4	1	1	1	1	1	1	0	1	0	1	0
435678	4	1	1	1	1	1	1	0	1	0	1	0			DOTS Status		Rat L - V
435698	2	0	1	0	0	0	1	0	0	0	0	0			5= 3+		0= not indicated
435671	5	1	1	1	1	1	1	0	1	0	1	0			4= 2+		1 = indicated
435708	3	0	1	0	0	0	0	0	1	0	0	0			3= 1+
435670	4	1	1	1	0	0	1	0	0	0	1	0			2= AFB
435680	3	0	1	1	1	1	1	0	1	0	1	0			1= negative
435690	2	0	0	0	1	0	1	0	1	0	0	0
435707	3	0	0	0	0	0	1	0	0	0	0	0
435908	4	1	1	1	1	1	1	1	1	0	1	0
435840	3	1	1	1	1	1	1	1	1	0	1	0
435899	2	1	1	1	1	1	1	1	1	0	1	0
435888	2	0	0	0	0	1	0	0	0	0	0	0
435662	4	1	1	1	0	1	1	1	1	0	1	0
435900	3	1	1	1	1	1	1	1	1	0	1	0
435839	4	1	1	1	1	1	1	1	1	0	1	0
435649	5	1	1	1	1	1	1	1	1	0	1	0
435625	3	0	0	1	1	0	0	0	1	0	1	0
435351	3	0	0	1	0	0	0	1	0	0	0	0
435368	4	0	0	1	1	0	1	1	1	0	1	0
435028	4	0	1	1	1	1	1	1	1	0	1	0
436035	2	0	0	1	0	0	1	0	0	0	0	0
435546	3	0	0	1	1	1	1	1	1	0	1	0
435999	3	1	1	1	1	1	1	1	1	0	1	0
435975	2	1	1	1	1	1	1	1	1	0	1	0
435353	3	0	0	1	1	0	1	1	1	0	0	0
435590	4	1	1	1	0	1	1	1	1	0	1	0
435648	3	0	0	1	0	0	1	1	1	0	0	0
435606	5	1	1	1	0	1	1	1	1	0	1	0
435630	3	0	1	1	0	1	1	1	1	0	0	0
435585	4	1	1	1	0	1	1	1	1	0	1	0
435607	5	0	0	1	0	0	1	1	1	0	0	0
436000	3	0	0	1	0	0	1	1	0	0	1	0
436165	3	0	0	0	0	0	0	1	0	0	1	0
436285	4	1	1	0	0	1	1	1	1	0	1	0
435974	2	1	0	0	0	0	1	1	1	0	1	0
436551	3	1	1	1	1	1	1	0	1	1	1	0
436612	2	1	0	1	1	1	1	1	1	1	1	0
436532	4	1	1	1	1	1	1	1	1	1	1	0
436380	3	0	0	0	0	0	1	0	0	0	0	0
436613	2	1	0	1	1	1	1	1	1	1	1	0
436226	4	1	1	1	1	1	1	1	1	1	1	0
436557	2	0	0	0	1	0	1	0	1	0	0	0
436193	3	1	1	1	0	1	1	1	1	0	1	0
436531	3	1	1	1	1	1	1	1	1	1	1	0
436533	4	1	1	1	1	1	0	1	1	1	1	0
436741	3	1	1	1	1	1	1	0	1	1	1	0
436470	4	0	0	0	1	0	1	0	1	0	0	0
436756	4	1	1	1	1	1	1	1	1	1	1	0
436742	3	1	1	1	1	1	1	1	1	1	1	0
436724	2	0	1	0	0	0	1	1	0	0	1	0
436677	4	1	1	1	1	1	1	1	1	1	1	0
436293	3	1	1	1	0	1	1	0	1	0	1	0
436471	3	1	1	1	1	0	1	1	1	1	1	0
436697	3	0	1	0	1	0	1	0	1	0	1	0
436602	4	1	1	1	1	1	1	1	1	1	1	0
436819	4	0	0	1	1	1	0	1	1	0	1	0
436698	3	0	0	0	0	0	0	1	1	1	0	0
436926	2	1	1	1	1	1	1	1	1	1	1	0
436801	3	1	1	1	0	0	1	0	1	0	1	0
436703	4	0	0	1	1	0	0	1	1	1	0	0
436700	3	1	1	1	1	0	1	1	1	1	1	0
436600	4	1	1	1	1	0	1	1	1	1	1	0
436829	3	1	0	0	0	0	0	0	1	0	0	0
436994	3	0	1	0	1	0	0	0	0	0	0	0
437020	2	1	1	1	1	1	1	1	1	1	0	0
436915	4	1	1	1	1	1	1	1	1	1	1	0
436878	4	1	1	1	1	1	1	1	1	1	1	0
437021	3	1	1	1	1	1	1	1	1	1	1	0
437041	3	1	1	1	1	1	1	1	1	1	1	0
437037	2	1	1	1	1	1	1	1	1	1	1	0
437306	3	1	0	1	1	1	1	1	1	1	0	0
435561	2	0	0	1	0	0	1	1	1	1	0	0
437295	3	0	0	0	1	0	1	1	1	1	0	0
437225	4	0	1	1	0	1	1	0	1	0	0	0
437303	3	0	1	1	1	1	1	1	1	1	1	0
436911	4	1	1	0	1	1	1	1	1	1	1	0
437151	3	1	0	0	1	0	0	1	0	1	0	0
437036	2	1	1	1	1	1	1	0	1	1	1	0
437331	3	1	1	1	1	1	0	1	1	1	1	0
437343	3	0	1	0	0	0	0	0	1	0	1	0
437378	3	0	0	0	1	1	0	0	1	0	1	0
437305	4	1	1	1	1	1	1	1	1	1	1	0
437402	2	1	1	1	1	1	1	1	1	1	1	0
437393	2	1	1	1	1	1	1	1	1	1	1	0
437148	4	0	1	1	1	1	1	1	1	1	1	0
437322	2	0	0	0	0	0	0	0	0	1	0	0
437377	3	1	1	1	1	1	1	1	1	1	0	0
437394	3	1	1	0	1	0	1	1	1	1	1	0
437330	4	0	0	1	1	0	0	1	0	1	1	1
437403	2	1	1	1	1	1	1	1	1	1	1	1
437497	3	0	0	1	0	0	0	1	0	0	0	0
436831	4	0	0	0	0	0	0	1	1	0	0	0
437593	3	0	0	0	0	0	0	1	0	0	0	0
435699	2	1	1	1	0	1	1	1	1	1	1	1
437704	2	0	1	0	1	0	1	1	0	0	0	1
437674	3	1	1	1	1	1	1	1	1	1	1	1
437673	4	1	1	1	1	1	1	1	1	1	1	1
437676	3	1	1	1	1	0	1	1	1	1	1	0
437835	3	1	1	1	1	1	1	1	1	1	1	0
437764	2	0	1	0	0	0	1	1	0	0	1	0
437772	4	1	1	1	1	1	1	1	1	1	1	0
437768	2	0	1	1	0	0	1	1	1	0	1	0
437777	2	1	1	1	1	1	1	0	0	1	1	1
437814	4	1	0	1	1	1	1	1	1	1	1	1
437827	4	1	0	1	1	1	1	1	1	1	1	1
437804	3	1	0	0	1	0	0	0	0	0	0	0
437786	2	1	0	1	1	1	1	0	1	1	1	1
437782	2	1	1	1	1	1	1	1	1	1	1	0
437807	3	1	1	1	1	1	1	1	1	1	1	0
437812	3	1	0	1	1	0	1	1	1	1	1	0
438100	3	0	0	0	0	0	1	0	1	0	1	0
437925	4	1	0	0	1	1	1	0	1	1	1	1
438187	2	0	0	1	1	0	0	0	1	1	1	1
438101	3	0	0	0	0	0	1	0	1	0	0	1
438197	2	0	0	0	0	0	1	0	1	1	0	1
438104	2	1	0	1	1	1	1	0	1	1	1	1
438088	3	1	0	1	1	1	1	0	1	1	1	1
438364	2	0	0	1	0	0	0	0	0	1	0	0
438191	4	1	1	1	0	1	1	1	1	1	0	0
438345	4	1	1	1	1	1	1	1	1	1	0	0
438378	3	0	0	1	0	0	0	0	0	1	0	0
438369	2	1	1	1	1	1	1	1	1	1	0	0
438351	4	1	1	1	1	1	1	1	1	1	0	0
438485	2	0	0	1	1	0	0	0	0	0	0	0
438492	3	0	0	0	0	0	0	0	0	0	0	1
438476	4	1	1	1	1	1	1	1	1	1	0	0
437174	4	1	1	1	1	1	1	1	1	1	1	1
438491	2	0	0	0	0	0	0	0	0	1	0	1
438376	3	1	1	1	1	1	1	1	1	1	1	1
437209	4	1	1	1	1	1	1	1	1	1	1	1
437210	4	0	1	1	1	1	1	1	1	1	1	1
438484	2	0	0	0	0	0	1	1	0	1	1	0
438435	4	1	1	1	1	1	1	0	1	1	0	0
437908	2	0	0	0	0	1	0	1	0	1	1	1
438156	3	1	1	1	1	1	1	1	1	1	0	1
438162	4	1	1	1	1	0	0	1	1	1	0	1
438128	4	0	1	1	1	0	1	1	1	1	1	1
437893	3	0	0	1	1	1	1	1	1	1	1	1
438844	4	1	1	1	1	1	1	1	1	1	1	0
438705	4	1	1	1	1	1	1	1	1	1	1	0
438839	3	1	0	1	1	1	1	1	0	1	1	0
438702	2	0	0	0	0	0	0	0	0	1	0	0
438871	2	1	1	1	1	1	1	0	1	1	1	0
438703	3	1	1	1	0	0	0	1	1	1	1	0
438872	2	0	1	1	0	1	0	1	1	1	1	0
438831	3	1	0	1	1	1	1	1	1	1	1	0
438377	3	1	0	0	1	1	1	1	1	1	1	1
438363	2	0	0	0	1	0	1	0	1	0	1	1
438103	2	0	0	1	1	0	1	1	1	1	1	1
438779	4	0	0	1	1	1	1	1	1	1	1	0
438865	4	1	1	1	1	1	1	1	1	1	1	0
439036	2	0	0	1	0	0	0	0	0	0	0	0
438717	4	1	1	1	0	1	1	0	1	1	1	0
438862	3	1	1	1	1	1	1	1	1	1	1	0
437909	2	0	0	0	1	0	0	0	0	0	0	0
439037	2	0	0	0	0	1	1	0	1	1	1	0
438903	3	0	0	0	0	0	1	0	0	1	0	0
439420	3	1	1	1	1	1	1	1	1	1	1	0
439389	4	0	0	1	1	0	1	1	1	1	1	0
439387	3	0	0	0	1	0	0	0	0	0	0	0
439460	2	0	0	1	1	0	1	1	0	1	1	0
439493	2	1	1	1	1	1	1	1	1	1	1	1
439641	3	0	0	0	0	0	0	0	0	1	0	0
439613	3	1	0	1	0	1	1	1	1	1	0	1
439388	4	0	0	0	0	0	0	0	0	0	1	0
439480	3	1	0	0	1	0	1	1	1	1	1	1
439596	2	0	0	1	1	0	1	1	1	1	0	0
439561	4	1	1	1	1	1	1	1	1	1	1	0
439573	2	0	0	0	1	0	0	1	0	0	1	0
439882	4	0	0	0	0	0	1	0	1	0	0	0
439905	2	1	1	0	1	0	0	0	1	0	0	0
439939	3	1	1	1	1	1	1	1	1	0	1	0
439940	3	1	1	1	1	1	1	1	1	0	1	0
439917	2	1	1	1	1	1	1	0	1	0	1	0
439754	4	1	1	1	1	1	1	1	1	0	1	0
439753	3	0	0	1	1	1	1	0	1	0	0	0
439756	3	1	1	1	1	0	1	1	1	0	1	0
439763	4	0	0	1	1	0	1	0	1	0	1	0
439989	3	0	1	0	0	1	0	0	0	0	0	0
440021	4	1	1	1	1	1	1	1	1	1	1	0
439884	2	1	1	0	1	0	0	1	1	1	1	0
439974	3	1	1	1	1	1	1	1	1	1	1	0
439759	2	0	1	1	1	0	1	1	1	1	1	0
439964	3	0	0	0	0	1	1	1	0	1	1	0
439760	2	0	1	1	1	0	1	1	1	1	1	0
440020	4	1	0	1	1	1	0	1	1	1	1	0
439968	3	1	1	0	1	0	1	1	1	1	0	0
440147	4	1	1	1	0	0	1	1	1	1	1	0
440295	4	1	1	1	1	1	1	1	1	1	1	0
440072	4	1	0	0	1	1	1	1	1	1	1	0
439578	2	1	0	1	1	1	1	1	1	1	1	0
439574	2	0	0	1	1	0	1	1	1	1	0	0
439595	3	0	0	1	0	0	0	0	0	1	0	0
439918	3	1	1	1	1	1	1	1	1	1	1	0
439572	3	1	1	1	1	1	1	1	1	1	1	0
440165	2	0	1	0	0	1	0	0	1	1	0	0
440244	3	1	1	1	1	1	1	1	1	1	1	1
439744	2	1	0	0	1	0	0	0	0	1	0	0
440305	4	1	1	1	0	1	1	1	1	1	1	1
439520	2	1	1	1	1	1	1	1	1	1	1	1
440343	3	0	0	0	0	0	0	1	0	0	0	0
440345	3	0	0	0	1	0	0	0	0	1	1	0
440242	4	1	1	1	1	1	1	1	1	1	1	0
440330	3	0	1	0	0	0	0	1	0	1	0	0
439521	2	1	1	1	0	1	1	1	0	1	1	1
440239	4	1	1	1	1	0	1	1	1	1	1	0
440633	4	1	1	1	1	1	1	1	1	1	1	0
440640	4	1	1	1	1	1	0	1	1	1	1	0
440616	3	0	0	1	1	0	0	0	0	0	1	0
440579	4	1	0	1	0	1	1	1	0	1	1	0
440571	3	0	0	0	0	0	1	0	1	0	0	0
440587	2	0	0	1	1	0	1	1	1	0	1	0
440578	3	1	1	1	1	1	1	1	1	1	1	0
440591	2	1	1	0	1	0	0	1	1	0	0	1
440941	3	1	0	0	1	0	0	1	1	1	1	1
440862	3	0	1	0	1	0	0	1	1	0	1	1
440588	2	1	1	1	1	0	1	1	1	1	1	1
440985	4	1	0	1	0	1	1	1	1	1	1	1
440982	3	1	1	1	0	1	1	1	1	0	1	0
440596	2	1	1	1	0	0	1	1	1	1	1	1
440073	4	1	1	1	1	1	0	1	1	1	1	1
440994	3	0	1	0	0	0	1	1	1	0	0	1
440999	4	1	1	1	1	1	1	1	1	1	1	1
441132	3	1	1	0	1	1	1	1	1	1	1	1
441113	3	1	0	1	1	1	1	1	1	1	1	1
441141	4	1	1	0	1	1	1	1	1	1	1	1
441170	4	1	1	1	1	1	1	1	1	1	1	1
441112	2	0	1	0	0	0	1	1	1	0	0	0
441188	4	0	0	0	0	0	1	1	1	0	1	1
441133	2	1	0	1	1	0	1	1	1	1	1	1
441103	3	0	1	1	1	1	1	1	1	1	1	1
441114	3	1	1	1	1	1	1	1	1	1	1	1
441121	2	1	1	1	1	1	1	1	1	1	1	1
441373	4	0	0	1	1	0	1	1	1	1	1	1
441387	4	1	1	1	1	1	1	1	1	1	1	1
441374	4	1	1	1	1	0	1	0	1	1	1	1
441222	3	0	1	1	1	0	1	1	1	0	1	0
441221	3	1	1	1	0	1	1	1	1	1	1	0
439730	3	0	1	0	0	0	1	1	0	0	1	0
439728	3	1	1	1	0	1	1	1	1	1	1	1
441388	4	1	1	1	1	1	1	1	1	1	1	1
441445	2	1	0	1	1	0	1	1	1	1	1	1
441416	3	0	1	0	1	0	1	0	1	0	0	0
441435	2	0	0	0	0	0	1	1	1	0	0	1
441282	4	1	1	1	1	1	0	1	1	1	1	1
441448	4	1	1	1	1	1	1	1	1	1	1	1
441452	4	0	0	0	1	0	1	0	0	0	1	0
441425	3	1	1	1	0	1	1	0	1	1	1	1
441413	3	0	0	0	0	0	0	0	0	0	1	0
441453	4	1	1	1	1	1	1	1	1	1	1	1
441270	3	1	1	1	1	1	1	1	1	1	1	1
441415	2	1	1	0	1	0	1	1	1	1	1	1
441407	3	0	1	1	1	0	1	1	0	0	1	0
441283	4	1	0	1	1	1	1	0	1	1	1	1
441280	4	1	1	1	0	1	1	1	1	1	1	1
441606	3	0	1	0	1	0	1	1	1	1	1	0
441434	2	1	1	1	1	0	1	1	1	1	1	0
441552	3	1	1	0	0	0	1	0	1	1	1	1
441271	4	1	1	1	0	1	1	1	1	1	1	1
441726	3	1	1	1	1	1	1	0	1	1	1	1
441757	4	1	1	1	1	1	1	1	1	1	1	1
441690	2	1	0	1	0	1	1	1	1	1	1	1
441699	3	0	0	0	0	0	1	1	1	1	0	0
441600	3	1	1	1	0	1	1	1	1	1	1	1
441875	4	0	0	0	0	0	0	1	0	0	0	0
441412	2	1	1	1	1	1	1	1	1	1	1	1
442093	4	1	1	1	1	1	1	1	1	1	0	1
441971	2	1	1	1	0	0	1	1	1	1	0	0
442180	4	0	1	0	0	0	1	0	0	0	0	1
442142	3	1	1	1	1	1	1	1	1	1	0	0
441999	4	1	1	1	1	1	1	1	1	1	0	1
442097	2	1	1	1	1	1	1	1	1	1	0	1
442208	4	1	1	0	0	0	0	0	1	1	0	0
442150	3	0	1	1	1	1	1	1	1	1	0	1
442133	3	0	0	0	0	0	0	0	1	0	0	0
442112	3	1	1	1	1	1	1	1	1	1	0	1
441436	2	1	1	1	0	0	1	1	1	1	1	1
442090	2	1	1	1	1	1	1	1	1	1	1	1
441806	4	1	1	1	1	1	1	1	1	1	1	1
441874	3	0	1	0	0	0	1	0	1	0	0	0
441756	3	1	1	1	0	1	1	1	1	1	1	1
442208	4	0	0	0	0	0	1	1	1	0	0	0
441865	3	1	1	0	0	0	1	1	1	1	1	1
441862	3	1	1	1	1	0	1	1	1	1	1	1
442547	4	1	0	1	1	0	1	1	1	1	1	1
442314	3	1	0	1	0	1	1	0	0	0	1	1
442644	4	1	1	1	1	1	1	1	1	1	0	1
442577	2	0	1	0	0	0	0	0	1	0	0	1
442457	3	0	0	0	0	0	0	1	1	1	0	0
442578	2	1	1	0	0	0	1	0	1	0	1	0
442064	3	1	1	1	1	1	1	1	1	1	1	1
442793	3	0	0	0	0	0	1	1	1	0	1	1
442669	4	1	1	1	0	1	1	1	1	1	1	1
442756	3	1	1	0	0	1	0	1	1	0	0	1
442722	3	0	0	1	0	0	1	1	0	0	1	0
442799	2	0	1	1	1	0	1	1	1	0	1	0
442666	4	1	1	1	1	1	1	1	1	1	1	1
442670	4	1	1	1	1	1	1	1	1	1	1	1
442481	4	0	0	0	0	0	0	0	1	0	0	0
442795	2	1	1	1	1	1	1	1	1	1	1	1
442757	3	1	1	1	1	1	1	1	1	1	1	1
442901	4	1	0	1	0	0	1	1	1	1	1	1
442713	4	0	1	0	1	1	0	0	1	1	1	0
442723	3	1	1	1	1	1	1	1	1	1	1	1
442665	4	1	0	0	0	0	1	1	1	0	0	1
442715	2	0	1	0	0	0	1	1	1	0	1	0
442863	3	1	0	0	1	0	1	1	0	0	1	0
442739	4	1	1	1	1	1	1	0	1	1	1	1
442794	3	1	1	0	1	0	1	1	1	1	1	0
442714	2	0	1	0	1	0	1	1	1	0	1	0
442936	3	0	0	0	0	0	1	1	1	0	0	0
442862	3	1	0	1	0	0	1	1	1	1	1	0
442917	3	0	0	0	0	0	1	0	0	0	0	0
442948	2	0	0	0	0	0	1	1	0	0	0	0
442594	4	1	1	1	1	1	1	1	1	1	1	0
442918	3	1	1	0	1	0	1	1	0	0	1	0
442922	4	1	1	0	0	1	1	1	1	1	1	0
442915	4	0	0	1	0	1	0	1	0	1	1	0
442959	2	0	1	1	1	0	1	1	1	0	0	0
442993	3	1	1	1	1	1	1	1	1	0	1	0
442861	3	1	1	1	1	1	1	1	1	1	1	0
443117	3	1	1	1	0	0	1	1	1	1	1	1
443143	3	0	0	1	0	0	0	1	0	0	1	0
443137	4	1	1	1	1	1	1	1	1	1	1	1
442393	2	1	1	1	0	1	1	1	1	1	1	0
443124	3	1	1	1	1	1	1	1	1	1	1	0
443157	3	1	1	1	1	1	1	1	1	1	1	1
442418	2	1	0	0	0	0	0	1	1	0	1	0
438721	4	1	1	1	1	1	1	1	1	1	1	1
443136	3	1	1	1	0	1	1	1	1	1	1	1
443348	4	1	1	1	1	1	1	0	0	1	0	0
443336	3	1	1	1	1	1	1	1	1	1	1	1
442067	2	0	0	0	0	0	1	0	1	1	0	1
443335	3	1	1	1	0	1	1	1	1	1	1	1
442417	2	1	1	1	0	1	1	1	1	1	1	1
443153	3	1	1	1	1	0	1	1	1	1	0	1
443349	4	1	1	1	0	1	1	1	1	1	1	1
443103	3	1	1	0	0	0	1	1	0	0	0	0
443450	4	0	1	0	0	0	1	0	1	0	0	0
443133	3	1	1	1	0	1	1	1	1	1	1	1
443502	3	1	1	1	1	1	1	1	1	1	1	1
443626	4	1	1	1	1	1	1	1	1	1	1	1
443577	3	1	1	1	1	1	1	1	1	1	1	1
443515	4	1	1	1	1	1	1	1	1	1	1	1
443543	3	1	1	1	1	1	1	1	1	1	0	1
443578	4	1	1	1	0	1	1	1	1	1	1	1
443702	2	1	1	0	1	0	0	1	1	0	1	0
443896	2	0	0	0	0	0	1	0	1	0	1	0
443695	3	0	1	1	1	1	1	0	1	1	1	0
443341	4	1	1	1	1	1	1	1	1	1	1	0
438840	4	1	1	1	1	1	1	1	1	1	1	0
443909	4	1	1	1	1	1	1	1	1	1	1	0
443910	4	0	1	1	1	0	1	1	1	1	1	0
443886	2	0	0	0	0	0	0	1	0	1	0	0
443130	3	1	1	1	1	1	1	1	1	1	1	0
443805	4	1	0	0	1	1	1	0	1	1	1	1
443818	3	1	0	1	1	1	1	1	1	1	1	1
443765	4	1	1	1	0	1	1	1	1	1	1	1
443986	2	0	1	0	0	0	0	0	0	0	0	0
444110	3	1	1	1	1	1	1	1	1	1	1	1
443762	3	1	1	1	1	1	1	1	1	1	1	1
443813	4	1	1	1	1	1	1	1	1	1	1	1
444222	3	1	1	1	1	1	1	1	1	1	1	1
444184	4	1	1	0	0	0	0	0	1	1	0	1
444155	2	0	0	1	1	0	1	1	1	1	1	1
444180	3	0	0	0	0	0	0	0	0	1	0	0
444109	4	1	1	1	0	1	1	1	1	1	1	1
444207	2	0	0	1	1	0	0	1	0	0	0	0
444100	4	1	1	1	0	1	1	1	1	1	1	1
444197	3	1	1	1	1	1	1	1	1	1	1	1
444362	4	1	1	0	0	1	1	0	1	1	1	1
444188	3	0	1	1	1	1	1	1	1	1	1	1
444325	4	1	0	1	1	0	1	1	1	0	1	0
444363	3	1	1	1	0	1	1	1	1	1	1	1
444333	2	0	0	1	0	0	0	1	0	0	1	1
444330	2	0	0	0	0	0	0	0	1	0	0	0
444361	4	1	1	1	1	1	1	1	1	1	1	1
444364	4	1	1	1	0	1	1	1	1	1	1	1
444375	3	0	0	0	0	0	0	0	1	0	0	0
444374	3	1	1	1	0	1	1	1	1	1	1	1
443837	2	1	1	0	0	0	0	0	0	1	1	0
444589	4	0	1	1	1	1	1	1	0	1	1	1
443838	2	1	1	1	1	1	1	1	1	1	1	1
444636	4	1	1	1	0	1	1	1	1	0	1	1
444464	5	1	0	0	0	0	0	1	1	1	1	0
444425	5	0	1	1	0	0	1	1	1	0	1	1
444549	4	0	1	0	0	1	1	0	1	0	0	0
444610	4	1	0	1	0	0	0	0	1	0	1	0
444253	3	1	1	0	1	0	0	0	1	1	1	1
444209	3	0	0	0	1	0	0	1	1	0	1	0
444974	4	1	1	1	0	0	1	1	1	1	1	1
444292	2	1	1	1	1	1	1	1	1	1	1	0
444228	2	1	1	1	0	1	1	1	1	1	1	1
444283	3	1	1	1	1	1	1	0	1	1	0	0
444913	4	1	1	1	1	1	1	1	1	1	1	1
444282	3	1	1	1	0	1	1	1	1	1	1	1
444766	4	1	1	1	0	1	1	1	1	1	1	1
444755	3	0	0	0	0	0	1	0	0	0	0	0
444212	3	1	1	0	0	1	1	0	1	1	1	0
445176	4	1	1	1	1	1	1	1	1	1	1	1
445118	2	0	0	0	0	0	0	1	0	0	1	0
445100	4	1	1	1	0	1	1	1	1	1	1	1
445155	3	1	1	0	0	0	1	0	1	0	0	1
445177	4	1	1	1	0	1	1	1	1	1	1	1
445076	3	1	1	0	0	0	1	0	1	1	0	1
445106	3	1	1	1	1	1	1	1	1	1	1	1
445063	4	1	1	1	0	1	1	1	1	1	1	1
444016	2	1	0	1	0	0	1	1	1	1	1	1
445077	3	1	1	1	0	1	1	1	1	1	1	1
445265	3	0	0	0	0	0	0	0	0	0	0	1
444865	3	1	0	1	1	1	1	1	1	1	1	1
445020	3	1	1	1	1	1	1	1	1	1	1	0
444837	4	0	0	1	1	1	0	0	1	1	1	0
445263	4	0	1	0	0	1	1	0	0	1	0	1
445084	3	0	0	0	0	0	1	1	1	1	1	0
445025	2	0	1	0	0	0	1	1	0	1	1	1
445099	4	1	1	1	1	1	1	1	1	1	1	1
445046	4	1	0	0	0	1	1	1	1	1	1	0
444763	2	1	1	1	0	0	1	1	1	0	1	0
445476	3	1	1	0	1	1	1	1	0	1	1	1
445471	3	1	0	0	0	0	0	0	0	0	1	0
445477	4	1	1	1	0	1	1	1	1	1	1	1
445488	2	1	0	0	0	0	0	0	0	0	1	1
445266	4	0	0	0	0	0	0	0	0	0	0	1
445470	3	1	0	0	0	0	1	0	0	1	1	1
445044	4	1	1	1	1	1	1	1	1	1	1	1
445386	3	1	1	1	0	1	1	1	1	1	1	1
445486	2	1	1	1	0	1	1	1	1	1	1	1
445403	4	1	1	1	1	1	1	1	1	1	1	1
445984	4	0	0	0	0	0	0	0	0	0	1	0
445410	3	1	1	1	1	1	1	1	1	1	1	1
443694	2	0	1	1	0	0	1	1	1	0	1	1
445335	3	1	0	0	0	0	0	0	0	0	0	0
441591	4	1	1	1	1	1	1	1	1	1	1	0
446004	4	1	1	1	0	1	1	1	1	1	1	1
445410	3	1	1	1	1	1	1	1	1	1	1	1
443885	2	0	0	0	0	0	1	1	1	0	0	0
438704	4	1	0	1	1	1	1	1	1	0	1	1
445336	3	0	1	0	1	0	0	0	0	1	1	0
446557	3	1	1	1	0	1	1	1	1	1	1	1
446538	3	1	1	1	1	1	1	1	1	1	1	1
446549	3	0	0	0	0	0	0	0	0	1	0	1
446566	4	1	0	0	0	0	1	1	0	1	1	1
446280	3	0	0	0	0	0	1	1	0	1	0	1
445385	2	0	0	0	0	0	0	1	0	1	1	0
446088	2	1	1	1	1	1	1	1	1	1	1	1
446281	3	0	0	0	0	0	0	1	0	0	0	1
446553	4	1	1	1	1	1	1	1	1	1	1	1
446537	4	1	0	1	0	1	1	1	1	1	1	1
446294	4	1	1	1	1	1	1	1	1	1	1	1
446352	3	0	1	0	0	0	0	0	0	0	0	1
446347	2	1	0	0	0	0	0	0	0	1	0	1
446283	3	1	1	1	1	1	1	1	1	1	0	1
446479	3	1	1	1	1	1	1	0	1	1	1	1
446295	3	0	0	0	1	1	1	1	1	1	1	1
446282	4	1	1	1	0	1	1	1	1	1	1	1
446561	3	0	1	1	1	0	1	1	1	1	1	1
446392	4	1	1	1	1	1	1	1	1	1	1	1
446713	2	0	1	0	1	0	0	0	1	0	1	1
446078	2	0	0	0	0	0	0	0	0	0	0	1
446219	3	1	1	1	1	1	1	1	1	1	1	1
446218	3	0	0	0	0	0	1	0	1	0	1	1
445999	3	1	1	1	1	1	1	1	1	1	1	1
446554	4	1	1	1	0	1	1	1	1	1	1	1
446144	4	0	1	0	0	0	0	0	0	0	0	1
446089	2	1	1	0	1	1	1	0	1	1	1	1
446462	4	1	1	1	1	1	1	1	1	1	1	1
446223	3	0	0	1	0	0	1	0	1	1	1	0
446052	3	1	1	1	0	1	1	1	1	1	1	1
446863	2	1	1	0	0	1	1	0	1	0	1	1
447023	3	0	0	0	0	0	0	1	0	0	0	0
447143	3	0	1	0	0	0	0	0	1	0	1	1
447182	3	1	1	1	1	0	1	1	1	0	1	1
446862	2	1	1	1	1	1	1	1	1	1	1	1
447022	3	1	0	0	0	0	1	1	1	1	0	0
447158	3	0	1	1	0	1	1	1	1	1	0	1
447160	4	0	0	0	0	0	1	1	0	1	1	0
447142	2	0	0	0	1	0	0	0	0	0	1	0
447159	4	1	1	1	1	1	1	0	1	0	1	1
446730	3	0	0	0	0	0	0	1	0	0	0	0
446893	4	0	1	0	0	1	1	0	0	1	1	0
446662	3	1	1	1	1	1	1	1	1	1	1	0
446882	2	0	1	0	1	0	0	0	1	1	0	0
446729	3	1	1	1	1	0	0	1	1	0	0	0
446930	4	1	1	1	1	1	1	1	1	1	1	0
446883	2	0	1	1	1	1	1	1	1	1	1	0
446652	3	1	1	1	0	1	1	1	1	1	0	0
446661	3	1	1	1	1	1	1	1	1	1	1	0
446691	4	1	1	1	0	0	0	1	1	0	1	0
446751	3	1	0	0	0	0	0	0	0	0	0	0
443667	2	0	0	0	1	0	0	1	0	1	1	0
446723	4	1	1	1	0	1	1	0	1	1	1	1
446676	3	1	1	1	1	1	1	1	1	1	1	1
446690	4	1	1	1	1	0	0	1	0	1	1	0
446689	3	1	1	1	1	1	1	1	1	1	1	1
446711	3	1	1	1	1	1	1	1	1	1	1	1
446925	2	0	0	1	0	0	1	1	1	1	1	1
447435	3	0	1	0	1	0	1	1	1	0	1	1
447475	3	1	1	1	0	0	1	1	1	0	1	1
447450	2	1	0	0	1	0	0	0	0	1	0	0
447409	3	1	1	1	1	1	1	1	1	1	1	1
447399	2	0	1	0	0	0	0	0	0	0	1	1
447551	3	1	1	1	1	1	1	1	1	1	1	1
447456	4	0	0	1	1	0	0	0	1	1	1	0
447552	4	1	1	1	1	1	1	1	1	1	1	1
447622	3	1	1	1	1	1	1	1	1	1	1	1
447674	3	0	0	1	0	0	0	0	1	1	1	1
447457	4	1	1	0	1	1	1	1	1	1	0	1
447648	4	0	0	0	1	0	1	0	1	1	1	0
447664	3	0	0	1	1	0	0	1	1	1	0	0
447554	3	1	1	1	0	1	1	1	1	1	1	0
447755	2	1	1	0	1	0	0	1	1	1	1	1
447642	4	1	1	1	1	1	1	1	1	1	1	1
447398	2	0	1	0	1	1	0	1	1	0	1	0
447623	3	1	0	0	1	0	0	0	1	1	0	0
447964	2	0	1	0	1	0	0	0	1	0	0	0
447650	3	0	0	0	1	0	0	1	1	1	1	1
447490	4	1	1	1	0	1	1	1	1	1	1	1
447805	3	0	1	1	1	1	1	1	1	1	1	0
447582	4	1	0	0	1	0	0	1	1	0	0	1
447882	3	1	1	1	1	1	1	1	1	1	1	1
447957	2	0	0	0	0	0	0	1	1	0	1	0
448104	4	1	1	1	1	1	1	1	1	1	1	1
447804	3	0	0	0	1	0	0	1	1	0	0	0
436966	3	1	1	1	1	1	1	1	1	1	1	1
436958	3	1	1	1	1	1	1	1	1	1	1	1
447741	4	1	1	0	1	0	0	0	0	1	0	1
437154	2	1	1	1	1	1	1	1	1	1	1	1
437215	3	1	1	1	0	1	1	1	1	0	0	0
447856	3	1	0	0	0	0	0	0	1	0	0	0
447756	2	0	1	0	1	0	0	0	1	0	0	1
447857	4	0	1	0	1	0	0	0	1	1	0	1
437442	3	1	1	0	1	1	1	0	0	1	0	0
437155	4	1	1	1	1	1	1	1	1	1	1	1
437705	2	1	1	1	1	1	0	1	1	1	1	1
438228	3	1	1	1	1	1	1	1	1	1	1	1
448639	4	1	1	1	0	1	1	1	1	1	1	0
438127	3	1	1	1	1	1	0	1	1	1	1	0
437178	2	1	1	1	1	1	1	1	1	1	1	0
448647	4	1	1	1	1	1	1	1	1	1	1	1
448637	4	1	1	1	1	1	0	0	0	1	1	0
448648	4	1	1	1	1	1	1	1	1	1	1	1
449318	3	0	0	0	0	0	0	0	0	0	1	0
448640	4	1	1	1	1	1	1	1	1	1	1	1
437705	2	1	1	1	0	1	1	0	1	1	1	1
449317	3	1	1	1	1	1	1	1	1	1	1	1
446790	3	0	1	1	1	0	1	1	1	1	1	1
447367	5	1	1	0	1	0	0	0	1	0	1	0
449361	3	1	1	1	1	1	1	1	1	1	1	1
448638	4	1	1	1	1	1	0	1	1	1	1	1
447449	4	1	1	1	1	1	1	1	1	1	0	1
449360	3	1	1	1	0	0	1	1	1	1	1	1
448613	4	1	1	1	1	1	1	1	1	1	1	1
447547	3	0	1	1	0	0	0	1	1	1	1	0
449330	3	1	1	1	1	1	1	1	1	1	1	1
449228	4	0	1	1	1	0	1	1	1	0	0	0
448756	4	0	1	0	0	1	1	1	0	1	1	1
449243	3	1	0	0	1	0	1	1	1	1	1	1
448753	4	1	1	1	1	1	1	1	1	1	1	1
449238	3	1	1	1	1	1	0	1	1	0	1	1
449641	4	0	0	0	0	0	0	1	0	0	0	0
449445	4	1	1	1	1	1	1	1	1	1	1	1
449385	3	1	1	1	0	1	1	1	1	1	0	1
449299	2	0	0	0	0	0	0	0	0	0	1	0
447925	3	1	1	1	1	0	1	0	1	1	1	1
448099	4	1	1	1	1	1	1	1	1	1	1	0
448089	4	1	0	0	1	0	1	1	1	1	1	1
447933	4	0	1	1	1	0	1	1	1	1	0	1
447928	3	1	1	0	1	0	0	1	1	1	1	0
447967	3	0	1	0	0	0	1	1	1	0	0	0
447947	2	1	1	1	1	1	0	1	0	1	0	0
448027	4	0	0	0	0	0	0	0	0	1	0	0
447956	2	1	0	0	1	0	0	1	0	1	1	1
449285	5	1	1	0	0	1	1	1	0	1	1	1
448657	2	0	1	0	1	1	1	1	0	0	0	0
448675	3	0	0	0	0	0	0	1	0	0	0	0
448674	3	0	0	0	1	0	1	0	1	0	0	0
448659	2	0	0	0	0	0	1	1	1	0	1	0
449230	5	1	1	1	1	1	1	1	1	1	1	0
448682	4	1	1	1	1	1	1	1	1	1	1	0
448680	3	0	0	0	0	0	1	1	1	0	0	0
449227	4	1	1	1	1	1	1	1	1	1	1	0
449997	3	1	0	1	1	1	1	1	1	1	1	0
449904	4	1	0	1	1	1	1	1	1	1	1	0
449976	5	1	1	1	1	1	1	1	1	1	1	0
449916	3	1	0	1	1	0	0	1	1	1	1	0
449897	4	1	1	1	0	1	1	1	1	1	1	0
449955	4	1	1	1	1	1	1	1	1	1	1	0
449890	3	0	1	0	0	0	1	1	1	0	1	0
449952	4	1	1	1	1	1	1	1	1	1	1	0
450023	5	1	0	1	1	0	1	1	0	1	0	0
449953	5	1	1	1	1	1	1	1	1	1	1	0
449760	5	0	1	0	0	0	0	0	1	1	1	1
449747	3	0	1	0	0	0	0	1	0	0	1	0
449821	3	1	1	1	1	1	1	1	1	1	1	0
449793	4	0	0	0	1	0	0	0	0	0	0	1
449831	4	0	0	0	0	1	0	0	0	0	0	0
449851	2	0	1	0	0	0	1	1	1	0	0	0
449759	4	0	1	1	1	1	1	1	1	1	1	1
449746	2	1	1	1	1	1	0	1	1	1	1	1
449779	4	1	1	1	1	1	1	1	1	1	1	1
449778	3	1	0	1	0	1	1	0	0	1	1	1
449957	3	1	0	1	0	0	0	0	0	1	1	0
450598	5	1	1	1	0	1	1	1	1	1	1	1
449951	2	0	0	0	0	0	0	1	0	0	0	0
450061	4	1	1	1	1	1	1	1	1	1	1	1
450160	4	1	1	0	0	1	1	1	1	1	1	1
450699	4	0	0	0	1	0	0	0	0	0	0	1
449905	3	0	0	1	1	0	1	1	1	1	0	1
450639	4	0	1	1	1	1	1	1	1	1	1	1
450640	4	1	0	0	1	1	1	1	1	1	1	1
450691	4	1	0	0	0	0	1	1	1	0	1	1
450700	3	0	0	0	1	0	1	1	1	0	1	1
446775	4	1	1	1	1	1	1	1	1	1	1	1
450693	3	0	0	0	1	0	0	1	1	0	0	1
447224	4	1	0	1	1	1	1	1	1	1	1	1
450692	3	1	1	1	1	1	1	1	1	1	1	1
450698	3	1	0	1	1	0	1	1	1	1	1	0
448649	5	1	1	1	1	1	1	1	1	1	1	1
446965	5	1	1	1	1	1	1	1	1	1	1	1
446677	4	1	1	1	1	1	1	1	1	1	1	1
447665	4	1	0	0	1	1	1	0	1	0	1	0
450325	3	0	0	0	0	0	0	0	1	0	1	0
450267	3	1	1	1	1	1	1	1	1	1	1	1
450194	4	1	1	1	1	1	1	1	1	1	1	1
446767	3	1	1	0	0	1	0	1	1	0	1	1
450900	2	0	0	0	0	0	0	1	1	0	0	0
447445	4	1	1	1	1	1	1	1	1	1	1	1
450516	4	1	1	1	1	1	1	1	1	1	1	0
450336	3	1	1	1	1	1	1	1	1	1	1	1
450584	3	1	0	0	0	0	0	1	1	0	0	1
451008	4	1	1	1	1	1	1	1	1	1	1	1
451047	4	1	0	1	1	0	1	1	0	1	1	1
451011	4	0	0	0	1	0	1	1	1	1	1	0
450572	3	0	0	0	0	0	1	0	1	0	1	0
451010	4	0	1	0	1	0	0	1	0	0	1	1
450573	3	1	1	0	0	0	1	0	1	0	1	0
450827	4	1	0	1	0	0	1	0	1	1	1	0
451054	2	1	1	0	1	0	0	1	0	0	1	1
451302	2	1	1	0	0	0	0	0	1	0	1	0
451257	4	1	1	1	1	1	1	1	1	1	0	0
450747	4	0	0	1	0	0	1	1	1	0	0	0
451016	3	1	1	1	0	1	1	0	1	1	0	0
451053	2	0	0	0	0	0	0	1	0	0	0	0
451144	2	1	0	0	0	0	1	1	0	1	0	0
450729	4	0	1	0	1	1	1	0	1	0	0	0
451254	4	1	1	1	0	1	0	0	1	1	0	0
451046	3	1	1	1	1	1	1	1	0	1	0	0
450569	3	1	0	1	0	0	0	0	0	1	0	0
450600	2	1	0	1	0	0	0	0	0	0	0	0
450243	3	0	0	1	1	0	0	0	1	1	0	0
449384	4	1	0	1	1	0	0	0	1	1	0	0
446688	4	1	0	1	1	0	0	0	1	1	0	0
446558	4	1	0	1	1	0	0	0	1	1	0	0
450237	3	1	0	1	0	0	0	0	1	1	0	0
451897	4	1	1	1	0	1	1	0	0	1	0	1
451830	2	0	0	0	0	0	1	0	0	1	0	0
451872	4	1	0	0	0	0	1	0	1	0	0	0
451787	3	1	1	1	1	1	1	1	1	1	0	1
451829	2	1	0	1	1	0	1	1	1	1	0	0
451804	3	1	1	1	1	1	1	1	1	1	0	1
451806	3	1	1	1	0	1	1	1	1	1	0	1
451594	4	1	1	1	0	1	1	1	1	1	0	1
451849	4	1	0	0	1	0	0	0	0	0	0	1
451556	5	1	1	0	1	0	1	1	1	0	0	1
452041	3	1	0	0	0	0	0	0	0	0	0	0
452121	4	1	1	1	1	1	0	1	1	0	0	0
451990	2	0	0	0	1	0	0	1	1	1	0	0
451961	4	1	1	1	1	0	1	1	1	1	0	0
452071	4	1	1	1	0	1	1	1	1	1	0	1
451962	4	1	1	1	1	0	1	1	1	1	0	0
452070	4	1	1	1	1	1	1	1	1	1	0	1
452182	4	0	0	0	1	1	1	1	1	1	0	0
452187	4	1	0	0	0	0	1	0	1	1	1	0
451970	2	0	1	0	0	0	1	1	0	0	0	0
451991	3	0	1	1	1	1	1	1	1	1	1	0
452175	3	1	1	1	1	1	1	1	1	1	1	0
451173	4	0	1	0	1	1	0	1	0	1	1	0
452240	4	0	0	0	0	0	1	1	1	1	1	0
452246	5	1	1	1	0	0	1	0	1	1	1	0
452381	5	0	1	0	0	0	0	0	0	0	0	0
452177	4	1	1	1	0	1	1	1	1	1	1	0
452515	3	0	0	0	0	0	0	0	0	1	0	0
452456	3	0	1	1	1	1	1	1	1	1	1	0
452417	4	0	0	0	0	0	1	0	1	0	1	0
452433	2	1	1	0	1	0	1	0	1	1	1	0
452547	2	1	1	1	1	0	1	1	0	1	1	0
452649	3	0	1	1	0	0	1	1	0	0	1	0
452568	3	1	1	1	1	1	1	1	1	1	1	0
452613	4	1	1	1	1	1	1	1	1	1	1	0
452874	3	1	1	1	1	1	1	1	1	1	1	0
452864	4	1	1	1	1	0	0	1	1	0	0	0
452873	3	1	1	1	1	1	1	1	1	1	1	0
452877	3	1	1	1	1	1	1	1	1	1	1	0
452525	4	1	1	1	1	0	0	1	1	1	0	0
452878	3	1	1	1	1	1	1	1	1	1	1	0
452524	4	1	1	1	1	1	1	1	1	1	1	0
453053	3	1	1	1	1	1	1	1	1	1	1	0
452872	3	1	1	1	1	0	1	1	1	1	1	0
453139	3	1	1	1	1	1	1	1	1	1	1	0
453225	2	1	1	1	1	1	1	1	1	1	1	0
452796	4	1	0	1	1	1	1	1	1	1	0	0
453081	3	1	1	1	1	0	1	1	1	1	1	0
453090	3	1	1	1	1	0	1	1	1	1	0	0
452556	2	1	1	1	0	1	1	1	1	1	1	0
453106	2	1	1	0	1	0	0	1	1	1	1	0
453411	4	1	1	1	1	1	1	1	1	1	1	0
453396	3	1	1	1	1	1	1	1	1	1	1	0
453334	3	1	1	1	1	1	1	1	1	1	1	0
453428	3	1	1	1	1	1	1	1	1	1	1	0
453490	3	1	1	1	1	1	1	1	1	1	1	0
453459	2	0	0	1	0	0	0	0	1	0	0	0
453496	4	1	1	1	1	1	0	1	1	1	1	0
453552	3	1	0	1	1	1	0	0	0	1	1	0
453267	4	0	1	0	0	0	0	0	1	1	1	0
453628	3	0	0	1	1	0	1	1	1	1	1	0
453335	3	1	1	1	1	1	1	1	1	1	1	0
453634	4	0	0	0	0	0	1	1	0	0	0	0
453551	3	1	1	1	1	0	1	1	1	1	1	0
453082	3	1	1	1	1	1	1	1	1	1	1	0
453627	4	1	1	1	0	1	1	1	1	1	1	0
453618	2	0	0	0	1	0	0	0	0	0	0	0
453631	3	1	1	1	1	1	1	1	1	1	1	0
453718	4	1	0	1	0	0	1	1	1	0	0	0
453412	5	1	1	1	1	1	1	1	1	1	1	0
453773	3	1	0	0	1	1	1	1	0	1	0	0
453635	4	1	1	1	1	0	1	1	1	1	1	0
454018	3	1	1	1	0	1	1	0	1	0	1	0
454039	3	1	0	1	1	0	0	0	0	0	0	0
453983	4	1	0	1	0	0	0	1	1	0	0	0
454027	3	1	1	1	0	1	1	1	1	1	1	0
454084	4	1	1	1	1	1	1	1	1	1	1	0
454054	2	1	1	0	0	1	1	1	1	1	1	0
454022	3	1	1	1	1	1	0	1	1	1	0	0
454017	3	1	1	1	1	1	1	1	1	1	0	0
454032	4	1	1	1	1	1	1	1	1	1	0	0
454285	4	1	1	1	1	1	1	1	1	1	1	0
454021	2	1	1	1	0	1	1	1	1	1	1	0
454007	4	1	1	1	1	1	1	1	1	1	1	0
454003	3	1	1	1	1	1	1	1	1	1	1	0
454266	3	0	1	1	1	1	1	1	1	1	1	0
454235	3	0	1	1	1	0	0	1	0	1	1	0
454621	4	0	0	0	0	1	0	0	0	0	0	0
453939	3	0	0	1	0	0	1	1	1	1	1	0
454016	2	1	1	1	0	1	0	1	0	1	0	0
453928	3	1	0	1	1	1	1	1	1	1	0	0
454011	2	0	0	0	1	0	1	1	0	1	1	0
454624	4	0	1	0	0	0	0	1	0	0	0	0
453975	3	0	1	0	1	0	0	1	0	1	0	0
454641	4	1	1	1	1	1	1	1	1	1	1	0
454389	3	1	1	1	1	1	1	1	1	1	1	0
454766	4	1	1	1	1	1	1	1	1	1	1	0
454589	4	1	1	1	0	1	1	1	1	1	1	0
454526	3	0	1	1	1	0	1	1	1	1	1	0
455039	3	1	1	1	1	1	1	1	1	1	1	0
455077	3	1	0	1	0	0	1	1	0	0	1	0
455022	4	1	1	1	1	1	1	1	1	1	1	0
455040	4	1	1	1	1	1	1	1	1	1	1	0
455204	2	0	0	0	0	0	0	0	0	1	0	0
455029	4	1	1	1	1	1	1	1	1	1	1	0
455076	3	1	1	1	1	1	1	1	1	1	1	0
455131	3	1	1	1	1	1	1	1	1	1	1	0
455157	3	1	1	1	0	1	1	1	1	1	1	0
455400	3	1	1	1	1	1	1	1	1	1	1	0
455171	4	1	1	1	1	1	1	1	1	1	1	0
455297	2	1	1	1	1	1	1	1	1	1	1	0
455172	4	1	1	1	1	1	1	1	1	1	1	0
454411	4	1	1	1	1	1	1	1	1	1	1	0
454319	4	1	0	1	0	0	1	0	1	1	0	0
455293	2	0	0	0	0	0	0	0	0	1	0	0
455264	3	1	1	0	0	0	0	0	1	1	0	0
455295	3	1	0	1	1	0	1	0	0	1	0	0
455473	3	1	1	1	1	0	1	1	1	1	1	0
455483	3	1	1	1	0	1	1	0	1	1	1	0
455465	4	1	1	1	1	1	1	1	1	1	0	0
455298	2	0	1	0	0	0	0	0	0	0	0	0
455296	4	1	1	1	1	0	0	1	0	1	0	0
455432	4	1	1	1	1	1	1	1	1	1	1	0
455631	3	1	0	1	1	0	0	1	1	1	1	0
455294	4	0	0	1	0	0	0	0	0	0	0	0
455479	3	0	0	0	0	0	1	1	0	0	1	0
455467	3	1	1	1	1	1	1	1	1	1	1	0
455701	3	0	0	0	0	1	0	0	1	0	1	0
455780	2	1	1	1	1	1	1	1	1	1	1	0
455655	3	1	1	1	1	1	1	1	1	1	1	0
455819	3	0	0	0	0	0	0	0	0	1	0	0
455653	4	1	1	1	0	1	1	1	1	1	1	0
455797	3	1	1	1	1	1	1	1	1	1	1	0
455689	4	0	0	0	0	0	1	0	1	0	0	0
455672	4	1	1	1	1	1	1	1	1	1	1	0
455558	2	1	0	0	0	0	0	0	0	0	0	0
455531	4	1	0	1	0	0	0	0	0	0	0	0
455351	3	1	0	1	0	0	1	1	0	0	1	0
455338	3	1	1	1	1	0	1	1	1	0	1	0
455205	2	1	1	1	1	0	1	1	1	0	1	0
455702	3	1	1	1	1	0	1	1	1	0	1	0
455657	3	1	1	1	1	1	1	1	1	0	1	0
455807	4	1	1	1	1	0	1	1	1	0	0	0
456065	4	1	1	1	0	1	1	0	1	0	0	0
455836	3	1	1	1	1	1	1	1	1	0	1	0
456752	3	1	0	0	1	1	1	1	1	0	1	0
456053	4	1	1	0	1	1	1	0	1	0	1	0
456748	4	1	1	1	1	0	1	1	1	0	0	0
455877	4	1	0	0	0	0	0	0	0	0	0	0
456879	3	0	1	0	0	0	0	1	0	0	0	0
456842	3	1	1	0	1	1	1	1	1	1	0	0
456893	5	1	1	1	0	1	1	1	1	1	1	0
456909	3	1	1	1	1	1	1	1	1	0	0	0
456818	2	0	0	1	0	0	1	1	1	0	0	0
456894	4	0	1	1	1	0	1	1	1	1	0	0
456867	4	1	1	1	1	1	1	0	1	1	1	0
456940	5	1	1	1	1	1	1	1	1	1	1	0
457223	4	1	1	1	1	1	1	1	1	1	1	0
457183	3	1	1	0	1	1	1	1	1	1	1	0
454089	4	1	1	1	1	0	1	1	1	1	1	0
454042	5	1	1	1	1	1	1	1	1	1	1	0
457202	3	1	1	1	1	1	1	1	1	1	1	0
455700	4	1	1	1	1	1	1	1	1	1	1	0
457239	3	1	1	0	0	0	1	1	0	1	1	0
455433	4	1	1	1	1	1	1	1	1	1	1	0
457345	5	1	1	1	1	1	1	1	1	1	1	0
455457	3	1	1	0	1	0	1	1	1	1	1	0
455484	4	1	1	0	0	0	1	1	1	0	0	0
457316	4	1	1	1	1	1	1	1	1	1	1	0
457330	4	1	0	1	1	1	1	1	1	1	1	0
455469	3	1	1	1	0	1	1	1	1	1	1	0
455110	3	1	1	1	0	1	1	1	1	1	1	0
455475	3	1	1	1	1	1	1	1	1	1	1	0
457015	3	0	1	1	0	0	1	1	1	0	1	0
457273	4	1	1	0	1	0	0	1	1	1	0	0
457621	3	1	1	1	1	1	1	1	1	1	1	0
457617	4	1	1	1	1	0	1	1	1	1	1	0
457630	3	1	1	1	1	1	1	1	1	1	0	0
457613	3	1	1	1	1	1	1	1	1	1	1	0
457632	4	1	1	1	1	1	0	1	1	1	0	0
457695	2	0	0	0	0	0	1	0	0	0	0	0
457640	4	1	0	1	1	1	1	1	1	1	1	0
457657	3	0	1	0	0	0	1	0	1	0	0	0
457683	3	1	1	1	1	0	1	1	1	1	0	0
457644	4	1	1	1	0	1	1	1	1	1	0	0
457490	4	1	1	1	1	1	1	1	1	1	0	0
457639	3	1	1	1	1	1	1	1	1	1	0	0
457696	2	0	1	1	1	1	1	1	1	1	0	0
458034	3	1	1	1	0	1	1	1	1	1	0	0
455533	3	1	1	1	0	0	1	1	1	1	0	0
458036	4	1	1	1	1	1	1	1	1	1	0	0
457922	2	1	1	0	0	0	1	1	0	1	1	0
458019	4	1	1	1	1	1	1	1	1	1	1	0
458014	3	1	1	1	1	1	1	1	1	1	1	0
458331	4	1	1	1	1	0	1	1	1	1	0	0
458125	4	1	1	1	1	1	1	1	1	1	0	0
458317	2	0	1	0	0	0	1	1	0	1	0	0
458309	3	1	1	0	0	0	1	1	1	1	0	0
458318	3	1	1	1	1	1	1	1	1	1	0	0
458368	3	1	1	1	1	1	1	0	1	1	0	0
458310	3	1	0	1	1	1	1	1	1	1	0	0
458369	4	1	0	0	1	0	1	1	1	1	0	0
458417	3	0	1	0	1	0	1	1	1	1	1	0
458514	2	1	1	1	1	1	1	1	1	1	0	0
458089	4	0	1	1	1	1	1	1	1	1	1	0
458216	3	1	1	1	1	1	1	1	1	1	1	0
458230	4	1	1	1	1	1	1	1	1	1	1	0
458416	3	0	1	0	0	0	0	1	1	0	0	0
458212	4	1	1	1	0	1	1	1	1	1	0	0
458554	3	1	1	1	1	1	1	1	1	1	0	0
458576	2	1	1	1	1	0	1	1	1	1	0	0
458444	4	1	1	1	1	1	1	1	1	1	0	0
458562	2	1	1	1	1	0	1	1	1	1	0	0
458594	3	1	1	0	0	0	1	0	0	1	0	0
458792	4	1	1	1	1	1	1	1	1	1	1	0
458746	2	0	1	0	1	1	1	1	1	1	1	0
458609	3	1	0	0	1	0	1	1	1	1	0	0
458791	3	1	1	1	1	1	1	1	1	1	1	0
458600	4	1	1	1	1	1	1	1	1	1	1	0
458750	2	0	1	0	0	0	0	0	1	0	0	0
459111	3	0	0	1	1	1	1	0	0	1	1	0
459123	2	0	0	0	1	0	0	0	0	0	0	0
459033	4	1	1	1	1	1	1	1	1	1	1	0
459127	3	0	0	0	0	0	0	1	0	0	0	0
459161	4	1	0	1	0	1	1	0	1	1	1	0
458667	3	1	0	1	0	1	1	1	1	1	0	0
459142	4	0	0	0	1	0	0	0	1	0	0	0
458866	4	1	1	1	1	1	1	1	1	1	1	0
458588	3	1	0	0	0	1	1	1	1	1	1	0
458868	2	1	1	1	1	0	1	1	1	1	1	0
458875	4	1	1	1	1	1	1	1	1	1	1	0
459118	3	1	0	1	0	1	1	1	1	1	0	0
454492	4	1	1	1	1	1	1	1	1	1	1	0
459122	3	1	1	1	1	1	1	1	1	1	1	0
459486	2	0	0	0	0	0	1	0	0	0	1	0
459554	4	1	1	1	1	1	1	1	1	1	1	0
459479	3	1	1	1	1	1	1	1	1	1	1	0
459712	3	1	1	1	1	0	1	1	1	1	1	0
458653	5	1	0	1	0	1	1	1	1	1	0	0
459713	3	0	1	1	1	0	1	1	1	1	0	0
459778	4	0	0	0	0	0	0	0	0	0	1	0
454427	4	1	1	1	1	1	1	1	1	1	1	0
459303	3	0	0	0	1	0	1	0	0	0	1	0
459576	4	1	1	1	1	0	1	1	1	1	1	0
435481	1	1	0	0	0	0	0	0	0	0	0	0
435554	1	1	0	0	0	0	0	0	0	0	0	0
435416	1	0	0	0	0	0	0	0	0	0	1	0
435523	1	1	1	1	1	0	1	1	0	0	1	0
435552	1	0	0	0	0	0	0	1	0	0	0	0
435535	1	0	0	0	0	1	0	0	0	0	0	0
435553	1	0	0	0	0	0	0	1	0	0	0	0
435415	1	0	0	0	0	0	1	1	0	0	1	0
435539	1	0	0	0	1	0	0	1	0	0	0	0
435530	1	0	0	0	1	0	0	0	0	0	1	0
435485	1	0	0	1	0	0	1	0	0	0	0	0
435525	1	0	0	0	0	0	1	0	0	0	0	0
435479	1	0	1	0	1	1	1	0	1	0	1	0
435548	1	0	0	0	0	0	1	0	0	0	0	0
435517	1	1	0	0	0	0	1	0	0	0	0	0
435417	1	0	0	0	0	0	1	0	1	0	0	0
435538	1	1	0	0	0	0	0	0	0	0	0	0
435555	1	0	0	0	0	0	0	0	0	0	1	0
435289	1	0	1	0	0	1	0	0	1	0	1	0
435534	1	0	1	0	1	1	0	0	0	0	0	0
435488	1	0	0	1	1	0	1	0	0	0	1	0
435410	1	0	0	0	0	0	1	0	0	0	0	0
435550	1	0	0	0	0	0	1	0	1	0	0	0
435480	1	0	1	0	1	0	1	1	0	0	0	0
435557	1	0	0	0	0	0	0	0	1	0	0	0
435536	1	0	0	0	0	0	1	0	0	0	1	0
435543	1	0	0	0	0	0	1	0	1	0	0	0
435528	1	0	0	1	1	0	1	1	0	0	1	0
435484	1	0	0	0	1	0	0	0	0	0	1	0
435537	1	0	0	0	0	1	0	0	0	0	0	0
435282	1	0	0	0	0	1	1	0	0	0	0	0
435409	1	0	0	0	1	0	0	0	0	0	0	0
435515	1	0	1	0	1	0	1	0	0	0	0	0
435390	1	1	1	0	1	1	0	0	0	0	1	0
435477	1	1	1	1	1	1	1	0	0	0	1	0
435496	1	1	0	0	1	0	1	1	0	0	1	0
435374	1	0	0	0	0	0	1	1	1	0	1	0
435414	1	0	0	0	0	0	1	0	0	0	0	0
435486	1	0	1	0	0	0	1	1	0	0	0	0
435545	1	0	0	1	0	0	1	1	1	0	1	0
435489	1	0	0	0	1	1	0	0	0	0	0	0
435483	1	0	1	0	0	1	0	0	0	0	0	0
435482	1	0	1	0	0	0	0	0	0	0	0	0
435478	1	0	1	0	1	1	0	0	0	0	0	0
435475	1	0	0	0	1	0	0	0	0	0	0	0
435529	1	1	1	0	1	1	0	0	0	0	0	0
435651	1	0	0	0	0	0	1	0	0	0	0	0
434397	1	1	0	1	0	1	1	0	0	0	1	0
435495	1	1	0	1	0	0	1	0	0	0	1	0
435659	1	1	0	1	1	1	0	0	1	0	1	0
435658	1	0	0	0	1	0	0	0	0	0	0	0
435632	1	0	0	1	1	0	1	0	0	0	0	0
435508	1	0	0	0	0	0	1	0	0	0	0	0
435652	1	0	0	0	0	0	1	0	0	0	0	0
434398	1	0	0	1	0	0	0	0	0	0	0	0
434316	1	1	1	1	1	0	0	0	1	0	1	0
434394	1	0	1	1	1	1	1	0	1	0	0	0
434399	1	1	0	0	0	0	0	0	0	0	0	0
434381	1	0	0	1	1	1	0	0	1	0	1	0
434311	1	1	1	1	0	0	1	0	1	0	0	0
434378	1	0	0	0	1	0	0	0	0	0	0	0
435492	1	0	0	1	1	0	1	0	0	0	0	0
435617	1	0	0	1	1	0	1	0	1	0	0	0
435613	1	0	1	0	1	1	1	0	1	0	0	0
434318	1	0	1	1	1	1	0	0	1	0	0	0
434395	1	0	0	1	1	0	0	0	0	0	0	0
434388	1	0	0	0	0	0	0	0	1	0	0	0
435615	1	0	0	0	0	0	0	0	1	0	0	0
435635	1	0	0	1	0	0	0	0	0	0	1	0
435610	1	0	0	0	1	0	0	0	0	0	0	0
435627	1	0	0	0	1	0	0	0	0	0	0	0
434400	1	0	1	0	1	0	0	0	0	0	0	0
434317	1	0	0	1	0	0	0	0	1	0	0	0
434301	1	0	1	1	1	1	1	0	1	0	1	0
435558	1	0	0	1	1	0	0	0	0	0	0	0
434319	1	1	1	1	1	1	1	0	0	0	0	0
434298	1	0	0	1	1	0	0	0	0	0	0	0
435559	1	0	1	0	0	0	1	0	0	0	0	0
435647	1	0	0	0	0	0	1	0	0	0	0	0
434302	1	0	1	1	0	0	0	0	1	0	0	0
435474	1	0	1	1	1	0	1	0	1	0	0	0
434283	1	0	0	1	0	0	1	0	1	0	0	0
435497	1	0	1	0	0	1	0	0	0	0	0	0
434313	1	0	0	1	0	0	0	0	0	0	0	0
434321	1	0	0	1	0	0	1	0	0	0	0	0
435636	1	0	1	1	0	0	0	0	1	0	1	0
434379	1	0	0	0	1	0	1	0	1	0	0	0
434320	1	0	0	0	1	0	1	0	1	0	1	0
434310	1	1	1	1	1	1	1	0	1	0	0	0
435616	1	0	0	0	1	0	0	0	0	0	0	0
434383	1	0	0	0	1	0	1	0	0	0	0	0
434389	1	0	1	1	1	0	0	0	0	0	0	0
435611	1	0	0	0	1	0	0	0	1	0	0	0
435637	1	0	0	1	1	0	1	0	1	0	0	0
435656	1	1	0	0	0	0	0	0	0	0	0	0
435644	1	0	0	1	0	0	0	0	0	0	1	0
435499	1	0	1	0	1	1	1	0	1	0	0	0
435373	1	0	0	1	1	0	0	0	0	0	1	0
435622	1	0	1	1	1	0	0	0	1	0	0	0
435628	1	0	0	0	0	0	0	0	1	0	0	0
434396	1	0	0	1	0	1	0	0	1	0	0	0
435631	1	0	0	0	0	0	0	0	1	0	0	0
435657	1	1	1	0	1	1	1	0	1	0	0	0
435775	1	0	0	0	0	1	1	0	0	0	0	0
435870	1	0	0	1	0	0	0	0	0	0	1	0
435560	1	0	0	0	1	0	0	0	0	0	0	0
435841	1	0	0	1	1	1	1	0	0	0	1	0
435642	1	1	0	1	1	1	1	0	1	0	1	0
435669	1	0	0	0	0	0	1	0	1	0	0	0
435895	1	1	1	0	0	0	1	0	1	0	1	0
435906	1	0	0	0	0	0	1	0	0	0	0	0
435771	1	1	0	0	1	0	1	0	0	0	0	0
435826	1	0	0	0	0	0	1	0	0	0	0	0
435672	1	0	0	0	0	0	0	0	0	0	1	0
435838	1	1	1	1	0	0	1	0	1	0	1	0
435868	1	0	0	0	1	0	0	1	1	0	0	0
435674	1	1	1	1	1	1	1	1	1	0	1	0
435827	1	1	0	0	0	0	0	0	1	0	0	0
435773	1	0	0	0	0	0	0	0	1	0	0	0
435883	1	0	0	0	0	0	1	0	0	0	0	0
435786	1	1	0	0	0	1	0	0	0	0	1	0
435820	1	0	0	0	0	0	0	0	0	0	1	0
435785	1	0	1	0	0	0	1	1	1	0	0	0
435842	1	1	1	1	1	1	1	1	1	0	1	0
435823	1	0	0	1	0	1	1	1	1	0	1	0
435834	1	0	1	0	0	0	0	0	1	0	1	0
435661	1	0	0	0	0	0	1	0	0	0	0	0
435837	1	1	1	0	0	1	1	0	1	0	0	0
435777	1	1	1	1	1	1	0	1	1	0	1	0
435896	1	0	0	0	1	1	1	0	1	0	0	0
435650	1	0	0	0	0	0	1	0	0	0	1	0
435829	1	0	0	0	0	0	1	0	0	0	1	0
435880	1	1	0	1	0	1	1	1	1	0	1	0
435574	1	0	0	0	1	0	1	1	0	0	0	0
435876	1	0	0	0	0	0	1	0	0	0	0	0
435869	1	0	1	1	0	1	1	1	1	0	1	0
435779	1	0	0	0	0	0	1	0	0	0	1	0
435665	1	0	0	0	1	0	0	0	0	0	0	0
435641	1	1	0	0	1	1	1	0	1	0	1	0
435778	1	0	1	0	0	1	0	0	1	0	0	0
435664	1	0	0	0	1	0	0	0	0	0	0	0
435640	1	0	0	0	0	0	0	0	1	0	1	0
435580	1	1	1	1	0	1	1	1	1	0	1	0
435774	1	0	0	0	0	0	0	0	0	0	1	0
435874	1	0	0	0	0	0	0	0	1	0	0	0
435639	1	0	0	0	0	0	1	0	0	0	1	0
435578	1	0	1	1	0	0	1	1	1	0	1	0
435782	1	0	0	1	0	0	1	1	1	0	0	0
435660	1	1	1	1	1	1	1	1	1	0	1	0
435675	1	0	1	1	1	0	1	0	0	0	0	0
435784	1	0	0	1	0	0	1	1	1	0	0	0
435772	1	0	0	0	1	0	0	1	0	0	1	0
435579	1	0	0	0	0	1	0	1	1	0	1	0
435776	1	0	0	0	0	1	0	0	0	0	0	0
435571	1	0	0	0	1	0	1	0	1	0	0	0
435835	1	0	0	0	0	0	0	0	1	0	0	0
435638	1	0	1	0	0	0	0	0	1	0	1	0
435576	1	0	0	0	0	0	0	1	1	0	0	0
435131	1	0	0	0	0	1	0	0	0	0	1	0
435092	1	0	0	0	0	0	0	0	0	0	1	0
435125	1	0	0	0	0	1	0	0	0	0	1	0
436020	1	0	1	1	1	0	1	1	1	0	1	0
435987	1	0	0	1	0	0	0	0	0	0	0	0
436003	1	0	1	1	1	1	1	0	0	0	0	0
435106	1	0	1	1	0	1	1	1	1	0	1	0
435103	1	0	1	0	0	1	0	0	0	0	1	0
435996	1	0	0	1	1	0	0	0	1	0	0	0
435132	1	0	0	0	0	0	1	0	0	0	0	0
435034	1	1	0	0	0	1	1	0	1	0	1	0
436037	1	0	0	0	0	0	1	0	0	0	0	0
435990	1	0	0	0	0	0	1	1	0	0	1	0
435994	1	0	0	1	1	0	0	0	0	0	0	0
435970	1	0	0	1	1	1	1	1	1	0	1	0
435982	1	0	0	0	0	0	0	0	1	0	0	0
435981	1	0	0	1	1	0	1	1	1	0	0	0
435104	1	0	0	0	1	0	1	0	1	0	0	0
436040	1	0	0	1	0	0	1	0	0	0	1	0
435977	1	0	0	0	0	0	1	1	0	0	0	0
435976	1	0	0	0	0	0	1	0	0	0	0	0
436030	1	1	0	1	0	1	1	1	1	0	1	0
435997	1	0	0	0	0	0	0	1	1	0	0	0
435105	1	0	0	1	1	1	1	1	1	0	1	0
435988	1	0	0	1	0	0	0	1	1	0	0	0
435101	1	0	0	0	0	0	0	0	1	0	0	0
435983	1	0	0	0	1	0	0	0	0	0	1	0
436053	1	0	0	0	0	1	0	0	0	0	0	0
436041	1	0	0	1	0	0	0	0	0	0	0	0
435965	1	0	1	1	1	0	0	1	1	0	0	0
435966	1	0	1	1	1	1	0	1	1	0	1	0
435969	1	0	0	0	1	1	0	0	0	0	0	0
436059	1	0	0	0	0	0	1	0	0	0	0	0
435980	1	0	0	0	1	0	1	1	1	0	1	0
435126	1	0	1	0	1	0	0	1	0	0	1	0
435978	1	0	0	0	0	0	1	0	1	0	0	0
436038	1	0	1	1	1	0	1	1	1	0	1	0
435134	1	0	0	0	0	0	0	0	1	0	0	0
436039	1	0	0	0	0	0	0	1	1	0	0	0
436023	1	0	1	0	0	0	0	1	1	0	1	0
435117	1	0	1	1	1	0	0	1	1	0	1	0
436063	1	0	0	0	0	0	1	1	0	0	0	0
436218	1	0	0	0	0	1	0	0	0	0	0	0
436182	1	0	0	0	0	0	1	0	0	0	0	0
436137	1	0	0	0	0	1	0	0	0	0	0	0
436236	1	0	0	0	0	0	0	1	0	0	0	0
436219	1	0	0	1	0	1	1	1	0	0	0	0
436143	1	0	0	1	0	0	0	1	0	0	0	0
436221	1	0	1	1	0	1	1	1	1	0	1	0
436156	1	0	0	0	0	1	0	1	0	0	0	0
435913	1	0	0	0	0	0	1	0	1	0	0	0
436222	1	0	0	1	0	0	1	1	1	0	0	0
436140	1	0	0	0	0	0	0	1	0	0	0	0
435952	1	0	1	1	0	0	1	1	1	0	0	0
435924	1	0	0	0	0	0	0	0	1	0	0	0
436188	1	0	0	1	0	1	1	0	0	0	0	0
436183	1	0	0	0	0	1	0	0	0	0	0	0
436223	1	0	0	1	0	0	1	0	0	0	0	0
436145	1	0	0	0	0	0	1	1	0	0	0	0
436150	1	1	0	0	0	0	0	0	0	0	0	0
436187	1	0	0	1	0	0	1	0	1	0	0	0
436076	1	0	0	0	0	0	0	1	0	0	0	0
435950	1	0	1	0	0	1	1	0	1	0	0	0
436071	1	0	0	0	0	0	1	0	0	0	0	0
435925	1	0	0	0	0	0	1	0	0	0	0	0
436155	1	0	1	0	0	0	1	0	1	0	0	0
435926	1	0	0	1	0	0	1	0	0	0	0	0
436220	1	0	1	1	0	0	0	0	0	0	0	0
436077	1	0	0	0	0	0	1	0	0	0	0	0
435930	1	0	0	0	0	0	1	1	0	0	0	0
436181	1	0	0	0	0	0	0	1	0	0	0	0
436070	1	0	0	0	0	0	1	0	0	0	0	0
436093	1	0	0	0	0	0	0	0	1	0	0	0
436157	1	0	0	0	0	0	1	0	1	0	0	0
436072	1	0	0	0	0	0	1	1	0	0	0	0
436082	1	0	1	1	0	1	1	0	1	0	1	0
435989	1	0	0	0	0	0	1	0	0	0	1	0
436045	1	0	0	0	0	0	1	0	0	0	0	0
436162	1	0	0	0	0	0	0	0	0	0	1	0
435995	1	0	0	0	0	0	0	0	0	0	1	0
436014	1	0	0	0	0	1	0	0	0	0	0	0
436002	1	0	0	0	0	0	0	1	0	0	0	0
436056	1	0	0	0	0	1	1	1	0	0	0	0
436172	1	0	0	1	0	0	1	1	1	0	1	0
436168	1	0	0	0	0	1	1	0	0	0	0	0
435986	1	0	1	0	0	1	1	0	0	0	0	0
436098	1	1	1	0	0	1	1	1	1	0	0	0
436018	1	0	0	0	0	0	0	1	0	0	0	0
436042	1	0	1	0	0	1	1	0	0	0	0	0
436016	1	0	0	0	0	0	0	1	1	0	0	0
435984	1	0	0	0	0	0	0	0	1	0	0	0
436017	1	0	0	0	0	0	0	0	0	0	1	0
436046	1	0	0	0	0	0	1	0	1	0	0	0
436060	1	0	0	0	0	0	1	1	1	0	0	0
436682	1	0	0	0	0	1	0	0	0	0	0	0
436243	1	0	0	0	1	1	1	0	0	0	1	0
436346	1	0	0	0	0	0	1	0	0	0	0	0
436339	1	1	0	0	0	0	0	0	0	0	0	0
436316	1	0	0	0	0	0	1	1	1	0	1	0
436359	1	1	0	0	0	1	0	1	0	0	1	0
436239	1	0	0	0	0	1	0	0	1	0	1	0
436345	1	0	0	0	0	0	0	1	0	0	0	0
436386	1	0	0	0	0	0	1	0	0	0	0	0
436340	1	0	0	0	0	0	0	0	0	1	0	0
436095	1	0	0	0	0	1	1	1	1	0	1	0
436350	1	0	0	0	0	0	0	1	0	0	1	0
436325	1	0	0	0	0	0	0	0	0	1	0	0
436334	1	0	0	1	0	0	0	1	0	1	1	0
436375	1	0	0	1	1	0	1	1	1	1	1	0
436523	1	1	0	1	1	0	1	1	1	1	1	0
436329	1	0	0	0	0	0	1	0	0	0	0	0
436385	1	0	0	0	1	1	0	0	0	0	0	0
436269	1	1	1	1	1	0	1	1	0	1	1	0
436322	1	0	0	0	0	0	0	0	0	0	1	0
436384	1	0	0	0	0	0	0	1	1	1	1	0
436349	1	0	0	0	1	0	0	1	0	1	1	0
436369	1	0	0	1	1	1	0	0	0	0	0	0
436267	1	0	0	0	0	0	0	0	0	0	1	0
436257	1	0	0	0	0	0	0	1	1	0	1	0
436338	1	0	0	0	1	1	0	1	0	0	0	0
436241	1	0	0	0	0	0	0	1	1	1	0	0
436342	1	0	0	0	0	0	0	1	0	0	0	0
436348	1	0	0	1	1	0	0	1	0	1	0	0
436366	1	0	0	0	1	0	0	0	0	0	0	0
436378	1	0	0	0	1	0	1	1	0	0	0	0
436368	1	0	0	0	0	0	1	0	0	0	0	0
436361	1	0	0	0	0	1	1	1	1	1	0	0
436354	1	1	0	0	1	0	0	0	0	1	0	0
436524	1	0	1	1	1	1	0	1	1	1	1	0
436333	1	0	0	0	0	0	0	0	0	1	0	0
436270	1	0	1	0	0	1	0	0	1	1	1	0
436240	1	0	0	0	0	0	0	1	0	0	0	0
436372	1	0	0	1	0	0	0	1	0	0	0	0
436271	1	0	0	0	0	0	0	0	0	0	1	0
436365	1	0	1	0	1	1	1	1	1	1	1	0
436238	1	1	0	0	0	1	0	1	0	1	0	0
436326	1	0	0	0	0	0	1	0	1	0	0	0
436317	1	0	0	0	1	0	0	1	1	1	0	0
436319	1	0	0	1	1	0	1	1	1	1	1	0
436318	1	0	0	0	1	0	0	0	0	0	0	0
436262	1	0	0	0	1	1	1	0	1	1	1	0
436328	1	0	0	1	1	1	1	1	1	1	1	0
436373	1	0	0	0	0	0	1	0	0	0	0	0
436246	1	0	0	0	0	1	1	1	1	0	1	0
436185	1	0	0	0	0	0	0	1	0	0	0	0
436353	1	0	0	0	0	0	1	0	0	0	0	0
436324	1	0	0	0	0	0	0	0	1	1	0	0
436679	1	0	1	0	0	1	0	1	1	1	1	0
436320	1	0	0	1	0	0	0	1	0	0	0	0
436279	1	0	0	1	0	0	0	0	0	0	0	0
436497	1	0	0	0	1	0	0	0	0	0	0	0
436296	1	0	0	0	1	1	0	0	0	0	0	0
436287	1	0	0	1	1	1	1	0	0	0	1	0
436288	1	1	1	0	0	1	0	0	0	1	0	0
436486	1	0	0	1	1	0	0	1	0	1	0	0
436299	1	0	0	0	1	0	0	1	0	0	0	0
436286	1	0	1	1	1	1	1	1	1	1	1	0
436732	1	0	0	0	0	1	1	1	1	1	0	0
436737	1	0	1	0	1	0	0	1	1	1	1	0
436453	1	0	0	1	1	1	0	1	1	0	1	0
436745	1	0	0	0	0	0	0	0	0	1	0	0
436450	1	0	0	0	0	0	1	0	0	0	0	0
436467	1	0	0	0	0	0	1	0	1	0	0	0
436469	1	0	0	0	1	0	1	0	1	0	1	0
436298	1	0	1	0	0	0	0	0	1	0	0	0
436280	1	0	1	0	0	0	0	0	0	0	0	0
436730	1	0	0	0	0	0	1	0	0	1	1	0
436736	1	0	0	0	0	0	1	0	0	0	0	0
436445	1	0	1	0	1	1	1	0	1	1	1	0
436731	1	0	0	0	0	0	1	0	0	0	0	0
436458	1	1	1	1	0	1	1	0	0	1	0	0
436463	1	0	1	1	1	0	1	1	0	0	1	0
436472	1	0	0	1	1	0	1	1	0	0	1	0
436464	1	0	0	0	1	0	1	1	0	1	1	0
436738	1	1	0	0	0	0	0	0	0	0	0	0
436733	1	0	1	0	1	1	1	1	1	1	0	0
436746	1	0	0	0	0	0	0	0	0	0	1	0
436571	1	0	1	1	1	0	0	1	1	1	1	0
436494	1	0	1	0	1	1	1	1	1	1	1	0
436735	1	0	0	1	0	0	0	0	0	0	0	0
436468	1	0	0	0	0	1	1	0	0	0	1	0
436290	1	0	0	0	0	0	0	1	0	0	0	0
436493	1	0	0	0	1	0	1	1	1	1	0	0
436452	1	0	0	1	1	0	1	1	1	1	0	0
436751	1	0	0	0	0	1	0	0	0	1	0	0
436446	1	1	0	0	1	1	1	1	0	1	0	0
436728	1	0	0	1	0	1	1	0	0	0	1	0
436448	1	0	1	0	0	0	0	1	1	0	0	0
436461	1	1	1	1	0	0	1	1	1	1	1	0
436454	1	0	0	0	0	1	1	0	1	0	0	0
436300	1	0	0	0	0	0	1	0	0	0	0	0
436301	1	0	0	0	0	0	0	1	0	0	0	0
436460	1	0	0	0	1	0	0	0	0	0	0	0
436457	1	0	1	1	1	0	1	1	1	1	1	0
436764	1	0	0	0	0	0	0	0	1	0	0	0
436876	1	1	0	0	0	1	0	1	1	1	0	0
436822	1	0	0	0	1	0	0	1	1	0	0	0
436693	1	0	0	1	0	0	0	0	0	0	0	0
436714	1	1	1	1	1	1	1	0	1	1	1	0
436808	1	0	0	1	0	0	0	1	0	0	0	0
436715	1	0	0	1	0	1	1	0	0	0	1	0
436869	1	0	0	0	0	0	0	1	0	0	0	0
436821	1	0	0	1	0	0	0	1	0	0	0	0
436867	1	0	0	1	0	0	0	1	0	0	0	0
436710	1	0	0	0	1	0	0	1	0	0	0	0
436806	1	0	1	1	1	1	1	1	1	0	0	0
436875	1	1	0	1	1	1	1	1	0	1	0	0
436717	1	0	1	0	1	1	1	0	1	0	1	0
436713	1	0	0	0	0	0	1	0	0	0	0	0
436772	1	0	0	1	1	1	0	1	0	1	0	0
436527	1	0	0	0	0	0	1	0	0	0	1	0
436701	1	0	0	0	0	0	0	0	1	0	0	0
436694	1	1	1	1	1	0	1	1	1	1	1	0
436824	1	0	0	0	0	0	1	0	1	0	0	0
436814	1	0	0	0	0	0	0	0	0	0	1	0
436586	1	0	0	0	0	1	1	1	1	0	0	0
436894	1	0	1	1	0	0	1	1	1	1	0	0
436594	1	0	0	0	0	0	1	0	1	0	1	0
436690	1	1	0	0	0	0	0	0	0	0	0	0
436879	1	0	0	0	0	1	0	0	0	1	0	0
436828	1	0	0	1	0	0	0	0	0	0	0	0
436807	1	0	0	1	1	0	1	0	1	0	0	0
436707	1	0	0	0	0	0	0	1	0	1	0	0
436529	1	0	1	0	0	1	0	0	0	0	0	0
436812	1	0	0	0	0	0	1	0	1	0	0	0
436823	1	0	0	0	0	0	1	0	0	0	1	0
436202	1	0	0	0	0	0	0	0	1	0	1	0
436791	1	0	0	0	0	0	0	1	0	1	0	0
436709	1	1	1	1	1	1	0	0	1	1	0	0
436712	1	0	1	0	1	0	0	0	1	0	0	0
436691	1	0	0	1	1	0	0	1	1	1	0	0
436573	1	0	1	0	1	0	1	0	1	1	1	0
436870	1	0	0	0	0	0	0	0	0	1	0	0
436881	1	1	1	1	1	0	1	0	0	1	1	0
436880	1	1	0	0	0	1	0	0	0	0	0	0
436825	1	0	1	0	0	1	0	0	0	0	0	0
436589	1	0	0	0	0	0	0	0	1	0	0	0
436539	1	1	1	1	1	0	1	0	1	1	1	0
436811	1	1	0	1	0	0	0	0	0	0	0	0
436805	1	0	0	1	1	1	0	0	1	0	0	0
436595	1	0	0	0	1	0	0	0	1	0	1	0
436559	1	0	0	0	0	0	0	0	0	1	0	0
436803	1	0	0	1	1	0	0	0	0	0	0	0
436804	1	0	0	1	1	0	1	0	1	0	1	0
436597	1	0	1	1	1	0	1	0	0	1	1	0
436538	1	0	0	0	0	0	0	0	0	0	1	0
436705	1	0	0	1	0	0	0	0	1	0	0	0
436817	1	0	0	0	0	0	0	0	1	0	0	0
436708	1	0	1	1	1	0	1	0	1	1	1	0
436591	1	0	0	0	1	0	0	1	0	0	0	0
436592	1	0	0	0	1	0	0	0	0	0	0	0
436530	1	1	1	1	1	1	1	1	1	1	1	0
436537	1	0	0	1	0	1	0	0	0	0	0	0
436734	1	1	1	1	1	1	1	0	1	0	1	0
436528	1	0	0	0	0	0	0	1	0	0	0	0
436871	1	0	0	1	1	0	1	1	1	1	0	0
436978	1	0	0	0	1	0	1	1	1	1	0	0
436993	1	0	0	0	0	0	1	0	0	0	0	0
437030	1	0	0	0	0	0	0	0	1	0	0	0
437023	1	0	0	1	0	0	1	1	1	0	0	0
437019	1	1	0	0	0	0	0	0	0	0	0	0
437039	1	0	0	1	0	0	0	0	0	0	0	0
437007	1	1	1	1	0	1	0	0	1	1	1	0
437015	1	0	0	0	1	1	1	0	0	0	0	0
437034	1	0	0	0	0	0	0	0	1	0	0	0
437005	1	0	0	0	0	0	0	0	0	1	0	0
437028	1	1	1	1	1	1	1	0	1	1	0	0
437035	1	0	0	0	0	0	0	0	1	0	0	0
437132	1	0	0	0	0	0	0	0	1	0	0	0
437018	1	0	1	1	1	0	0	1	1	1	0	0
437098	1	0	0	1	1	0	0	1	0	0	1	0
437051	1	0	0	0	1	0	0	0	0	0	1	0
437009	1	0	1	0	0	0	0	0	1	0	0	0
437008	1	0	0	0	0	1	0	0	0	0	0	0
437006	1	0	1	1	1	1	1	1	1	1	0	0
437012	1	0	0	0	0	0	0	1	0	0	0	0
437047	1	0	0	0	1	1	1	0	1	1	1	0
437024	1	1	0	0	0	0	0	0	0	1	0	0
437014	1	0	0	0	0	0	0	0	0	1	0	0
437136	1	0	0	0	0	1	1	1	1	1	1	0
436991	1	0	0	0	0	1	0	1	1	1	0	0
437043	1	0	0	1	0	0	0	1	0	1	0	0
436990	1	1	0	1	1	1	1	1	1	1	0	0
437029	1	0	0	1	0	0	1	1	0	1	0	0
437055	1	1	1	0	1	0	1	0	0	0	0	0
437122	1	1	1	0	1	1	1	1	1	0	0	0
437046	1	0	0	0	0	0	0	0	0	1	0	0
437001	1	0	1	0	0	0	0	0	0	0	0	0
437052	1	1	0	0	0	0	0	0	0	0	0	0
437022	1	0	0	0	0	1	0	0	0	0	0	0
437016	1	0	0	0	0	0	0	0	0	1	0	0
436992	1	1	0	0	0	1	0	0	0	1	1	0
437095	1	1	0	0	0	1	1	0	0	1	0	0
437269	1	1	0	1	0	1	1	1	1	1	1	0
437116	1	0	0	0	0	1	1	0	0	0	0	0
437054	1	1	1	1	0	0	0	1	1	0	1	0
437277	1	0	0	1	0	0	0	1	1	0	0	0
437308	1	0	0	0	1	1	1	1	1	0	0	0
437111	1	0	0	0	0	0	1	0	0	0	0	0
437307	1	1	0	0	0	0	0	1	1	1	1	0
437224	1	0	0	1	1	0	1	1	1	0	1	0
437223	1	0	0	0	0	0	0	1	0	0	0	0
437281	1	0	0	1	0	1	1	0	1	0	0	0
437147	1	0	0	0	0	1	0	0	0	0	0	0
437121	1	1	1	1	1	1	1	1	0	1	0	0
437284	1	0	0	0	1	0	0	0	0	0	0	0
437118	1	0	0	0	0	1	0	0	0	0	0	0
437108	1	0	1	0	0	0	1	0	0	1	0	0
437141	1	0	0	0	0	1	1	0	0	0	0	0
437091	1	0	0	0	0	0	1	0	0	1	0	0
437093	1	0	1	1	1	1	1	0	1	1	1	0
437097	1	0	0	0	0	0	0	0	0	1	0	0
437145	1	0	0	0	0	0	0	0	1	0	0	0
437144	1	0	0	0	1	0	0	0	0	0	1	0
437057	1	1	0	0	0	1	1	0	1	0	1	0
437115	1	1	1	0	0	1	1	0	1	1	0	0
437302	1	0	0	1	1	0	1	1	1	0	0	0
437119	1	0	0	0	0	0	1	0	0	1	0	0
437142	1	0	0	0	1	0	1	1	0	0	0	0
437300	1	0	0	1	0	0	0	0	0	0	0	0
437146	1	1	0	0	0	1	1	0	0	0	0	0
437112	1	0	1	0	1	1	1	1	0	0	1	0
437280	1	1	1	1	1	1	1	1	1	1	1	0
437287	1	0	0	0	0	0	1	0	0	0	0	0
437276	1	0	0	0	0	0	0	1	0	0	0	0
437301	1	0	0	0	0	0	1	0	1	0	0	0
437106	1	1	0	0	0	0	1	1	0	0	1	0
437222	1	0	0	1	1	0	1	1	0	0	0	0
437099	1	0	0	0	0	1	0	0	0	0	0	0
437294	1	0	0	0	0	1	1	0	1	1	0	0
437279	1	0	1	0	1	0	0	1	1	0	1	0
437273	1	0	0	0	0	0	0	0	1	0	0	0
437366	1	0	0	0	0	0	0	1	0	0	0	0
437359	1	0	0	0	0	0	0	1	0	0	0	0
437249	1	0	0	0	0	1	1	1	1	0	0	0
437352	1	0	0	0	0	0	0	0	1	0	0	0
437265	1	0	0	0	0	0	0	0	0	0	1	0
437365	1	0	0	1	0	1	0	1	0	1	1	0
437245	1	0	0	0	0	1	0	0	1	0	0	0
437232	1	1	1	0	0	1	1	0	1	0	0	0
437369	1	1	0	0	1	0	1	0	0	0	1	0
437288	1	0	0	0	0	0	0	1	0	0	0	0
437368	1	0	0	0	0	1	0	0	0	1	0	0
437358	1	0	0	0	0	0	0	1	1	0	0	0
437363	1	0	1	1	1	0	0	1	1	1	1	0
437242	1	0	0	0	1	0	1	0	1	0	0	0
437379	1	0	0	0	1	0	0	0	0	0	0	0
437349	1	1	1	0	0	1	1	1	1	1	1	0
437387	1	0	0	0	1	0	0	0	0	0	0	0
437291	1	0	0	0	0	0	0	0	1	0	0	0
437388	1	0	0	0	1	1	0	0	1	0	1	0
437370	1	0	0	1	1	0	1	1	0	0	1	0
437382	1	0	0	1	0	0	0	1	0	0	0	0
437243	1	1	0	0	1	0	0	0	1	0	0	0
437138	1	0	0	0	1	1	0	0	0	0	0	0
437386	1	0	0	0	0	0	0	0	1	1	1	0
437361	1	1	0	1	0	0	1	1	1	1	1	0
437372	1	0	0	0	0	0	0	0	0	1	0	0
437264	1	0	0	0	0	0	0	0	1	0	0	0
437351	1	0	1	1	0	0	1	1	1	1	0	0
437373	1	0	0	0	1	0	0	0	0	0	0	0
437483	1	0	0	0	0	0	1	0	0	1	0	0
437241	1	1	0	0	0	0	0	0	1	1	0	0
437255	1	1	1	1	1	0	1	1	1	1	1	0
437309	1	0	0	0	0	0	0	0	0	0	1	0
437248	1	0	0	1	0	1	1	0	1	1	1	0
437289	1	0	0	0	0	0	1	1	1	0	0	0
437285	1	1	0	1	1	0	0	0	0	1	0	0
437250	1	0	0	0	0	0	0	1	1	0	1	0
437380	1	0	0	0	0	0	0	0	0	0	1	0
437258	1	0	0	0	0	0	1	0	0	0	0	0
437239	1	1	1	1	1	0	0	1	1	1	1	0
437374	1	0	1	1	1	0	1	1	1	1	0	0
437244	1	0	0	0	0	0	1	0	0	0	0	0
437317	1	1	0	0	0	0	0	1	0	0	1	0
437256	1	0	1	0	1	1	1	1	1	0	0	0
437355	1	0	0	0	0	0	1	0	0	0	0	0
437362	1	1	0	1	1	1	1	1	1	0	1	0
437230	1	0	0	0	1	0	1	0	0	0	0	0
437383	1	0	0	0	1	0	0	1	1	0	1	0
437376	1	0	0	1	1	0	0	0	1	0	0	0
437234	1	1	1	1	1	1	1	1	1	0	1	0
437297	1	0	0	0	0	0	0	0	0	1	0	0
437261	1	0	0	0	0	0	0	0	0	1	0	0
437385	1	0	0	0	1	0	0	0	0	1	0	0
437246	1	0	0	0	0	0	0	0	0	1	0	0
437240	1	1	1	0	0	1	1	0	1	1	0	0
437251	1	0	0	1	0	0	0	1	0	0	0	0
437367	1	0	0	0	0	0	1	0	1	1	1	0
437384	1	0	0	0	0	0	0	0	1	1	0	0
437293	1	0	0	0	0	0	0	1	0	0	0	0
437477	1	0	0	0	0	0	1	0	0	0	1	0
437357	1	0	0	0	0	0	1	0	1	1	1	0
437247	1	1	1	1	1	0	1	1	1	1	0	0
437257	1	0	0	1	0	0	1	1	1	1	0	0
437353	1	1	0	0	1	0	1	1	0	1	1	0
437266	1	0	0	0	1	0	0	0	0	0	0	0
437381	1	0	0	0	0	0	1	0	0	0	0	0
437371	1	0	0	1	0	0	0	1	1	1	1	0
437254	1	1	0	0	0	1	0	1	1	0	0	0
437298	1	0	0	1	1	0	1	1	1	1	0	0
437335	1	0	0	0	1	0	0	0	0	1	1	0
437340	1	0	0	0	0	0	0	0	0	0	1	0
437501	1	0	0	0	1	0	0	0	0	0	0	0
437339	1	0	0	0	1	0	0	0	0	0	1	0
437329	1	0	0	0	0	0	1	0	0	0	0	0
437391	1	0	0	0	0	0	0	0	1	0	1	0
437412	1	0	0	0	0	0	0	1	0	0	0	0
437314	1	0	0	1	1	0	0	0	0	1	1	0
437323	1	0	1	1	1	1	0	1	1	1	1	0
437415	1	1	1	1	1	0	1	1	1	1	1	1
437337	1	0	0	0	0	0	0	1	0	0	0	0
437345	1	0	0	0	0	0	0	0	0	0	0	1
437596	1	0	1	0	0	1	0	0	1	0	1	0
437396	1	1	0	0	1	1	0	1	1	1	1	0
437389	1	1	0	0	1	1	0	1	0	0	1	0
437334	1	1	1	1	1	1	1	1	1	1	1	0
437431	1	1	0	0	1	0	1	0	0	0	0	0
437397	1	0	0	0	0	0	0	1	0	0	1	1
437505	1	0	0	0	1	0	0	1	1	0	0	0
437430	1	0	1	1	1	1	1	1	0	1	1	0
437326	1	0	0	1	1	0	1	0	1	0	0	1
437417	1	1	1	0	1	0	1	0	0	1	1	1
437341	1	1	0	0	0	1	1	0	0	0	0	0
437313	1	0	0	0	0	1	1	0	0	1	0	1
437399	1	0	0	1	1	1	0	1	1	0	1	0
437613	1	0	0	0	0	1	0	1	0	1	0	0
437503	1	0	0	0	0	0	0	1	0	0	0	0
437328	1	0	0	1	0	0	0	1	0	1	0	0
437333	1	0	1	0	1	1	1	1	1	1	1	0
437395	1	1	0	1	1	0	1	1	0	1	1	1
437408	1	0	0	0	1	0	0	1	1	0	0	1
437332	1	1	0	0	0	0	1	1	0	0	0	1
437401	1	0	0	1	0	0	0	1	0	0	0	0
437312	1	0	0	0	0	0	0	1	0	1	0	0
437315	1	0	0	0	0	0	0	0	0	0	0	1
437409	1	0	0	0	0	0	0	1	1	1	0	1
437548	1	1	1	1	1	1	1	1	1	1	1	1
437416	1	0	1	1	1	1	0	1	0	1	1	0
437324	1	0	0	0	1	0	1	1	0	1	1	0
437319	1	0	0	0	0	0	0	1	0	0	1	0
437390	1	1	0	0	1	1	0	1	1	1	1	0
437494	1	0	0	0	0	0	0	1	0	0	0	0
437410	1	0	0	0	0	1	0	1	0	0	1	0
437311	1	1	1	0	1	1	1	1	0	1	1	0
437392	1	0	1	1	1	1	0	1	1	1	1	0
437325	1	0	0	0	1	0	0	0	0	0	1	1
437504	1	0	0	0	1	0	0	0	0	0	0	0
437500	1	0	0	0	1	0	0	1	0	0	0	0
437407	1	0	0	0	0	0	0	0	0	1	0	0
437478	1	0	0	0	0	0	1	0	0	1	0	0
437404	1	0	0	0	0	0	1	0	0	1	0	0
437496	1	0	1	0	1	1	1	1	0	0	0	0
437405	1	0	1	0	1	0	1	1	1	1	0	0
437398	1	1	0	1	1	1	1	1	1	1	1	0
437411	1	0	0	1	0	0	0	0	0	0	0	0
437495	1	1	1	0	0	1	1	1	1	1	0	0
437348	1	0	0	1	1	1	1	1	1	1	1	0
437310	1	0	0	0	0	0	0	1	0	0	0	0
437350	1	0	0	0	0	0	0	1	0	0	0	0
437342	1	0	0	0	0	0	0	0	0	0	1	0
437400	1	0	1	0	0	0	1	1	1	1	1	0
437406	1	0	0	0	0	0	1	1	1	0	0	0
437571	1	0	0	0	0	0	1	0	0	0	0	0
437688	1	0	0	0	0	0	0	0	0	0	0	1
437682	1	0	0	0	0	1	1	0	1	1	1	0
437574	1	0	1	0	0	0	0	1	0	0	0	0
437686	1	0	0	0	1	0	0	1	1	1	0	0
437670	1	0	0	0	1	0	0	0	0	0	0	0
437567	1	0	0	0	0	0	0	0	0	1	0	0
437573	1	0	0	0	1	0	0	0	0	0	0	1
437570	1	0	0	0	0	0	0	1	0	1	0	0
437586	1	0	1	0	0	0	1	1	1	0	0	0
437563	1	0	1	1	1	0	1	1	1	0	0	1
437575	1	0	1	0	1	0	0	0	0	0	0	0
437684	1	0	0	0	0	0	1	0	0	0	0	0
437683	1	1	1	1	1	1	1	0	1	0	0	0
437568	1	0	0	0	0	0	0	1	1	0	0	0
437685	1	0	1	0	0	0	1	1	0	1	0	1
437569	1	0	0	1	1	0	1	1	1	1	0	0
437566	1	1	1	1	1	1	1	1	1	1	1	1
437577	1	0	0	0	0	0	1	0	0	0	0	0
437576	1	0	0	0	0	0	0	0	0	0	0	1
437669	1	0	0	1	0	0	1	1	0	0	0	0
437787	1	0	0	0	0	0	0	0	0	1	1	0
437850	1	1	0	0	0	1	0	1	0	0	1	0
437842	1	0	0	0	0	0	0	1	0	1	0	0
437863	1	1	0	0	1	0	0	0	0	0	1	0
437847	1	0	0	0	0	0	0	0	0	1	0	0
437796	1	1	0	0	0	1	0	0	0	1	1	0
437797	1	0	0	1	0	0	0	0	0	0	0	0
437841	1	0	0	0	0	0	0	0	0	0	1	0
437809	1	0	0	0	0	0	0	0	0	1	0	0
437810	1	0	0	0	0	0	0	0	0	1	1	0
437853	1	0	0	0	0	0	0	0	0	1	0	0
437846	1	1	0	1	1	0	0	0	0	1	1	0
437794	1	0	0	0	0	0	0	0	0	1	1	0
437783	1	0	1	0	0	0	1	0	0	0	0	0
437793	1	0	0	0	0	0	1	0	0	0	0	0
437784	1	0	0	0	0	0	0	1	0	1	0	0
437851	1	0	0	0	0	0	1	1	0	1	1	0
437801	1	0	0	0	0	0	1	0	0	0	0	0
437788	1	1	1	1	1	0	1	1	0	1	0	0
437832	1	0	0	0	0	0	0	0	0	1	0	0
437845	1	1	1	0	1	1	1	1	1	1	1	0
437854	1	0	0	0	0	1	0	0	0	0	0	0
437795	1	1	0	1	1	1	0	1	1	1	1	0
437849	1	1	0	1	1	1	0	0	1	1	1	0
437798	1	0	0	0	0	0	1	0	0	0	0	0
437861	1	0	0	0	0	0	1	0	0	0	0	0
437790	1	1	0	0	0	0	0	1	0	0	0	0
437843	1	0	0	0	1	0	0	0	0	0	0	0
437780	1	0	0	0	0	0	0	1	0	0	0	0
437840	1	0	0	1	0	0	1	0	0	0	0	0
437989	1	1	0	0	0	1	0	0	0	0	0	0
437914	1	0	0	0	0	1	1	0	0	0	0	0
438046	1	0	1	0	0	0	0	0	0	0	1	0
438047	1	1	0	1	0	1	0	0	0	0	1	0
438030	1	0	0	0	0	0	1	0	0	0	0	0
437918	1	0	0	0	0	0	1	0	1	1	1	0
438053	1	0	0	0	0	0	1	0	1	1	0	0
437915	1	0	0	0	0	0	0	0	0	1	1	0
438001	1	0	0	0	0	0	0	0	0	1	0	0
437919	1	0	0	1	0	0	0	0	0	0	0	0
438003	1	0	0	0	0	0	0	0	0	1	0	0
438037	1	0	0	0	0	0	1	0	0	1	0	0
438008	1	0	0	0	0	1	0	0	0	0	0	0
438035	1	0	0	1	0	0	0	1	0	1	0	0
438050	1	0	0	0	0	0	0	0	1	1	0	0
438004	1	0	0	0	0	0	0	0	0	1	0	0
437927	1	1	1	0	0	1	1	1	1	1	0	0
437974	1	0	0	0	0	0	0	1	0	0	0	0
438055	1	0	0	0	0	0	0	0	0	1	0	0
437917	1	0	0	0	0	0	0	0	0	1	0	0
438052	1	0	1	0	0	1	0	0	0	0	0	0
437932	1	0	1	0	0	0	0	0	0	0	0	0
438005	1	0	1	0	0	1	0	1	0	1	0	0
437938	1	0	0	0	0	0	0	0	1	0	0	0
437940	1	0	1	0	1	0	1	0	1	1	0	0
437916	1	0	0	0	0	0	0	0	1	0	0	0
437942	1	0	0	0	0	0	0	1	0	1	1	0
437920	1	0	0	0	0	0	1	1	0	0	1	0
437946	1	0	0	0	0	0	0	0	1	0	0	0
438031	1	1	0	0	1	1	0	0	1	1	0	0
437929	1	0	0	0	1	0	0	0	0	0	0	0
438028	1	0	1	0	0	0	0	0	0	0	0	0
437937	1	0	1	0	0	0	0	0	0	0	0	0
438056	1	0	0	0	0	0	0	0	0	0	1	0
437998	1	0	1	0	0	0	0	0	0	0	0	0
438032	1	0	0	0	1	0	0	0	1	0	0	0
437948	1	0	0	0	0	0	0	0	1	1	0	0
438057	1	0	0	1	1	0	0	0	0	0	0	0
438036	1	0	1	0	0	0	0	0	0	0	0	0
437855	1	0	1	0	0	0	0	0	1	0	0	0
438039	1	0	0	0	1	1	1	1	1	1	0	0
437945	1	0	1	0	0	0	1	0	0	0	0	0
438049	1	0	0	0	0	0	0	0	0	1	0	0
438002	1	0	0	0	1	1	0	1	0	1	0	0
437921	1	0	0	1	0	0	0	0	1	0	0	0
438054	1	0	1	0	0	0	0	0	0	0	0	0
437926	1	0	1	0	1	1	1	0	1	1	0	0
437949	1	0	1	0	0	0	0	1	0	0	1	0
437951	1	0	1	0	0	1	0	1	0	0	0	0
438014	1	0	0	0	0	0	1	0	0	0	0	0
438267	1	0	0	0	1	0	0	0	0	1	0	0
437994	1	0	0	0	0	0	0	0	0	1	1	0
438015	1	0	0	0	0	0	0	0	0	1	0	0
438190	1	0	0	0	1	1	1	0	0	1	0	0
438261	1	0	0	0	0	0	0	0	0	1	0	0
438022	1	0	0	0	0	1	1	0	0	0	0	0
438111	1	0	0	0	0	0	0	0	0	1	0	0
438010	1	1	0	0	1	1	1	0	1	0	0	0
438212	1	0	0	0	1	0	0	0	1	0	0	0
438205	1	0	0	0	0	0	1	0	1	1	1	1
438189	1	0	0	0	0	0	1	0	1	0	0	0
438196	1	0	0	0	0	0	1	0	1	0	0	0
438021	1	0	0	0	0	0	0	0	1	0	0	0
438107	1	0	0	0	0	0	0	0	1	1	0	0
438017	1	0	0	0	0	0	1	0	1	0	0	0
437992	1	0	0	0	1	0	1	0	1	0	0	0
438200	1	0	0	0	1	1	1	0	1	1	1	1
438193	1	0	0	0	0	0	0	0	1	0	1	0
438020	1	0	0	1	0	0	0	0	1	0	0	0
438184	1	0	0	0	0	0	0	0	0	0	0	1
438207	1	0	0	1	0	0	0	0	0	0	0	1
438108	1	0	0	1	1	0	1	0	1	1	1	1
438213	1	0	0	0	1	0	0	0	0	0	0	0
438006	1	1	0	1	1	1	1	0	1	0	1	1
438183	1	0	0	1	1	1	1	0	1	0	1	0
438109	1	1	0	1	1	1	1	0	1	1	1	1
438266	1	0	0	0	0	0	0	0	0	0	0	1
438204	1	0	0	0	0	0	1	0	1	1	0	0
437999	1	0	0	0	0	0	0	0	1	0	0	0
438018	1	0	0	0	0	0	1	0	1	0	0	0
437995	1	0	0	0	1	0	1	0	1	0	1	0
438264	1	0	0	0	0	0	0	0	0	1	0	0
438210	1	0	0	0	0	0	0	0	1	0	0	1
437990	1	0	0	0	0	0	1	0	1	0	0	1
438110	1	1	0	0	0	0	0	0	0	0	0	0
438394	1	1	0	0	0	0	0	0	0	1	0	0
438355	1	0	0	0	0	0	1	0	0	0	0	0
438319	1	0	0	1	0	0	1	0	0	1	0	0
438327	1	0	0	1	1	0	0	0	0	0	0	0
438307	1	0	0	0	0	0	0	0	0	1	0	0
438362	1	0	0	0	0	0	1	0	1	1	0	0
438289	1	0	0	1	1	1	1	0	0	1	0	0
438299	1	0	0	0	0	0	0	0	0	1	0	0
438214	1	0	0	1	1	0	1	0	0	0	0	0
438320	1	0	0	1	0	0	0	0	1	1	0	0
438337	1	0	0	0	0	0	1	1	1	1	0	0
438329	1	0	0	1	0	0	1	0	1	0	0	0
438188	1	1	0	1	0	0	1	0	1	1	0	0
438308	1	0	0	0	0	0	0	0	0	1	0	0
438315	1	0	1	1	0	0	1	1	1	0	0	0
438339	1	0	0	1	0	0	1	0	0	0	0	0
438311	1	0	0	1	0	0	1	0	0	0	0	0
438278	1	0	0	0	0	0	0	1	0	0	0	0
438298	1	1	0	0	1	0	0	0	0	1	0	0
438274	1	1	0	1	1	0	1	1	1	0	0	0
438304	1	0	0	0	0	0	0	0	0	1	0	0
438288	1	0	0	0	0	1	0	0	0	0	0	0
438334	1	0	0	0	0	0	0	0	0	1	0	0
438336	1	0	0	0	0	0	0	0	0	1	0	0
438293	1	0	0	0	0	0	1	0	1	1	0	0
438318	1	0	1	0	0	0	0	0	0	0	0	0
438332	1	0	1	1	1	1	1	1	1	1	0	0
438356	1	0	0	1	0	0	0	0	0	0	0	0
438330	1	0	0	0	1	0	1	0	0	1	0	0
438341	1	0	0	0	1	0	0	0	0	0	0	0
438297	1	1	0	0	0	0	1	0	0	0	0	0
438303	1	0	0	1	1	0	0	0	0	0	0	0
438348	1	0	0	1	1	0	0	1	1	1	0	0
438281	1	0	0	0	1	0	1	0	1	1	0	0
438312	1	1	0	0	1	0	1	0	1	0	0	0
438349	1	0	1	0	1	0	1	1	1	1	0	0
438323	1	0	0	0	0	0	0	0	0	1	0	0
438211	1	0	0	0	0	1	1	0	1	1	0	0
438316	1	0	0	0	0	1	0	0	1	0	0	0
438186	1	0	1	1	1	0	1	0	1	0	0	0
438286	1	0	0	1	0	0	0	1	0	0	0	0
438301	1	0	0	0	1	0	0	0	1	1	0	0
438358	1	1	0	0	0	0	0	0	0	0	0	0
438292	1	0	1	0	1	1	1	1	1	1	0	0
438342	1	0	0	0	1	0	0	1	1	0	0	0
438390	1	0	0	1	0	0	0	0	0	1	0	0
438366	1	0	0	0	0	0	1	0	0	0	0	0
438216	1	0	0	0	0	0	0	0	1	0	0	0
438300	1	0	0	1	0	1	1	1	1	1	0	0
438333	1	0	0	0	1	1	0	0	0	1	0	0
438343	1	0	1	0	1	1	0	0	1	0	0	0
438350	1	0	0	1	1	0	1	1	1	1	0	0
438310	1	0	0	0	1	0	0	0	0	0	0	0
438338	1	0	0	1	0	0	0	1	0	0	0	0
438335	1	0	1	1	1	0	0	0	0	1	0	0
438365	1	0	0	0	0	0	1	0	0	1	0	0
438296	1	1	0	0	0	0	1	0	0	1	0	0
438309	1	0	0	0	0	0	1	0	0	0	0	0
438321	1	0	0	0	0	0	1	0	0	1	0	0
438452	1	0	0	0	0	0	0	0	0	1	0	1
438372	1	1	0	0	0	0	0	0	0	0	0	0
438460	1	0	0	0	0	0	0	0	0	1	0	0
438412	1	0	0	0	0	1	0	1	0	0	0	0
438459	1	0	0	0	0	0	0	0	0	1	0	0
438384	1	0	0	0	0	1	0	0	0	1	0	0
438382	1	0	0	1	0	0	0	1	0	0	0	0
438490	1	1	0	1	1	1	1	0	0	0	0	0
438408	1	1	0	0	0	0	0	0	0	0	0	0
438407	1	0	0	0	1	0	0	0	0	1	0	0
438471	1	0	0	0	0	0	0	0	0	1	0	0
438525	1	1	1	1	0	1	1	1	1	1	0	0
438481	1	0	0	1	0	0	0	1	0	0	0	0
438416	1	0	0	1	1	0	1	0	1	0	0	0
438468	1	0	0	0	0	0	0	0	0	1	0	0
438442	1	0	0	0	1	0	0	1	0	0	0	0
438524	1	0	1	1	1	1	1	0	1	1	0	1
438446	1	0	0	0	0	0	0	1	0	0	0	0
438385	1	0	0	0	0	0	0	0	0	1	0	0
438399	1	0	0	0	0	0	1	0	0	0	0	1
438439	1	0	1	0	1	1	1	1	1	1	0	1
438515	1	0	0	0	0	0	0	0	1	1	0	0
438379	1	1	1	1	1	1	1	1	1	1	0	1
438470	1	0	1	0	0	0	0	0	0	0	0	0
438489	1	0	0	0	0	1	0	0	1	1	1	0
438381	1	0	0	0	0	0	0	0	0	0	1	0
438478	1	0	0	1	0	0	0	0	1	0	0	0
438444	1	0	0	1	0	0	0	0	0	0	0	0
438451	1	0	0	1	1	0	1	1	1	1	0	0
438402	1	1	0	1	1	1	1	0	0	1	1	0
438380	1	1	0	0	0	0	0	0	0	0	1	0
438523	1	1	1	0	1	0	1	1	1	1	0	1
438465	1	0	0	0	1	0	1	1	0	1	0	0
438455	1	0	1	0	1	1	1	1	0	1	1	0
438469	1	0	0	1	1	0	1	1	1	0	1	0
438453	1	1	0	0	0	0	0	0	0	0	0	0
438518	1	0	0	0	1	0	1	0	0	0	0	0
438410	1	1	1	1	1	1	1	0	1	1	1	1
438406	1	1	1	1	1	0	1	0	1	1	1	1
438486	1	0	0	0	0	0	0	0	0	1	0	0
438487	1	0	0	0	0	0	0	1	0	0	0	0
438480	1	0	1	1	0	0	1	1	1	0	0	0
438405	1	1	1	1	1	1	1	0	1	1	0	0
438413	1	0	1	1	1	1	1	0	1	1	1	0
438522	1	0	0	0	0	0	0	0	0	1	0	1
438474	1	0	0	0	0	0	0	0	1	0	0	0
438456	1	0	0	0	0	0	0	1	1	0	0	0
438482	1	0	0	0	0	0	0	0	1	0	0	0
438373	1	0	0	1	0	0	0	0	1	0	1	0
438400	1	0	0	1	1	1	1	0	1	0	0	0
438443	1	0	0	0	0	0	0	1	0	0	0	0
438409	1	0	0	0	0	0	0	0	1	0	0	0
438440	1	0	0	0	0	0	0	1	0	0	0	0
438462	1	1	1	0	0	0	1	0	1	1	0	0
438398	1	0	0	0	0	0	0	1	0	0	0	0
438521	1	0	0	0	0	0	1	0	1	1	0	0
438519	1	1	1	1	1	1	1	0	1	1	0	0
438414	1	1	0	1	1	1	0	0	1	1	0	0
438457	1	0	0	0	0	0	0	1	0	1	0	0
438371	1	0	0	0	0	0	0	0	0	1	0	0
438411	1	0	0	0	0	0	1	0	0	1	0	0
438395	1	0	0	0	0	0	0	1	0	0	0	0
438386	1	0	0	0	0	0	0	0	0	1	0	0
438401	1	1	1	1	0	1	0	1	1	1	0	0
438461	1	0	0	0	0	0	0	0	0	1	0	0
438488	1	1	0	1	1	0	1	1	1	1	0	0
438666	1	0	0	0	0	1	0	0	0	1	0	0
438667	1	0	0	0	0	0	0	0	0	1	0	0
438496	1	0	0	0	0	0	0	0	0	1	0	0
438670	1	0	1	1	1	1	0	0	0	1	0	0
438507	1	1	0	1	1	0	0	0	0	1	0	0
438508	1	0	0	0	1	1	0	0	0	1	0	0
438655	1	1	0	0	0	0	0	0	0	0	0	0
438658	1	0	0	0	1	0	0	0	0	0	0	0
438669	1	1	0	1	0	0	0	0	0	1	0	0
438516	1	1	1	1	1	0	0	0	0	1	1	0
438504	1	1	1	1	1	1	1	1	0	0	0	1
438656	1	0	0	0	1	0	0	0	0	0	0	0
438512	1	0	0	0	1	0	0	0	1	0	0	0
434684	1	1	1	1	0	0	0	0	0	0	0	0
438509	1	0	1	1	0	0	0	0	1	1	1	0
438506	1	0	1	1	0	1	1	0	1	1	0	0
438662	1	1	1	0	0	0	0	0	0	0	0	0
438505	1	0	1	1	1	1	0	0	0	0	0	1
438568	1	1	0	1	0	0	0	0	0	0	0	0
438483	1	0	0	1	0	0	0	0	0	0	1	0
438659	1	1	1	1	1	1	1	0	1	1	0	1
438499	1	1	1	0	0	1	0	0	1	0	1	0
438668	1	0	0	0	0	0	0	0	1	1	0	0
438661	1	0	0	0	0	0	0	0	0	1	0	0
438510	1	1	0	0	0	0	0	0	0	0	0	0
438511	1	0	1	1	0	1	1	0	1	0	1	0
438867	1	0	0	0	0	0	0	0	0	0	1	0
438700	1	0	0	0	0	0	1	0	0	0	0	0
438695	1	0	0	0	0	1	0	0	0	1	0	0
438686	1	1	0	0	0	0	0	0	0	1	1	0
438691	1	0	0	0	0	0	0	0	0	1	0	0
438880	1	0	0	1	0	0	0	1	1	0	0	0
438683	1	0	0	0	0	1	0	0	0	0	0	0
438901	1	0	0	1	0	0	0	0	0	0	1	0
438909	1	0	0	0	0	0	0	0	0	1	0	0
438874	1	0	0	0	0	0	1	0	1	1	1	0
438718	1	0	0	0	1	0	0	0	0	0	1	0
438897	1	1	0	0	0	0	0	0	0	0	1	0
438689	1	0	0	1	1	0	1	1	1	1	0	0
438884	1	0	0	1	0	0	0	0	0	0	1	0
438911	1	0	0	0	1	0	0	0	0	0	0	0
438687	1	1	0	0	0	0	1	0	0	1	0	0
438834	1	0	0	0	1	1	1	1	1	1	1	0
438678	1	0	0	0	0	0	0	0	0	1	0	0
438904	1	1	1	0	1	0	1	1	0	1	1	0
438711	1	0	0	1	1	0	1	1	1	0	1	0
438699	1	0	0	0	1	0	0	0	0	0	0	0
438694	1	0	0	0	0	1	1	0	1	1	1	0
438851	1	0	1	0	1	0	0	0	1	1	1	0
438907	1	0	0	0	1	0	0	1	0	1	0	0
438712	1	0	1	1	1	0	1	1	1	0	0	0
438894	1	0	0	0	0	0	0	1	0	1	0	0
438881	1	0	0	0	0	0	0	0	0	1	0	0
438877	1	0	1	0	0	0	0	0	0	0	0	0
438879	1	1	0	1	1	1	1	1	1	1	1	0
438860	1	0	0	0	0	0	1	0	0	1	1	0
438690	1	0	1	1	1	1	1	1	0	1	1	0
438853	1	0	1	1	1	0	0	1	1	0	1	0
438850	1	0	0	0	0	0	1	0	0	1	1	0
438885	1	1	1	0	0	0	1	1	1	1	1	0
438701	1	0	0	0	0	0	0	1	0	1	0	0
438684	1	1	1	1	1	1	1	1	1	1	1	0
438890	1	1	1	1	0	0	0	1	0	1	0	0
438679	1	1	0	0	1	0	0	1	1	1	0	0
438715	1	0	1	1	1	1	1	1	1	1	1	0
438709	1	1	0	1	1	0	0	0	0	0	1	0
438875	1	0	0	0	0	0	0	0	0	1	0	0
438873	1	0	1	0	1	0	0	0	0	0	0	0
438852	1	0	0	0	0	0	0	1	1	1	0	0
438896	1	0	0	0	0	0	1	0	0	0	0	0
438685	1	1	1	0	1	1	1	0	1	1	1	0
438883	1	0	0	1	1	0	1	1	1	0	0	0
438876	1	1	0	1	1	0	1	1	1	1	0	0
438895	1	1	0	0	0	1	0	0	0	0	1	0
438900	1	0	0	0	0	0	0	1	0	1	0	0
438868	1	0	0	0	0	0	1	1	1	0	1	0
438713	1	0	0	0	1	0	0	0	0	1	0	0
438861	1	0	0	0	0	0	0	1	0	0	0	0
438714	1	0	1	0	1	1	0	0	1	1	0	0
438849	1	0	1	0	0	0	1	1	1	0	1	0
439000	1	0	0	0	0	0	0	0	0	1	1	0
439008	1	0	1	0	0	1	1	0	1	1	1	0
438915	1	0	1	1	0	0	0	1	0	0	0	0
439005	1	0	0	0	0	0	0	0	0	0	0	1
439028	1	0	0	0	0	0	0	0	1	0	0	0
439022	1	0	0	0	0	0	1	0	0	0	1	0
438929	1	0	0	0	0	0	1	1	0	1	1	0
439032	1	0	1	0	0	0	0	0	0	0	0	0
439031	1	1	1	1	1	1	0	1	0	1	1	1
438998	1	0	0	1	0	0	1	1	1	0	0	0
439004	1	0	0	0	0	0	0	0	0	0	1	1
439014	1	0	1	0	0	1	1	0	1	1	1	0
439015	1	0	0	0	0	0	0	0	0	1	0	0
439025	1	0	0	0	0	0	0	0	0	0	1	0
439007	1	1	0	0	0	0	1	0	0	1	1	0
439026	1	1	0	0	0	1	0	1	1	1	1	1
439017	1	1	1	1	1	1	1	1	1	0	1	0
439021	1	0	0	0	0	0	1	0	0	0	1	0
439013	1	0	0	0	0	0	0	1	0	0	1	0
439027	1	1	0	0	0	0	0	0	1	0	0	0
439003	1	0	0	0	0	0	0	0	1	0	0	0
438994	1	0	0	0	0	0	1	0	0	0	1	0
439011	1	0	1	0	0	0	0	0	0	0	1	0
438992	1	0	0	0	0	0	0	0	1	0	1	0
438999	1	0	0	0	0	0	1	0	0	0	0	0
438797	1	0	0	1	0	0	1	0	1	1	1	0
438987	1	1	1	0	0	0	1	0	1	1	0	0
439023	1	0	0	1	0	0	1	0	1	0	1	0
439335	1	0	0	1	0	0	0	0	0	0	0	0
439235	1	0	1	0	0	0	1	0	0	0	0	0
439238	1	0	0	0	1	0	0	0	0	0	0	0
439341	1	0	0	0	0	0	0	1	0	0	0	0
439258	1	0	0	0	0	1	1	0	1	0	1	0
439343	1	0	0	0	0	0	1	0	1	0	0	0
439243	1	0	0	0	0	0	1	1	1	0	0	0
439224	1	0	0	1	0	0	0	0	0	0	0	0
439225	1	0	0	0	0	0	0	1	0	0	0	0
439229	1	0	0	0	0	0	1	0	1	1	0	0
439365	1	0	0	0	0	1	1	0	1	1	1	0
439228	1	0	0	0	0	0	0	1	0	1	0	0
439351	1	0	0	0	0	0	0	0	0	0	1	0
439328	1	0	1	0	0	0	0	0	0	0	0	0
439376	1	1	1	1	1	1	0	0	1	1	0	0
439231	1	1	0	0	0	1	1	0	1	1	1	0
439252	1	1	1	1	0	1	1	1	1	1	1	0
439338	1	0	0	0	0	0	0	1	0	0	0	0
439350	1	0	0	0	0	0	1	0	0	0	0	0
439340	1	0	0	0	1	0	1	0	0	0	1	0
439247	1	0	0	0	1	0	1	0	0	0	0	0
439375	1	0	0	1	1	1	0	0	0	0	0	0
439342	1	0	0	0	1	0	0	0	0	0	0	0
439334	1	0	0	0	0	0	1	0	0	1	0	0
439352	1	0	0	0	1	0	0	0	0	0	0	0
439364	1	0	1	0	0	1	1	0	0	1	0	0
439230	1	1	1	1	0	1	1	1	1	1	1	0
439370	1	0	0	0	0	0	0	0	0	1	0	0
439251	1	0	0	1	0	0	1	0	1	1	0	0
439347	1	1	0	1	0	1	1	0	0	1	0	0
439363	1	1	1	1	0	0	1	0	1	1	1	0
439241	1	0	0	0	1	0	0	0	0	0	0	0
439202	1	0	0	0	0	1	0	0	0	0	0	0
439337	1	0	1	1	1	0	1	1	0	0	0	0
439354	1	1	1	0	1	1	0	1	1	1	0	0
439368	1	0	0	1	1	1	1	1	1	0	0	0
439227	1	1	0	0	0	0	0	0	1	0	0	0
439254	1	0	0	0	0	0	0	0	1	0	0	0
439339	1	0	1	1	0	0	1	1	1	1	1	0
439253	1	0	0	0	0	0	1	0	1	0	1	0
439346	1	1	0	1	0	0	0	0	1	1	0	0
439465	1	1	0	0	1	0	0	0	0	0	1	0
439405	1	0	0	0	1	0	1	0	0	0	0	0
439442	1	0	1	0	1	0	0	0	1	0	0	0
439459	1	0	0	1	1	0	1	1	1	0	1	0
439490	1	0	0	1	1	0	0	0	0	0	0	0
439474	1	0	0	1	0	0	0	0	0	0	0	0
439401	1	0	0	0	0	0	1	0	1	1	0	0
439463	1	0	0	0	1	0	0	0	0	0	0	0
439475	1	0	0	0	1	0	1	1	0	0	1	0
439440	1	0	1	1	0	0	1	1	1	1	1	0
439441	1	0	0	1	1	0	1	1	1	1	1	0
439444	1	0	0	0	1	0	0	0	0	1	0	0
439458	1	1	0	0	1	0	1	0	1	1	0	0
439395	1	0	0	0	1	0	0	0	0	0	1	0
439443	1	0	0	0	1	1	0	0	0	0	0	0
439488	1	0	0	0	0	1	0	0	0	1	0	0
439464	1	1	0	1	1	1	1	1	0	1	1	0
439487	1	1	1	0	1	1	1	0	1	1	0	0
439450	1	1	1	1	1	0	0	1	0	0	0	0
439377	1	0	0	0	1	0	1	1	0	1	1	0
439439	1	0	0	0	0	0	0	0	1	0	0	0
439476	1	0	0	0	0	0	1	0	0	0	0	0
439435	1	0	1	1	1	1	1	0	0	1	1	0
439438	1	0	0	0	1	0	0	0	0	1	0	0
439449	1	0	1	0	0	0	0	1	0	0	0	0
439448	1	0	1	0	1	1	0	1	1	0	0	0
439469	1	1	0	1	0	0	1	1	0	0	0	0
439406	1	0	0	0	0	0	0	0	1	0	0	0
439478	1	0	0	0	0	1	0	0	0	0	0	0
439483	1	0	0	1	1	0	1	1	1	1	0	0
439489	1	0	0	0	0	0	0	0	0	1	0	0
439407	1	0	0	1	0	0	1	1	0	0	0	0
439468	1	0	1	1	1	0	0	0	0	1	0	0
439585	1	0	0	0	0	0	1	0	0	1	0	1
439644	1	0	0	0	0	0	1	0	0	0	0	0
439453	1	0	0	1	0	0	1	1	1	0	1	0
439564	1	0	0	0	0	1	0	0	0	0	1	1
439569	1	0	0	0	0	0	0	0	0	1	0	0
439583	1	0	0	0	0	0	1	0	1	0	1	1
439638	1	0	1	0	1	1	1	1	0	1	1	0
439612	1	0	0	0	0	0	0	1	1	0	0	0
439601	1	0	0	0	0	0	0	1	0	0	0	0
439122	1	0	0	0	0	1	0	0	0	0	0	1
439242	1	0	0	0	0	0	0	1	0	0	0	0
439599	1	0	0	0	0	0	0	1	0	1	0	0
439594	1	0	0	1	0	0	0	1	0	1	1	1
439584	1	0	1	0	0	0	1	0	1	0	1	0
439606	1	0	0	0	0	0	0	1	0	1	0	0
439648	1	0	1	1	1	0	1	1	1	1	1	0
439580	1	0	0	0	1	0	1	0	1	0	0	0
439563	1	0	0	1	1	0	0	1	1	1	1	0
439608	1	0	0	0	0	0	0	0	0	0	1	0
439646	1	1	0	0	0	0	0	0	0	0	0	0
439609	1	0	0	0	0	1	1	1	1	1	1	0
439618	1	0	0	1	0	1	1	1	1	0	1	0
439645	1	0	0	0	0	0	0	1	0	1	0	0
439642	1	0	0	0	1	0	0	1	0	0	0	0
439451	1	0	1	1	1	0	1	1	1	0	0	0
439588	1	0	0	1	1	0	1	0	1	1	1	0
439570	1	0	0	0	0	0	1	0	1	0	0	0
439610	1	1	0	0	1	1	1	1	1	1	1	0
439624	1	0	0	0	0	0	1	0	0	1	0	0
439635	1	0	0	0	1	0	0	0	0	0	0	0
439628	1	0	1	0	1	0	1	1	0	1	0	0
439650	1	0	0	0	0	1	0	1	0	0	0	0
439593	1	0	1	0	1	1	1	1	1	1	0	0
439586	1	0	0	1	1	0	1	1	1	1	1	0
439623	1	0	0	1	0	0	1	0	0	0	1	0
[truncated: 4,765 more rows]

## Sheet: positives
Sample ID #	DOTS Status	Rat L	Rat M	Rat N	Rat O	Rat P	Rat Q	Rat R	Rat S	Rat T	Rat U	Rat V
435679	4	1	1	1	1	1	1	0	1	0	1	0
435678	4	1	1	1	1	1	1	0	1	0	1	0			DOTS Status		Rat L - V
435698	2	0	1	0	0	0	1	0	0	0	0	0			5= 3+		0= not indicated
435671	5	1	1	1	1	1	1	0	1	0	1	0			4= 2+		1 = indicated
435708	3	0	1	0	0	0	0	0	1	0	0	0			3= 1+
435670	4	1	1	1	0	0	1	0	0	0	1	0			2= AFB
435680	3	0	1	1	1	1	1	0	1	0	1	0			1= negative
435690	2	0	0	0	1	0	1	0	1	0	0	0
435707	3	0	0	0	0	0	1	0	0	0	0	0
435908	4	1	1	1	1	1	1	1	1	0	1	0
435840	3	1	1	1	1	1	1	1	1	0	1	0
435899	2	1	1	1	1	1	1	1	1	0	1	0
435888	2	0	0	0	0	1	0	0	0	0	0	0
435662	4	1	1	1	0	1	1	1	1	0	1	0
435900	3	1	1	1	1	1	1	1	1	0	1	0
435839	4	1	1	1	1	1	1	1	1	0	1	0
435649	5	1	1	1	1	1	1	1	1	0	1	0
435625	3	0	0	1	1	0	0	0	1	0	1	0
435351	3	0	0	1	0	0	0	1	0	0	0	0
435368	4	0	0	1	1	0	1	1	1	0	1	0
435028	4	0	1	1	1	1	1	1	1	0	1	0
436035	2	0	0	1	0	0	1	0	0	0	0	0
435546	3	0	0	1	1	1	1	1	1	0	1	0
435999	3	1	1	1	1	1	1	1	1	0	1	0
435975	2	1	1	1	1	1	1	1	1	0	1	0
435353	3	0	0	1	1	0	1	1	1	0	0	0
435590	4	1	1	1	0	1	1	1	1	0	1	0
435648	3	0	0	1	0	0	1	1	1	0	0	0
435606	5	1	1	1	0	1	1	1	1	0	1	0
435630	3	0	1	1	0	1	1	1	1	0	0	0
435585	4	1	1	1	0	1	1	1	1	0	1	0
435607	5	0	0	1	0	0	1	1	1	0	0	0
436000	3	0	0	1	0	0	1	1	0	0	1	0
436165	3	0	0	0	0	0	0	1	0	0	1	0
436285	4	1	1	0	0	1	1	1	1	0	1	0
435974	2	1	0	0	0	0	1	1	1	0	1	0
436551	3	1	1	1	1	1	1	0	1	1	1	0
436612	2	1	0	1	1	1	1	1	1	1	1	0
436532	4	1	1	1	1	1	1	1	1	1	1	0
436380	3	0	0	0	0	0	1	0	0	0	0	0
436613	2	1	0	1	1	1	1	1	1	1	1	0
436226	4	1	1	1	1	1	1	1	1	1	1	0
436557	2	0	0	0	1	0	1	0	1	0	0	0
436193	3	1	1	1	0	1	1	1	1	0	1	0
436531	3	1	1	1	1	1	1	1	1	1	1	0
436533	4	1	1	1	1	1	0	1	1	1	1	0
436741	3	1	1	1	1	1	1	0	1	1	1	0
436470	4	0	0	0	1	0	1	0	1	0	0	0
436756	4	1	1	1	1	1	1	1	1	1	1	0
436742	3	1	1	1	1	1	1	1	1	1	1	0
436724	2	0	1	0	0	0	1	1	0	0	1	0
436677	4	1	1	1	1	1	1	1	1	1	1	0
436293	3	1	1	1	0	1	1	0	1	0	1	0
436471	3	1	1	1	1	0	1	1	1	1	1	0
436697	3	0	1	0	1	0	1	0	1	0	1	0
436602	4	1	1	1	1	1	1	1	1	1	1	0
436819	4	0	0	1	1	1	0	1	1	0	1	0
436698	3	0	0	0	0	0	0	1	1	1	0	0
436926	2	1	1	1	1	1	1	1	1	1	1	0
436801	3	1	1	1	0	0	1	0	1	0	1	0
436703	4	0	0	1	1	0	0	1	1	1	0	0
436700	3	1	1	1	1	0	1	1	1	1	1	0
436600	4	1	1	1	1	0	1	1	1	1	1	0
436829	3	1	0	0	0	0	0	0	1	0	0	0
436994	3	0	1	0	1	0	0	0	0	0	0	0
437020	2	1	1	1	1	1	1	1	1	1	0	0
436915	4	1	1	1	1	1	1	1	1	1	1	0
436878	4	1	1	1	1	1	1	1	1	1	1	0
437021	3	1	1	1	1	1	1	1	1	1	1	0
437041	3	1	1	1	1	1	1	1	1	1	1	0
437037	2	1	1	1	1	1	1	1	1	1	1	0
437306	3	1	0	1	1	1	1	1	1	1	0	0
435561	2	0	0	1	0	0	1	1	1	1	0	0
437295	3	0	0	0	1	0	1	1	1	1	0	0
437225	4	0	1	1	0	1	1	0	1	0	0	0
437303	3	0	1	1	1	1	1	1	1	1	1	0
436911	4	1	1	0	1	1	1	1	1	1	1	0
437151	3	1	0	0	1	0	0	1	0	1	0	0
437036	2	1	1	1	1	1	1	0	1	1	1	0
437331	3	1	1	1	1	1	0	1	1	1	1	0
437343	3	0	1	0	0	0	0	0	1	0	1	0
437378	3	0	0	0	1	1	0	0	1	0	1	0
437305	4	1	1	1	1	1	1	1	1	1	1	0
437402	2	1	1	1	1	1	1	1	1	1	1	0
437393	2	1	1	1	1	1	1	1	1	1	1	0
437148	4	0	1	1	1	1	1	1	1	1	1	0
437322	2	0	0	0	0	0	0	0	0	1	0	0
437377	3	1	1	1	1	1	1	1	1	1	0	0
437394	3	1	1	0	1	0	1	1	1	1	1	0
437330	4	0	0	1	1	0	0	1	0	1	1	1
437403	2	1	1	1	1	1	1	1	1	1	1	1
437497	3	0	0	1	0	0	0	1	0	0	0	0
436831	4	0	0	0	0	0	0	1	1	0	0	0
437593	3	0	0	0	0	0	0	1	0	0	0	0
435699	2	1	1	1	0	1	1	1	1	1	1	1
437704	2	0	1	0	1	0	1	1	0	0	0	1
437674	3	1	1	1	1	1	1	1	1	1	1	1
437673	4	1	1	1	1	1	1	1	1	1	1	1
437676	3	1	1	1	1	0	1	1	1	1	1	0
437835	3	1	1	1	1	1	1	1	1	1	1	0
437764	2	0	1	0	0	0	1	1	0	0	1	0
437772	4	1	1	1	1	1	1	1	1	1	1	0
437768	2	0	1	1	0	0	1	1	1	0	1	0
437777	2	1	1	1	1	1	1	0	0	1	1	1
437814	4	1	0	1	1	1	1	1	1	1	1	1
437827	4	1	0	1	1	1	1	1	1	1	1	1
437804	3	1	0	0	1	0	0	0	0	0	0	0
437786	2	1	0	1	1	1	1	0	1	1	1	1
437782	2	1	1	1	1	1	1	1	1	1	1	0
437807	3	1	1	1	1	1	1	1	1	1	1	0
437812	3	1	0	1	1	0	1	1	1	1	1	0
438100	3	0	0	0	0	0	1	0	1	0	1	0
437925	4	1	0	0	1	1	1	0	1	1	1	1
438187	2	0	0	1	1	0	0	0	1	1	1	1
438101	3	0	0	0	0	0	1	0	1	0	0	1
438197	2	0	0	0	0	0	1	0	1	1	0	1
438104	2	1	0	1	1	1	1	0	1	1	1	1
438088	3	1	0	1	1	1	1	0	1	1	1	1
438364	2	0	0	1	0	0	0	0	0	1	0	0
438191	4	1	1	1	0	1	1	1	1	1	0	0
438345	4	1	1	1	1	1	1	1	1	1	0	0
438378	3	0	0	1	0	0	0	0	0	1	0	0
438369	2	1	1	1	1	1	1	1	1	1	0	0
438351	4	1	1	1	1	1	1	1	1	1	0	0
438485	2	0	0	1	1	0	0	0	0	0	0	0
438492	3	0	0	0	0	0	0	0	0	0	0	1
438476	4	1	1	1	1	1	1	1	1	1	0	0
437174	4	1	1	1	1	1	1	1	1	1	1	1
438491	2	0	0	0	0	0	0	0	0	1	0	1
438376	3	1	1	1	1	1	1	1	1	1	1	1
437209	4	1	1	1	1	1	1	1	1	1	1	1
437210	4	0	1	1	1	1	1	1	1	1	1	1
438484	2	0	0	0	0	0	1	1	0	1	1	0
438435	4	1	1	1	1	1	1	0	1	1	0	0
437908	2	0	0	0	0	1	0	1	0	1	1	1
438156	3	1	1	1	1	1	1	1	1	1	0	1
438162	4	1	1	1	1	0	0	1	1	1	0	1
438128	4	0	1	1	1	0	1	1	1	1	1	1
437893	3	0	0	1	1	1	1	1	1	1	1	1
438844	4	1	1	1	1	1	1	1	1	1	1	0
438705	4	1	1	1	1	1	1	1	1	1	1	0
438839	3	1	0	1	1	1	1	1	0	1	1	0
438702	2	0	0	0	0	0	0	0	0	1	0	0
438871	2	1	1	1	1	1	1	0	1	1	1	0
438703	3	1	1	1	0	0	0	1	1	1	1	0
438872	2	0	1	1	0	1	0	1	1	1	1	0
438831	3	1	0	1	1	1	1	1	1	1	1	0
438377	3	1	0	0	1	1	1	1	1	1	1	1
438363	2	0	0	0	1	0	1	0	1	0	1	1
438103	2	0	0	1	1	0	1	1	1	1	1	1
438779	4	0	0	1	1	1	1	1	1	1	1	0
438865	4	1	1	1	1	1	1	1	1	1	1	0
439036	2	0	0	1	0	0	0	0	0	0	0	0
438717	4	1	1	1	0	1	1	0	1	1	1	0
438862	3	1	1	1	1	1	1	1	1	1	1	0
437909	2	0	0	0	1	0	0	0	0	0	0	0
439037	2	0	0	0	0	1	1	0	1	1	1	0
438903	3	0	0	0	0	0	1	0	0	1	0	0
439420	3	1	1	1	1	1	1	1	1	1	1	0
439389	4	0	0	1	1	0	1	1	1	1	1	0
439387	3	0	0	0	1	0	0	0	0	0	0	0
439460	2	0	0	1	1	0	1	1	0	1	1	0
439493	2	1	1	1	1	1	1	1	1	1	1	1
439641	3	0	0	0	0	0	0	0	0	1	0	0
439613	3	1	0	1	0	1	1	1	1	1	0	1
439388	4	0	0	0	0	0	0	0	0	0	1	0
439480	3	1	0	0	1	0	1	1	1	1	1	1
439596	2	0	0	1	1	0	1	1	1	1	0	0
439561	4	1	1	1	1	1	1	1	1	1	1	0
439573	2	0	0	0	1	0	0	1	0	0	1	0
439882	4	0	0	0	0	0	1	0	1	0	0	0
439905	2	1	1	0	1	0	0	0	1	0	0	0
439939	3	1	1	1	1	1	1	1	1	0	1	0
439940	3	1	1	1	1	1	1	1	1	0	1	0
439917	2	1	1	1	1	1	1	0	1	0	1	0
439754	4	1	1	1	1	1	1	1	1	0	1	0
439753	3	0	0	1	1	1	1	0	1	0	0	0
439756	3	1	1	1	1	0	1	1	1	0	1	0
439763	4	0	0	1	1	0	1	0	1	0	1	0
439989	3	0	1	0	0	1	0	0	0	0	0	0
440021	4	1	1	1	1	1	1	1	1	1	1	0
439884	2	1	1	0	1	0	0	1	1	1	1	0
439974	3	1	1	1	1	1	1	1	1	1	1	0
439759	2	0	1	1	1	0	1	1	1	1	1	0
439964	3	0	0	0	0	1	1	1	0	1	1	0
439760	2	0	1	1	1	0	1	1	1	1	1	0
440020	4	1	0	1	1	1	0	1	1	1	1	0
439968	3	1	1	0	1	0	1	1	1	1	0	0
440147	4	1	1	1	0	0	1	1	1	1	1	0
440295	4	1	1	1	1	1	1	1	1	1	1	0
440072	4	1	0	0	1	1	1	1	1	1	1	0
439578	2	1	0	1	1	1	1	1	1	1	1	0
439574	2	0	0	1	1	0	1	1	1	1	0	0
439595	3	0	0	1	0	0	0	0	0	1	0	0
439918	3	1	1	1	1	1	1	1	1	1	1	0
439572	3	1	1	1	1	1	1	1	1	1	1	0
440165	2	0	1	0	0	1	0	0	1	1	0	0
440244	3	1	1	1	1	1	1	1	1	1	1	1
439744	2	1	0	0	1	0	0	0	0	1	0	0
440305	4	1	1	1	0	1	1	1	1	1	1	1
439520	2	1	1	1	1	1	1	1	1	1	1	1
440343	3	0	0	0	0	0	0	1	0	0	0	0
440345	3	0	0	0	1	0	0	0	0	1	1	0
440242	4	1	1	1	1	1	1	1	1	1	1	0
440330	3	0	1	0	0	0	0	1	0	1	0	0
439521	2	1	1	1	0	1	1	1	0	1	1	1
440239	4	1	1	1	1	0	1	1	1	1	1	0
440633	4	1	1	1	1	1	1	1	1	1	1	0
440640	4	1	1	1	1	1	0	1	1	1	1	0
440616	3	0	0	1	1	0	0	0	0	0	1	0
440579	4	1	0	1	0	1	1	1	0	1	1	0
440571	3	0	0	0	0	0	1	0	1	0	0	0
440587	2	0	0	1	1	0	1	1	1	0	1	0
440578	3	1	1	1	1	1	1	1	1	1	1	0
440591	2	1	1	0	1	0	0	1	1	0	0	1
440941	3	1	0	0	1	0	0	1	1	1	1	1
440862	3	0	1	0	1	0	0	1	1	0	1	1
440588	2	1	1	1	1	0	1	1	1	1	1	1
440985	4	1	0	1	0	1	1	1	1	1	1	1
440982	3	1	1	1	0	1	1	1	1	0	1	0
440596	2	1	1	1	0	0	1	1	1	1	1	1
440073	4	1	1	1	1	1	0	1	1	1	1	1
440994	3	0	1	0	0	0	1	1	1	0	0	1
440999	4	1	1	1	1	1	1	1	1	1	1	1
441132	3	1	1	0	1	1	1	1	1	1	1	1
441113	3	1	0	1	1	1	1	1	1	1	1	1
441141	4	1	1	0	1	1	1	1	1	1	1	1
441170	4	1	1	1	1	1	1	1	1	1	1	1
441112	2	0	1	0	0	0	1	1	1	0	0	0
441188	4	0	0	0	0	0	1	1	1	0	1	1
441133	2	1	0	1	1	0	1	1	1	1	1	1
441103	3	0	1	1	1	1	1	1	1	1	1	1
441114	3	1	1	1	1	1	1	1	1	1	1	1
441121	2	1	1	1	1	1	1	1	1	1	1	1
441373	4	0	0	1	1	0	1	1	1	1	1	1
441387	4	1	1	1	1	1	1	1	1	1	1	1
441374	4	1	1	1	1	0	1	0	1	1	1	1
441222	3	0	1	1	1	0	1	1	1	0	1	0
441221	3	1	1	1	0	1	1	1	1	1	1	0
439730	3	0	1	0	0	0	1	1	0	0	1	0
439728	3	1	1	1	0	1	1	1	1	1	1	1
441388	4	1	1	1	1	1	1	1	1	1	1	1
441445	2	1	0	1	1	0	1	1	1	1	1	1
441416	3	0	1	0	1	0	1	0	1	0	0	0
441435	2	0	0	0	0	0	1	1	1	0	0	1
441282	4	1	1	1	1	1	0	1	1	1	1	1
441448	4	1	1	1	1	1	1	1	1	1	1	1
441452	4	0	0	0	1	0	1	0	0	0	1	0
441425	3	1	1	1	0	1	1	0	1	1	1	1
441413	3	0	0	0	0	0	0	0	0	0	1	0
441453	4	1	1	1	1	1	1	1	1	1	1	1
441270	3	1	1	1	1	1	1	1	1	1	1	1
441415	2	1	1	0	1	0	1	1	1	1	1	1
441407	3	0	1	1	1	0	1	1	0	0	1	0
441283	4	1	0	1	1	1	1	0	1	1	1	1
441280	4	1	1	1	0	1	1	1	1	1	1	1
441606	3	0	1	0	1	0	1	1	1	1	1	0
441434	2	1	1	1	1	0	1	1	1	1	1	0
441552	3	1	1	0	0	0	1	0	1	1	1	1
441271	4	1	1	1	0	1	1	1	1	1	1	1
441726	3	1	1	1	1	1	1	0	1	1	1	1
441757	4	1	1	1	1	1	1	1	1	1	1	1
441690	2	1	0	1	0	1	1	1	1	1	1	1
441699	3	0	0	0	0	0	1	1	1	1	0	0
441600	3	1	1	1	0	1	1	1	1	1	1	1
441875	4	0	0	0	0	0	0	1	0	0	0	0
441412	2	1	1	1	1	1	1	1	1	1	1	1
442093	4	1	1	1	1	1	1	1	1	1	0	1
441971	2	1	1	1	0	0	1	1	1	1	0	0
442180	4	0	1	0	0	0	1	0	0	0	0	1
442142	3	1	1	1	1	1	1	1	1	1	0	0
441999	4	1	1	1	1	1	1	1	1	1	0	1
442097	2	1	1	1	1	1	1	1	1	1	0	1
442208	4	1	1	0	0	0	0	0	1	1	0	0
442150	3	0	1	1	1	1	1	1	1	1	0	1
442133	3	0	0	0	0	0	0	0	1	0	0	0
442112	3	1	1	1	1	1	1	1	1	1	0	1
441436	2	1	1	1	0	0	1	1	1	1	1	1
442090	2	1	1	1	1	1	1	1	1	1	1	1
441806	4	1	1	1	1	1	1	1	1	1	1	1
441874	3	0	1	0	0	0	1	0	1	0	0	0
441756	3	1	1	1	0	1	1	1	1	1	1	1
442208	4	0	0	0	0	0	1	1	1	0	0	0
441865	3	1	1	0	0	0	1	1	1	1	1	1
441862	3	1	1	1	1	0	1	1	1	1	1	1
442547	4	1	0	1	1	0	1	1	1	1	1	1
442314	3	1	0	1	0	1	1	0	0	0	1	1
442644	4	1	1	1	1	1	1	1	1	1	0	1
442577	2	0	1	0	0	0	0	0	1	0	0	1
442457	3	0	0	0	0	0	0	1	1	1	0	0
442578	2	1	1	0	0	0	1	0	1	0	1	0
442064	3	1	1	1	1	1	1	1	1	1	1	1
442793	3	0	0	0	0	0	1	1	1	0	1	1
442669	4	1	1	1	0	1	1	1	1	1	1	1
442756	3	1	1	0	0	1	0	1	1	0	0	1
442722	3	0	0	1	0	0	1	1	0	0	1	0
442799	2	0	1	1	1	0	1	1	1	0	1	0
442666	4	1	1	1	1	1	1	1	1	1	1	1
442670	4	1	1	1	1	1	1	1	1	1	1	1
442481	4	0	0	0	0	0	0	0	1	0	0	0
442795	2	1	1	1	1	1	1	1	1	1	1	1
442757	3	1	1	1	1	1	1	1	1	1	1	1
442901	4	1	0	1	0	0	1	1	1	1	1	1
442713	4	0	1	0	1	1	0	0	1	1	1	0
442723	3	1	1	1	1	1	1	1	1	1	1	1
442665	4	1	0	0	0	0	1	1	1	0	0	1
442715	2	0	1	0	0	0	1	1	1	0	1	0
442863	3	1	0	0	1	0	1	1	0	0	1	0
442739	4	1	1	1	1	1	1	0	1	1	1	1
442794	3	1	1	0	1	0	1	1	1	1	1	0
442714	2	0	1	0	1	0	1	1	1	0	1	0
442936	3	0	0	0	0	0	1	1	1	0	0	0
442862	3	1	0	1	0	0	1	1	1	1	1	0
442917	3	0	0	0	0	0	1	0	0	0	0	0
442948	2	0	0	0	0	0	1	1	0	0	0	0
442594	4	1	1	1	1	1	1	1	1	1	1	0
442918	3	1	1	0	1	0	1	1	0	0	1	0
442922	4	1	1	0	0	1	1	1	1	1	1	0
442915	4	0	0	1	0	1	0	1	0	1	1	0
442959	2	0	1	1	1	0	1	1	1	0	0	0
442993	3	1	1	1	1	1	1	1	1	0	1	0
442861	3	1	1	1	1	1	1	1	1	1	1	0
443117	3	1	1	1	0	0	1	1	1	1	1	1
443143	3	0	0	1	0	0	0	1	0	0	1	0
443137	4	1	1	1	1	1	1	1	1	1	1	1
442393	2	1	1	1	0	1	1	1	1	1	1	0
443124	3	1	1	1	1	1	1	1	1	1	1	0
443157	3	1	1	1	1	1	1	1	1	1	1	1
442418	2	1	0	0	0	0	0	1	1	0	1	0
438721	4	1	1	1	1	1	1	1	1	1	1	1
443136	3	1	1	1	0	1	1	1	1	1	1	1
443348	4	1	1	1	1	1	1	0	0	1	0	0
443336	3	1	1	1	1	1	1	1	1	1	1	1
442067	2	0	0	0	0	0	1	0	1	1	0	1
443335	3	1	1	1	0	1	1	1	1	1	1	1
442417	2	1	1	1	0	1	1	1	1	1	1	1
443153	3	1	1	1	1	0	1	1	1	1	0	1
443349	4	1	1	1	0	1	1	1	1	1	1	1
443103	3	1	1	0	0	0	1	1	0	0	0	0
443450	4	0	1	0	0	0	1	0	1	0	0	0
443133	3	1	1	1	0	1	1	1	1	1	1	1
443502	3	1	1	1	1	1	1	1	1	1	1	1
443626	4	1	1	1	1	1	1	1	1	1	1	1
443577	3	1	1	1	1	1	1	1	1	1	1	1
443515	4	1	1	1	1	1	1	1	1	1	1	1
443543	3	1	1	1	1	1	1	1	1	1	0	1
443578	4	1	1	1	0	1	1	1	1	1	1	1
443702	2	1	1	0	1	0	0	1	1	0	1	0
443896	2	0	0	0	0	0	1	0	1	0	1	0
443695	3	0	1	1	1	1	1	0	1	1	1	0
443341	4	1	1	1	1	1	1	1	1	1	1	0
438840	4	1	1	1	1	1	1	1	1	1	1	0
443909	4	1	1	1	1	1	1	1	1	1	1	0
443910	4	0	1	1	1	0	1	1	1	1	1	0
443886	2	0	0	0	0	0	0	1	0	1	0	0
443130	3	1	1	1	1	1	1	1	1	1	1	0
443805	4	1	0	0	1	1	1	0	1	1	1	1
443818	3	1	0	1	1	1	1	1	1	1	1	1
443765	4	1	1	1	0	1	1	1	1	1	1	1
443986	2	0	1	0	0	0	0	0	0	0	0	0
444110	3	1	1	1	1	1	1	1	1	1	1	1
443762	3	1	1	1	1	1	1	1	1	1	1	1
443813	4	1	1	1	1	1	1	1	1	1	1	1
444222	3	1	1	1	1	1	1	1	1	1	1	1
444184	4	1	1	0	0	0	0	0	1	1	0	1
444155	2	0	0	1	1	0	1	1	1	1	1	1
444180	3	0	0	0	0	0	0	0	0	1	0	0
444109	4	1	1	1	0	1	1	1	1	1	1	1
444207	2	0	0	1	1	0	0	1	0	0	0	0
444100	4	1	1	1	0	1	1	1	1	1	1	1
444197	3	1	1	1	1	1	1	1	1	1	1	1
444362	4	1	1	0	0	1	1	0	1	1	1	1
444188	3	0	1	1	1	1	1	1	1	1	1	1
444325	4	1	0	1	1	0	1	1	1	0	1	0
444363	3	1	1	1	0	1	1	1	1	1	1	1
444333	2	0	0	1	0	0	0	1	0	0	1	1
444330	2	0	0	0	0	0	0	0	1	0	0	0
444361	4	1	1	1	1	1	1	1	1	1	1	1
444364	4	1	1	1	0	1	1	1	1	1	1	1
444375	3	0	0	0	0	0	0	0	1	0	0	0
444374	3	1	1	1	0	1	1	1	1	1	1	1
443837	2	1	1	0	0	0	0	0	0	1	1	0
444589	4	0	1	1	1	1	1	1	0	1	1	1
443838	2	1	1	1	1	1	1	1	1	1	1	1
444636	4	1	1	1	0	1	1	1	1	0	1	1
444464	5	1	0	0	0	0	0	1	1	1	1	0
444425	5	0	1	1	0	0	1	1	1	0	1	1
444549	4	0	1	0	0	1	1	0	1	0	0	0
444610	4	1	0	1	0	0	0	0	1	0	1	0
444253	3	1	1	0	1	0	0	0	1	1	1	1
444209	3	0	0	0	1	0	0	1	1	0	1	0
444974	4	1	1	1	0	0	1	1	1	1	1	1
444292	2	1	1	1	1	1	1	1	1	1	1	0
444228	2	1	1	1	0	1	1	1	1	1	1	1
444283	3	1	1	1	1	1	1	0	1	1	0	0
444913	4	1	1	1	1	1	1	1	1	1	1	1
444282	3	1	1	1	0	1	1	1	1	1	1	1
444766	4	1	1	1	0	1	1	1	1	1	1	1
444755	3	0	0	0	0	0	1	0	0	0	0	0
444212	3	1	1	0	0	1	1	0	1	1	1	0
445176	4	1	1	1	1	1	1	1	1	1	1	1
445118	2	0	0	0	0	0	0	1	0	0	1	0
445100	4	1	1	1	0	1	1	1	1	1	1	1
445155	3	1	1	0	0	0	1	0	1	0	0	1
445177	4	1	1	1	0	1	1	1	1	1	1	1
445076	3	1	1	0	0	0	1	0	1	1	0	1
445106	3	1	1	1	1	1	1	1	1	1	1	1
445063	4	1	1	1	0	1	1	1	1	1	1	1
444016	2	1	0	1	0	0	1	1	1	1	1	1
445077	3	1	1	1	0	1	1	1	1	1	1	1
445265	3	0	0	0	0	0	0	0	0	0	0	1
444865	3	1	0	1	1	1	1	1	1	1	1	1
445020	3	1	1	1	1	1	1	1	1	1	1	0
444837	4	0	0	1	1	1	0	0	1	1	1	0
445263	4	0	1	0	0	1	1	0	0	1	0	1
445084	3	0	0	0	0	0	1	1	1	1	1	0
445025	2	0	1	0	0	0	1	1	0	1	1	1
445099	4	1	1	1	1	1	1	1	1	1	1	1
445046	4	1	0	0	0	1	1	1	1	1	1	0
444763	2	1	1	1	0	0	1	1	1	0	1	0
445476	3	1	1	0	1	1	1	1	0	1	1	1
445471	3	1	0	0	0	0	0	0	0	0	1	0
445477	4	1	1	1	0	1	1	1	1	1	1	1
445488	2	1	0	0	0	0	0	0	0	0	1	1
445266	4	0	0	0	0	0	0	0	0	0	0	1
445470	3	1	0	0	0	0	1	0	0	1	1	1
445044	4	1	1	1	1	1	1	1	1	1	1	1
445386	3	1	1	1	0	1	1	1	1	1	1	1
445486	2	1	1	1	0	1	1	1	1	1	1	1
445403	4	1	1	1	1	1	1	1	1	1	1	1
445984	4	0	0	0	0	0	0	0	0	0	1	0
445410	3	1	1	1	1	1	1	1	1	1	1	1
443694	2	0	1	1	0	0	1	1	1	0	1	1
445335	3	1	0	0	0	0	0	0	0	0	0	0
441591	4	1	1	1	1	1	1	1	1	1	1	0
446004	4	1	1	1	0	1	1	1	1	1	1	1
445410	3	1	1	1	1	1	1	1	1	1	1	1
443885	2	0	0	0	0	0	1	1	1	0	0	0
438704	4	1	0	1	1	1	1	1	1	0	1	1
445336	3	0	1	0	1	0	0	0	0	1	1	0
446557	3	1	1	1	0	1	1	1	1	1	1	1
446538	3	1	1	1	1	1	1	1	1	1	1	1
446549	3	0	0	0	0	0	0	0	0	1	0	1
446566	4	1	0	0	0	0	1	1	0	1	1	1
446280	3	0	0	0	0	0	1	1	0	1	0	1
445385	2	0	0	0	0	0	0	1	0	1	1	0
446088	2	1	1	1	1	1	1	1	1	1	1	1
446281	3	0	0	0	0	0	0	1	0	0	0	1
446553	4	1	1	1	1	1	1	1	1	1	1	1
446537	4	1	0	1	0	1	1	1	1	1	1	1
446294	4	1	1	1	1	1	1	1	1	1	1	1
446352	3	0	1	0	0	0	0	0	0	0	0	1
446347	2	1	0	0	0	0	0	0	0	1	0	1
446283	3	1	1	1	1	1	1	1	1	1	0	1
446479	3	1	1	1	1	1	1	0	1	1	1	1
446295	3	0	0	0	1	1	1	1	1	1	1	1
446282	4	1	1	1	0	1	1	1	1	1	1	1
446561	3	0	1	1	1	0	1	1	1	1	1	1
446392	4	1	1	1	1	1	1	1	1	1	1	1
446713	2	0	1	0	1	0	0	0	1	0	1	1
446078	2	0	0	0	0	0	0	0	0	0	0	1
446219	3	1	1	1	1	1	1	1	1	1	1	1
446218	3	0	0	0	0	0	1	0	1	0	1	1
445999	3	1	1	1	1	1	1	1	1	1	1	1
446554	4	1	1	1	0	1	1	1	1	1	1	1
446144	4	0	1	0	0	0	0	0	0	0	0	1
446089	2	1	1	0	1	1	1	0	1	1	1	1
446462	4	1	1	1	1	1	1	1	1	1	1	1
446223	3	0	0	1	0	0	1	0	1	1	1	0
446052	3	1	1	1	0	1	1	1	1	1	1	1
446863	2	1	1	0	0	1	1	0	1	0	1	1
447023	3	0	0	0	0	0	0	1	0	0	0	0
447143	3	0	1	0	0	0	0	0	1	0	1	1
447182	3	1	1	1	1	0	1	1	1	0	1	1
446862	2	1	1	1	1	1	1	1	1	1	1	1
447022	3	1	0	0	0	0	1	1	1	1	0	0
447158	3	0	1	1	0	1	1	1	1	1	0	1
447160	4	0	0	0	0	0	1	1	0	1	1	0
447142	2	0	0	0	1	0	0	0	0	0	1	0
447159	4	1	1	1	1	1	1	0	1	0	1	1
446730	3	0	0	0	0	0	0	1	0	0	0	0
446893	4	0	1	0	0	1	1	0	0	1	1	0
446662	3	1	1	1	1	1	1	1	1	1	1	0
446882	2	0	1	0	1	0	0	0	1	1	0	0
446729	3	1	1	1	1	0	0	1	1	0	0	0
446930	4	1	1	1	1	1	1	1	1	1	1	0
446883	2	0	1	1	1	1	1	1	1	1	1	0
446652	3	1	1	1	0	1	1	1	1	1	0	0
446661	3	1	1	1	1	1	1	1	1	1	1	0
446691	4	1	1	1	0	0	0	1	1	0	1	0
446751	3	1	0	0	0	0	0	0	0	0	0	0
443667	2	0	0	0	1	0	0	1	0	1	1	0
446723	4	1	1	1	0	1	1	0	1	1	1	1
446676	3	1	1	1	1	1	1	1	1	1	1	1
446690	4	1	1	1	1	0	0	1	0	1	1	0
446689	3	1	1	1	1	1	1	1	1	1	1	1
446711	3	1	1	1	1	1	1	1	1	1	1	1
446925	2	0	0	1	0	0	1	1	1	1	1	1
447435	3	0	1	0	1	0	1	1	1	0	1	1
447475	3	1	1	1	0	0	1	1	1	0	1	1
447450	2	1	0	0	1	0	0	0	0	1	0	0
447409	3	1	1	1	1	1	1	1	1	1	1	1
447399	2	0	1	0	0	0	0	0	0	0	1	1
447551	3	1	1	1	1	1	1	1	1	1	1	1
447456	4	0	0	1	1	0	0	0	1	1	1	0
447552	4	1	1	1	1	1	1	1	1	1	1	1
447622	3	1	1	1	1	1	1	1	1	1	1	1
447674	3	0	0	1	0	0	0	0	1	1	1	1
447457	4	1	1	0	1	1	1	1	1	1	0	1
447648	4	0	0	0	1	0	1	0	1	1	1	0
447664	3	0	0	1	1	0	0	1	1	1	0	0
447554	3	1	1	1	0	1	1	1	1	1	1	0
447755	2	1	1	0	1	0	0	1	1	1	1	1
447642	4	1	1	1	1	1	1	1	1	1	1	1
447398	2	0	1	0	1	1	0	1	1	0	1	0
447623	3	1	0	0	1	0	0	0	1	1	0	0
447964	2	0	1	0	1	0	0	0	1	0	0	0
447650	3	0	0	0	1	0	0	1	1	1	1	1
447490	4	1	1	1	0	1	1	1	1	1	1	1
447805	3	0	1	1	1	1	1	1	1	1	1	0
447582	4	1	0	0	1	0	0	1	1	0	0	1
447882	3	1	1	1	1	1	1	1	1	1	1	1
447957	2	0	0	0	0	0	0	1	1	0	1	0
448104	4	1	1	1	1	1	1	1	1	1	1	1
447804	3	0	0	0	1	0	0	1	1	0	0	0
436966	3	1	1	1	1	1	1	1	1	1	1	1
436958	3	1	1	1	1	1	1	1	1	1	1	1
447741	4	1	1	0	1	0	0	0	0	1	0	1
437154	2	1	1	1	1	1	1	1	1	1	1	1
437215	3	1	1	1	0	1	1	1	1	0	0	0
447856	3	1	0	0	0	0	0	0	1	0	0	0
447756	2	0	1	0	1	0	0	0	1	0	0	1
447857	4	0	1	0	1	0	0	0	1	1	0	1
437442	3	1	1	0	1	1	1	0	0	1	0	0
437155	4	1	1	1	1	1	1	1	1	1	1	1
437705	2	1	1	1	1	1	0	1	1	1	1	1
438228	3	1	1	1	1	1	1	1	1	1	1	1
448639	4	1	1	1	0	1	1	1	1	1	1	0
438127	3	1	1	1	1	1	0	1	1	1	1	0
437178	2	1	1	1	1	1	1	1	1	1	1	0
448647	4	1	1	1	1	1	1	1	1	1	1	1
448637	4	1	1	1	1	1	0	0	0	1	1	0
448648	4	1	1	1	1	1	1	1	1	1	1	1
449318	3	0	0	0	0	0	0	0	0	0	1	0
448640	4	1	1	1	1	1	1	1	1	1	1	1
437705	2	1	1	1	0	1	1	0	1	1	1	1
449317	3	1	1	1	1	1	1	1	1	1	1	1
446790	3	0	1	1	1	0	1	1	1	1	1	1
447367	5	1	1	0	1	0	0	0	1	0	1	0
449361	3	1	1	1	1	1	1	1	1	1	1	1
448638	4	1	1	1	1	1	0	1	1	1	1	1
447449	4	1	1	1	1	1	1	1	1	1	0	1
449360	3	1	1	1	0	0	1	1	1	1	1	1
448613	4	1	1	1	1	1	1	1	1	1	1	1
447547	3	0	1	1	0	0	0	1	1	1	1	0
449330	3	1	1	1	1	1	1	1	1	1	1	1
449228	4	0	1	1	1	0	1	1	1	0	0	0
448756	4	0	1	0	0	1	1	1	0	1	1	1
449243	3	1	0	0	1	0	1	1	1	1	1	1
448753	4	1	1	1	1	1	1	1	1	1	1	1
449238	3	1	1	1	1	1	0	1	1	0	1	1
449641	4	0	0	0	0	0	0	1	0	0	0	0
449445	4	1	1	1	1	1	1	1	1	1	1	1
449385	3	1	1	1	0	1	1	1	1	1	0	1
449299	2	0	0	0	0	0	0	0	0	0	1	0
447925	3	1	1	1	1	0	1	0	1	1	1	1
448099	4	1	1	1	1	1	1	1	1	1	1	0
448089	4	1	0	0	1	0	1	1	1	1	1	1
447933	4	0	1	1	1	0	1	1	1	1	0	1
447928	3	1	1	0	1	0	0	1	1	1	1	0
447967	3	0	1	0	0	0	1	1	1	0	0	0
447947	2	1	1	1	1	1	0	1	0	1	0	0
448027	4	0	0	0	0	0	0	0	0	1	0	0
447956	2	1	0	0	1	0	0	1	0	1	1	1
449285	5	1	1	0	0	1	1	1	0	1	1	1
448657	2	0	1	0	1	1	1	1	0	0	0	0
448675	3	0	0	0	0	0	0	1	0	0	0	0
448674	3	0	0	0	1	0	1	0	1	0	0	0
448659	2	0	0	0	0	0	1	1	1	0	1	0
449230	5	1	1	1	1	1	1	1	1	1	1	0
448682	4	1	1	1	1	1	1	1	1	1	1	0
448680	3	0	0	0	0	0	1	1	1	0	0	0
449227	4	1	1	1	1	1	1	1	1	1	1	0
449997	3	1	0	1	1	1	1	1	1	1	1	0
449904	4	1	0	1	1	1	1	1	1	1	1	0
449976	5	1	1	1	1	1	1	1	1	1	1	0
449916	3	1	0	1	1	0	0	1	1	1	1	0
449897	4	1	1	1	0	1	1	1	1	1	1	0
449955	4	1	1	1	1	1	1	1	1	1	1	0
449890	3	0	1	0	0	0	1	1	1	0	1	0
449952	4	1	1	1	1	1	1	1	1	1	1	0
450023	5	1	0	1	1	0	1	1	0	1	0	0
449953	5	1	1	1	1	1	1	1	1	1	1	0
449760	5	0	1	0	0	0	0	0	1	1	1	1
449747	3	0	1	0	0	0	0	1	0	0	1	0
449821	3	1	1	1	1	1	1	1	1	1	1	0
449793	4	0	0	0	1	0	0	0	0	0	0	1
449831	4	0	0	0	0	1	0	0	0	0	0	0
449851	2	0	1	0	0	0	1	1	1	0	0	0
449759	4	0	1	1	1	1	1	1	1	1	1	1
449746	2	1	1	1	1	1	0	1	1	1	1	1
449779	4	1	1	1	1	1	1	1	1	1	1	1
449778	3	1	0	1	0	1	1	0	0	1	1	1
449957	3	1	0	1	0	0	0	0	0	1	1	0
450598	5	1	1	1	0	1	1	1	1	1	1	1
449951	2	0	0	0	0	0	0	1	0	0	0	0
450061	4	1	1	1	1	1	1	1	1	1	1	1
450160	4	1	1	0	0	1	1	1	1	1	1	1
450699	4	0	0	0	1	0	0	0	0	0	0	1
449905	3	0	0	1	1	0	1	1	1	1	0	1
450639	4	0	1	1	1	1	1	1	1	1	1	1
450640	4	1	0	0	1	1	1	1	1	1	1	1
450691	4	1	0	0	0	0	1	1	1	0	1	1
450700	3	0	0	0	1	0	1	1	1	0	1	1
446775	4	1	1	1	1	1	1	1	1	1	1	1
450693	3	0	0	0	1	0	0	1	1	0	0	1
447224	4	1	0	1	1	1	1	1	1	1	1	1
450692	3	1	1	1	1	1	1	1	1	1	1	1
450698	3	1	0	1	1	0	1	1	1	1	1	0
448649	5	1	1	1	1	1	1	1	1	1	1	1
446965	5	1	1	1	1	1	1	1	1	1	1	1
446677	4	1	1	1	1	1	1	1	1	1	1	1
447665	4	1	0	0	1	1	1	0	1	0	1	0
450325	3	0	0	0	0	0	0	0	1	0	1	0
450267	3	1	1	1	1	1	1	1	1	1	1	1
450194	4	1	1	1	1	1	1	1	1	1	1	1
446767	3	1	1	0	0	1	0	1	1	0	1	1
450900	2	0	0	0	0	0	0	1	1	0	0	0
447445	4	1	1	1	1	1	1	1	1	1	1	1
450516	4	1	1	1	1	1	1	1	1	1	1	0
450336	3	1	1	1	1	1	1	1	1	1	1	1
450584	3	1	0	0	0	0	0	1	1	0	0	1
451008	4	1	1	1	1	1	1	1	1	1	1	1
451047	4	1	0	1	1	0	1	1	0	1	1	1
451011	4	0	0	0	1	0	1	1	1	1	1	0
450572	3	0	0	0	0	0	1	0	1	0	1	0
451010	4	0	1	0	1	0	0	1	0	0	1	1
450573	3	1	1	0	0	0	1	0	1	0	1	0
450827	4	1	0	1	0	0	1	0	1	1	1	0
451054	2	1	1	0	1	0	0	1	0	0	1	1
451302	2	1	1	0	0	0	0	0	1	0	1	0
451257	4	1	1	1	1	1	1	1	1	1	0	0
450747	4	0	0	1	0	0	1	1	1	0	0	0
451016	3	1	1	1	0	1	1	0	1	1	0	0
451053	2	0	0	0	0	0	0	1	0	0	0	0
451144	2	1	0	0	0	0	1	1	0	1	0	0
450729	4	0	1	0	1	1	1	0	1	0	0	0
451254	4	1	1	1	0	1	0	0	1	1	0	0
451046	3	1	1	1	1	1	1	1	0	1	0	0
450569	3	1	0	1	0	0	0	0	0	1	0	0
450600	2	1	0	1	0	0	0	0	0	0	0	0
450243	3	0	0	1	1	0	0	0	1	1	0	0
449384	4	1	0	1	1	0	0	0	1	1	0	0
446688	4	1	0	1	1	0	0	0	1	1	0	0
446558	4	1	0	1	1	0	0	0	1	1	0	0
450237	3	1	0	1	0	0	0	0	1	1	0	0
451897	4	1	1	1	0	1	1	0	0	1	0	1
451830	2	0	0	0	0	0	1	0	0	1	0	0
451872	4	1	0	0	0	0	1	0	1	0	0	0
451787	3	1	1	1	1	1	1	1	1	1	0	1
451829	2	1	0	1	1	0	1	1	1	1	0	0
451804	3	1	1	1	1	1	1	1	1	1	0	1
451806	3	1	1	1	0	1	1	1	1	1	0	1
451594	4	1	1	1	0	1	1	1	1	1	0	1
451849	4	1	0	0	1	0	0	0	0	0	0	1
451556	5	1	1	0	1	0	1	1	1	0	0	1
452041	3	1	0	0	0	0	0	0	0	0	0	0
452121	4	1	1	1	1	1	0	1	1	0	0	0
451990	2	0	0	0	1	0	0	1	1	1	0	0
451961	4	1	1	1	1	0	1	1	1	1	0	0
452071	4	1	1	1	0	1	1	1	1	1	0	1
451962	4	1	1	1	1	0	1	1	1	1	0	0
452070	4	1	1	1	1	1	1	1	1	1	0	1
452182	4	0	0	0	1	1	1	1	1	1	0	0
452187	4	1	0	0	0	0	1	0	1	1	1	0
451970	2	0	1	0	0	0	1	1	0	0	0	0
451991	3	0	1	1	1	1	1	1	1	1	1	0
452175	3	1	1	1	1	1	1	1	1	1	1	0
451173	4	0	1	0	1	1	0	1	0	1	1	0
452240	4	0	0	0	0	0	1	1	1	1	1	0
452246	5	1	1	1	0	0	1	0	1	1	1	0
452381	5	0	1	0	0	0	0	0	0	0	0	0
452177	4	1	1	1	0	1	1	1	1	1	1	0
452515	3	0	0	0	0	0	0	0	0	1	0	0
452456	3	0	1	1	1	1	1	1	1	1	1	0
452417	4	0	0	0	0	0	1	0	1	0	1	0
452433	2	1	1	0	1	0	1	0	1	1	1	0
452547	2	1	1	1	1	0	1	1	0	1	1	0
452649	3	0	1	1	0	0	1	1	0	0	1	0
452568	3	1	1	1	1	1	1	1	1	1	1	0
452613	4	1	1	1	1	1	1	1	1	1	1	0
452874	3	1	1	1	1	1	1	1	1	1	1	0
452864	4	1	1	1	1	0	0	1	1	0	0	0
452873	3	1	1	1	1	1	1	1	1	1	1	0
452877	3	1	1	1	1	1	1	1	1	1	1	0
452525	4	1	1	1	1	0	0	1	1	1	0	0
452878	3	1	1	1	1	1	1	1	1	1	1	0
452524	4	1	1	1	1	1	1	1	1	1	1	0
453053	3	1	1	1	1	1	1	1	1	1	1	0
452872	3	1	1	1	1	0	1	1	1	1	1	0
453139	3	1	1	1	1	1	1	1	1	1	1	0
453225	2	1	1	1	1	1	1	1	1	1	1	0
452796	4	1	0	1	1	1	1	1	1	1	0	0
453081	3	1	1	1	1	0	1	1	1	1	1	0
453090	3	1	1	1	1	0	1	1	1	1	0	0
452556	2	1	1	1	0	1	1	1	1	1	1	0
453106	2	1	1	0	1	0	0	1	1	1	1	0
453411	4	1	1	1	1	1	1	1	1	1	1	0
453396	3	1	1	1	1	1	1	1	1	1	1	0
453334	3	1	1	1	1	1	1	1	1	1	1	0
453428	3	1	1	1	1	1	1	1	1	1	1	0
453490	3	1	1	1	1	1	1	1	1	1	1	0
453459	2	0	0	1	0	0	0	0	1	0	0	0
453496	4	1	1	1	1	1	0	1	1	1	1	0
453552	3	1	0	1	1	1	0	0	0	1	1	0
453267	4	0	1	0	0	0	0	0	1	1	1	0
453628	3	0	0	1	1	0	1	1	1	1	1	0
453335	3	1	1	1	1	1	1	1	1	1	1	0
453634	4	0	0	0	0	0	1	1	0	0	0	0
453551	3	1	1	1	1	0	1	1	1	1	1	0
453082	3	1	1	1	1	1	1	1	1	1	1	0
453627	4	1	1	1	0	1	1	1	1	1	1	0
453618	2	0	0	0	1	0	0	0	0	0	0	0
453631	3	1	1	1	1	1	1	1	1	1	1	0
453718	4	1	0	1	0	0	1	1	1	0	0	0
453412	5	1	1	1	1	1	1	1	1	1	1	0
453773	3	1	0	0	1	1	1	1	0	1	0	0
453635	4	1	1	1	1	0	1	1	1	1	1	0
454018	3	1	1	1	0	1	1	0	1	0	1	0
454039	3	1	0	1	1	0	0	0	0	0	0	0
453983	4	1	0	1	0	0	0	1	1	0	0	0
454027	3	1	1	1	0	1	1	1	1	1	1	0
454084	4	1	1	1	1	1	1	1	1	1	1	0
454054	2	1	1	0	0	1	1	1	1	1	1	0
454022	3	1	1	1	1	1	0	1	1	1	0	0
454017	3	1	1	1	1	1	1	1	1	1	0	0
454032	4	1	1	1	1	1	1	1	1	1	0	0
454285	4	1	1	1	1	1	1	1	1	1	1	0
454021	2	1	1	1	0	1	1	1	1	1	1	0
454007	4	1	1	1	1	1	1	1	1	1	1	0
454003	3	1	1	1	1	1	1	1	1	1	1	0
454266	3	0	1	1	1	1	1	1	1	1	1	0
454235	3	0	1	1	1	0	0	1	0	1	1	0
454621	4	0	0	0	0	1	0	0	0	0	0	0
453939	3	0	0	1	0	0	1	1	1	1	1	0
454016	2	1	1	1	0	1	0	1	0	1	0	0
453928	3	1	0	1	1	1	1	1	1	1	0	0
454011	2	0	0	0	1	0	1	1	0	1	1	0
454624	4	0	1	0	0	0	0	1	0	0	0	0
453975	3	0	1	0	1	0	0	1	0	1	0	0
454641	4	1	1	1	1	1	1	1	1	1	1	0
454389	3	1	1	1	1	1	1	1	1	1	1	0
454766	4	1	1	1	1	1	1	1	1	1	1	0
454589	4	1	1	1	0	1	1	1	1	1	1	0
454526	3	0	1	1	1	0	1	1	1	1	1	0
455039	3	1	1	1	1	1	1	1	1	1	1	0
455077	3	1	0	1	0	0	1	1	0	0	1	0
455022	4	1	1	1	1	1	1	1	1	1	1	0
455040	4	1	1	1	1	1	1	1	1	1	1	0
455204	2	0	0	0	0	0	0	0	0	1	0	0
455029	4	1	1	1	1	1	1	1	1	1	1	0
455076	3	1	1	1	1	1	1	1	1	1	1	0
455131	3	1	1	1	1	1	1	1	1	1	1	0
455157	3	1	1	1	0	1	1	1	1	1	1	0
455400	3	1	1	1	1	1	1	1	1	1	1	0
455171	4	1	1	1	1	1	1	1	1	1	1	0
455297	2	1	1	1	1	1	1	1	1	1	1	0
455172	4	1	1	1	1	1	1	1	1	1	1	0
454411	4	1	1	1	1	1	1	1	1	1	1	0
454319	4	1	0	1	0	0	1	0	1	1	0	0
455293	2	0	0	0	0	0	0	0	0	1	0	0
455264	3	1	1	0	0	0	0	0	1	1	0	0
455295	3	1	0	1	1	0	1	0	0	1	0	0
455473	3	1	1	1	1	0	1	1	1	1	1	0
455483	3	1	1	1	0	1	1	0	1	1	1	0
455465	4	1	1	1	1	1	1	1	1	1	0	0
455298	2	0	1	0	0	0	0	0	0	0	0	0
455296	4	1	1	1	1	0	0	1	0	1	0	0
455432	4	1	1	1	1	1	1	1	1	1	1	0
455631	3	1	0	1	1	0	0	1	1	1	1	0
455294	4	0	0	1	0	0	0	0	0	0	0	0
455479	3	0	0	0	0	0	1	1	0	0	1	0
455467	3	1	1	1	1	1	1	1	1	1	1	0
455701	3	0	0	0	0	1	0	0	1	0	1	0
455780	2	1	1	1	1	1	1	1	1	1	1	0
455655	3	1	1	1	1	1	1	1	1	1	1	0
455819	3	0	0	0	0	0	0	0	0	1	0	0
455653	4	1	1	1	0	1	1	1	1	1	1	0
455797	3	1	1	1	1	1	1	1	1	1	1	0
455689	4	0	0	0	0	0	1	0	1	0	0	0
455672	4	1	1	1	1	1	1	1	1	1	1	0
455558	2	1	0	0	0	0	0	0	0	0	0	0
455531	4	1	0	1	0	0	0	0	0	0	0	0
455351	3	1	0	1	0	0	1	1	0	0	1	0
455338	3	1	1	1	1	0	1	1	1	0	1	0
455205	2	1	1	1	1	0	1	1	1	0	1	0
455702	3	1	1	1	1	0	1	1	1	0	1	0
455657	3	1	1	1	1	1	1	1	1	0	1	0
455807	4	1	1	1	1	0	1	1	1	0	0	0
456065	4	1	1	1	0	1	1	0	1	0	0	0
455836	3	1	1	1	1	1	1	1	1	0	1	0
456752	3	1	0	0	1	1	1	1	1	0	1	0
456053	4	1	1	0	1	1	1	0	1	0	1	0
456748	4	1	1	1	1	0	1	1	1	0	0	0
455877	4	1	0	0	0	0	0	0	0	0	0	0
456879	3	0	1	0	0	0	0	1	0	0	0	0
456842	3	1	1	0	1	1	1	1	1	1	0	0
456893	5	1	1	1	0	1	1	1	1	1	1	0
456909	3	1	1	1	1	1	1	1	1	0	0	0
456818	2	0	0	1	0	0	1	1	1	0	0	0
456894	4	0	1	1	1	0	1	1	1	1	0	0
456867	4	1	1	1	1	1	1	0	1	1	1	0
456940	5	1	1	1	1	1	1	1	1	1	1	0
457223	4	1	1	1	1	1	1	1	1	1	1	0
457183	3	1	1	0	1	1	1	1	1	1	1	0
454089	4	1	1	1	1	0	1	1	1	1	1	0
454042	5	1	1	1	1	1	1	1	1	1	1	0
457202	3	1	1	1	1	1	1	1	1	1	1	0
455700	4	1	1	1	1	1	1	1	1	1	1	0
457239	3	1	1	0	0	0	1	1	0	1	1	0
455433	4	1	1	1	1	1	1	1	1	1	1	0
457345	5	1	1	1	1	1	1	1	1	1	1	0
455457	3	1	1	0	1	0	1	1	1	1	1	0
455484	4	1	1	0	0	0	1	1	1	0	0	0
457316	4	1	1	1	1	1	1	1	1	1	1	0
457330	4	1	0	1	1	1	1	1	1	1	1	0
455469	3	1	1	1	0	1	1	1	1	1	1	0
455110	3	1	1	1	0	1	1	1	1	1	1	0
455475	3	1	1	1	1	1	1	1	1	1	1	0
457015	3	0	1	1	0	0	1	1	1	0	1	0
457273	4	1	1	0	1	0	0	1	1	1	0	0
457621	3	1	1	1	1	1	1	1	1	1	1	0
457617	4	1	1	1	1	0	1	1	1	1	1	0
457630	3	1	1	1	1	1	1	1	1	1	0	0
457613	3	1	1	1	1	1	1	1	1	1	1	0
457632	4	1	1	1	1	1	0	1	1	1	0	0
457695	2	0	0	0	0	0	1	0	0	0	0	0
457640	4	1	0	1	1	1	1	1	1	1	1	0
457657	3	0	1	0	0	0	1	0	1	0	0	0
457683	3	1	1	1	1	0	1	1	1	1	0	0
457644	4	1	1	1	0	1	1	1	1	1	0	0
457490	4	1	1	1	1	1	1	1	1	1	0	0
457639	3	1	1	1	1	1	1	1	1	1	0	0
457696	2	0	1	1	1	1	1	1	1	1	0	0
458034	3	1	1	1	0	1	1	1	1	1	0	0
455533	3	1	1	1	0	0	1	1	1	1	0	0
458036	4	1	1	1	1	1	1	1	1	1	0	0
457922	2	1	1	0	0	0	1	1	0	1	1	0
458019	4	1	1	1	1	1	1	1	1	1	1	0
458014	3	1	1	1	1	1	1	1	1	1	1	0
458331	4	1	1	1	1	0	1	1	1	1	0	0
458125	4	1	1	1	1	1	1	1	1	1	0	0
458317	2	0	1	0	0	0	1	1	0	1	0	0
458309	3	1	1	0	0	0	1	1	1	1	0	0
458318	3	1	1	1	1	1	1	1	1	1	0	0
458368	3	1	1	1	1	1	1	0	1	1	0	0
458310	3	1	0	1	1	1	1	1	1	1	0	0
458369	4	1	0	0	1	0	1	1	1	1	0	0
458417	3	0	1	0	1	0	1	1	1	1	1	0
458514	2	1	1	1	1	1	1	1	1	1	0	0
458089	4	0	1	1	1	1	1	1	1	1	1	0
458216	3	1	1	1	1	1	1	1	1	1	1	0
458230	4	1	1	1	1	1	1	1	1	1	1	0
458416	3	0	1	0	0	0	0	1	1	0	0	0
458212	4	1	1	1	0	1	1	1	1	1	0	0
458554	3	1	1	1	1	1	1	1	1	1	0	0
458576	2	1	1	1	1	0	1	1	1	1	0	0
458444	4	1	1	1	1	1	1	1	1	1	0	0
458562	2	1	1	1	1	0	1	1	1	1	0	0
458594	3	1	1	0	0	0	1	0	0	1	0	0
458792	4	1	1	1	1	1	1	1	1	1	1	0
458746	2	0	1	0	1	1	1	1	1	1	1	0
458609	3	1	0	0	1	0	1	1	1	1	0	0
458791	3	1	1	1	1	1	1	1	1	1	1	0
458600	4	1	1	1	1	1	1	1	1	1	1	0
458750	2	0	1	0	0	0	0	0	1	0	0	0
459111	3	0	0	1	1	1	1	0	0	1	1	0
459123	2	0	0	0	1	0	0	0	0	0	0	0
459033	4	1	1	1	1	1	1	1	1	1	1	0
459127	3	0	0	0	0	0	0	1	0	0	0	0
459161	4	1	0	1	0	1	1	0	1	1	1	0
458667	3	1	0	1	0	1	1	1	1	1	0	0
459142	4	0	0	0	1	0	0	0	1	0	0	0
458866	4	1	1	1	1	1	1	1	1	1	1	0
458588	3	1	0	0	0	1	1	1	1	1	1	0
458868	2	1	1	1	1	0	1	1	1	1	1	0
458875	4	1	1	1	1	1	1	1	1	1	1	0
459118	3	1	0	1	0	1	1	1	1	1	0	0
454492	4	1	1	1	1	1	1	1	1	1	1	0
459122	3	1	1	1	1	1	1	1	1	1	1	0
459486	2	0	0	0	0	0	1	0	0	0	1	0
459554	4	1	1	1	1	1	1	1	1	1	1	0
459479	3	1	1	1	1	1	1	1	1	1	1	0
459712	3	1	1	1	1	0	1	1	1	1	1	0
458653	5	1	0	1	0	1	1	1	1	1	0	0
459713	3	0	1	1	1	0	1	1	1	1	0	0
459778	4	0	0	0	0	0	0	0	0	0	1	0
454427	4	1	1	1	1	1	1	1	1	1	1	0
459303	3	0	0	0	1	0	1	0	0	0	1	0
459576	4	1	1	1	1	0	1	1	1	1	1	0

## Sheet: negatives
Sample ID #	DOTS Status	Rat L	Rat M	Rat N	Rat O	Rat P	Rat Q	Rat R	Rat S	Rat T	Rat U	Rat V
435481	1	1	0	0	0	0	0	0	0	0	0	0
435554	1	1	0	0	0	0	0	0	0	0	0	0			DOTS Status		Rat L - V
435416	1	0	0	0	0	0	0	0	0	0	1	0			5= 3+		0= not indicated
435523	1	1	1	1	1	0	1	1	0	0	1	0			4= 2+		1 = indicated
435552	1	0	0	0	0	0	0	1	0	0	0	0			3= 1+
435535	1	0	0	0	0	1	0	0	0	0	0	0			2= AFB
435553	1	0	0	0	0	0	0	1	0	0	0	0			1= negative
435415	1	0	0	0	0	0	1	1	0	0	1	0
435539	1	0	0	0	1	0	0	1	0	0	0	0
435530	1	0	0	0	1	0	0	0	0	0	1	0
435485	1	0	0	1	0	0	1	0	0	0	0	0
435525	1	0	0	0	0	0	1	0	0	0	0	0
435479	1	0	1	0	1	1	1	0	1	0	1	0
435548	1	0	0	0	0	0	1	0	0	0	0	0
435517	1	1	0	0	0	0	1	0	0	0	0	0
435417	1	0	0	0	0	0	1	0	1	0	0	0
435538	1	1	0	0	0	0	0	0	0	0	0	0
435555	1	0	0	0	0	0	0	0	0	0	1	0
435289	1	0	1	0	0	1	0	0	1	0	1	0
435534	1	0	1	0	1	1	0	0	0	0	0	0
435488	1	0	0	1	1	0	1	0	0	0	1	0
435410	1	0	0	0	0	0	1	0	0	0	0	0
435550	1	0	0	0	0	0	1	0	1	0	0	0
435480	1	0	1	0	1	0	1	1	0	0	0	0
435557	1	0	0	0	0	0	0	0	1	0	0	0
435536	1	0	0	0	0	0	1	0	0	0	1	0
435543	1	0	0	0	0	0	1	0	1	0	0	0
435528	1	0	0	1	1	0	1	1	0	0	1	0
435484	1	0	0	0	1	0	0	0	0	0	1	0
435537	1	0	0	0	0	1	0	0	0	0	0	0
435282	1	0	0	0	0	1	1	0	0	0	0	0
435409	1	0	0	0	1	0	0	0	0	0	0	0
435515	1	0	1	0	1	0	1	0	0	0	0	0
435390	1	1	1	0	1	1	0	0	0	0	1	0
435477	1	1	1	1	1	1	1	0	0	0	1	0
435496	1	1	0	0	1	0	1	1	0	0	1	0
435374	1	0	0	0	0	0	1	1	1	0	1	0
435414	1	0	0	0	0	0	1	0	0	0	0	0
435486	1	0	1	0	0	0	1	1	0	0	0	0
435545	1	0	0	1	0	0	1	1	1	0	1	0
435489	1	0	0	0	1	1	0	0	0	0	0	0
435483	1	0	1	0	0	1	0	0	0	0	0	0
435482	1	0	1	0	0	0	0	0	0	0	0	0
435478	1	0	1	0	1	1	0	0	0	0	0	0
435475	1	0	0	0	1	0	0	0	0	0	0	0
435529	1	1	1	0	1	1	0	0	0	0	0	0
435651	1	0	0	0	0	0	1	0	0	0	0	0
434397	1	1	0	1	0	1	1	0	0	0	1	0
435495	1	1	0	1	0	0	1	0	0	0	1	0
435659	1	1	0	1	1	1	0	0	1	0	1	0
435658	1	0	0	0	1	0	0	0	0	0	0	0
435632	1	0	0	1	1	0	1	0	0	0	0	0
435508	1	0	0	0	0	0	1	0	0	0	0	0
435652	1	0	0	0	0	0	1	0	0	0	0	0
434398	1	0	0	1	0	0	0	0	0	0	0	0
434316	1	1	1	1	1	0	0	0	1	0	1	0
434394	1	0	1	1	1	1	1	0	1	0	0	0
434399	1	1	0	0	0	0	0	0	0	0	0	0
434381	1	0	0	1	1	1	0	0	1	0	1	0
434311	1	1	1	1	0	0	1	0	1	0	0	0
434378	1	0	0	0	1	0	0	0	0	0	0	0
435492	1	0	0	1	1	0	1	0	0	0	0	0
435617	1	0	0	1	1	0	1	0	1	0	0	0
435613	1	0	1	0	1	1	1	0	1	0	0	0
434318	1	0	1	1	1	1	0	0	1	0	0	0
434395	1	0	0	1	1	0	0	0	0	0	0	0
434388	1	0	0	0	0	0	0	0	1	0	0	0
435615	1	0	0	0	0	0	0	0	1	0	0	0
435635	1	0	0	1	0	0	0	0	0	0	1	0
435610	1	0	0	0	1	0	0	0	0	0	0	0
435627	1	0	0	0	1	0	0	0	0	0	0	0
434400	1	0	1	0	1	0	0	0	0	0	0	0
434317	1	0	0	1	0	0	0	0	1	0	0	0
434301	1	0	1	1	1	1	1	0	1	0	1	0
435558	1	0	0	1	1	0	0	0	0	0	0	0
434319	1	1	1	1	1	1	1	0	0	0	0	0
434298	1	0	0	1	1	0	0	0	0	0	0	0
435559	1	0	1	0	0	0	1	0	0	0	0	0
435647	1	0	0	0	0	0	1	0	0	0	0	0
434302	1	0	1	1	0	0	0	0	1	0	0	0
435474	1	0	1	1	1	0	1	0	1	0	0	0
434283	1	0	0	1	0	0	1	0	1	0	0	0
435497	1	0	1	0	0	1	0	0	0	0	0	0
434313	1	0	0	1	0	0	0	0	0	0	0	0
434321	1	0	0	1	0	0	1	0	0	0	0	0
435636	1	0	1	1	0	0	0	0	1	0	1	0
434379	1	0	0	0	1	0	1	0	1	0	0	0
434320	1	0	0	0	1	0	1	0	1	0	1	0
434310	1	1	1	1	1	1	1	0	1	0	0	0
435616	1	0	0	0	1	0	0	0	0	0	0	0
434383	1	0	0	0	1	0	1	0	0	0	0	0
434389	1	0	1	1	1	0	0	0	0	0	0	0
435611	1	0	0	0	1	0	0	0	1	0	0	0
435637	1	0	0	1	1	0	1	0	1	0	0	0
435656	1	1	0	0	0	0	0	0	0	0	0	0
435644	1	0	0	1	0	0	0	0	0	0	1	0
435499	1	0	1	0	1	1	1	0	1	0	0	0
435373	1	0	0	1	1	0	0	0	0	0	1	0
435622	1	0	1	1	1	0	0	0	1	0	0	0
435628	1	0	0	0	0	0	0	0	1	0	0	0
434396	1	0	0	1	0	1	0	0	1	0	0	0
435631	1	0	0	0	0	0	0	0	1	0	0	0
435657	1	1	1	0	1	1	1	0	1	0	0	0
435775	1	0	0	0	0	1	1	0	0	0	0	0
435870	1	0	0	1	0	0	0	0	0	0	1	0
435560	1	0	0	0	1	0	0	0	0	0	0	0
435841	1	0	0	1	1	1	1	0	0	0	1	0
435642	1	1	0	1	1	1	1	0	1	0	1	0
435669	1	0	0	0	0	0	1	0	1	0	0	0
435895	1	1	1	0	0	0	1	0	1	0	1	0
435906	1	0	0	0	0	0	1	0	0	0	0	0
435771	1	1	0	0	1	0	1	0	0	0	0	0
435826	1	0	0	0	0	0	1	0	0	0	0	0
435672	1	0	0	0	0	0	0	0	0	0	1	0
435838	1	1	1	1	0	0	1	0	1	0	1	0
435868	1	0	0	0	1	0	0	1	1	0	0	0
435674	1	1	1	1	1	1	1	1	1	0	1	0
435827	1	1	0	0	0	0	0	0	1	0	0	0
435773	1	0	0	0	0	0	0	0	1	0	0	0
435883	1	0	0	0	0	0	1	0	0	0	0	0
435786	1	1	0	0	0	1	0	0	0	0	1	0
435820	1	0	0	0	0	0	0	0	0	0	1	0
435785	1	0	1	0	0	0	1	1	1	0	0	0
435842	1	1	1	1	1	1	1	1	1	0	1	0
435823	1	0	0	1	0	1	1	1	1	0	1	0
435834	1	0	1	0	0	0	0	0	1	0	1	0
435661	1	0	0	0	0	0	1	0	0	0	0	0
435837	1	1	1	0	0	1	1	0	1	0	0	0
435777	1	1	1	1	1	1	0	1	1	0	1	0
435896	1	0	0	0	1	1	1	0	1	0	0	0
435650	1	0	0	0	0	0	1	0	0	0	1	0
435829	1	0	0	0	0	0	1	0	0	0	1	0
435880	1	1	0	1	0	1	1	1	1	0	1	0
435574	1	0	0	0	1	0	1	1	0	0	0	0
435876	1	0	0	0	0	0	1	0	0	0	0	0
435869	1	0	1	1	0	1	1	1	1	0	1	0
435779	1	0	0	0	0	0	1	0	0	0	1	0
435665	1	0	0	0	1	0	0	0	0	0	0	0
435641	1	1	0	0	1	1	1	0	1	0	1	0
435778	1	0	1	0	0	1	0	0	1	0	0	0
435664	1	0	0	0	1	0	0	0	0	0	0	0
435640	1	0	0	0	0	0	0	0	1	0	1	0
435580	1	1	1	1	0	1	1	1	1	0	1	0
435774	1	0	0	0	0	0	0	0	0	0	1	0
435874	1	0	0	0	0	0	0	0	1	0	0	0
435639	1	0	0	0	0	0	1	0	0	0	1	0
435578	1	0	1	1	0	0	1	1	1	0	1	0
435782	1	0	0	1	0	0	1	1	1	0	0	0
435660	1	1	1	1	1	1	1	1	1	0	1	0
435675	1	0	1	1	1	0	1	0	0	0	0	0
435784	1	0	0	1	0	0	1	1	1	0	0	0
435772	1	0	0	0	1	0	0	1	0	0	1	0
435579	1	0	0	0	0	1	0	1	1	0	1	0
435776	1	0	0	0	0	1	0	0	0	0	0	0
435571	1	0	0	0	1	0	1	0	1	0	0	0
435835	1	0	0	0	0	0	0	0	1	0	0	0
435638	1	0	1	0	0	0	0	0	1	0	1	0
435576	1	0	0	0	0	0	0	1	1	0	0	0
435131	1	0	0	0	0	1	0	0	0	0	1	0
435092	1	0	0	0	0	0	0	0	0	0	1	0
435125	1	0	0	0	0	1	0	0	0	0	1	0
436020	1	0	1	1	1	0	1	1	1	0	1	0
435987	1	0	0	1	0	0	0	0	0	0	0	0
436003	1	0	1	1	1	1	1	0	0	0	0	0
435106	1	0	1	1	0	1	1	1	1	0	1	0
435103	1	0	1	0	0	1	0	0	0	0	1	0
435996	1	0	0	1	1	0	0	0	1	0	0	0
435132	1	0	0	0	0	0	1	0	0	0	0	0
435034	1	1	0	0	0	1	1	0	1	0	1	0
436037	1	0	0	0	0	0	1	0	0	0	0	0
435990	1	0	0	0	0	0	1	1	0	0	1	0
435994	1	0	0	1	1	0	0	0	0	0	0	0
435970	1	0	0	1	1	1	1	1	1	0	1	0
435982	1	0	0	0	0	0	0	0	1	0	0	0
435981	1	0	0	1	1	0	1	1	1	0	0	0
435104	1	0	0	0	1	0	1	0	1	0	0	0
436040	1	0	0	1	0	0	1	0	0	0	1	0
435977	1	0	0	0	0	0	1	1	0	0	0	0
435976	1	0	0	0	0	0	1	0	0	0	0	0
436030	1	1	0	1	0	1	1	1	1	0	1	0
435997	1	0	0	0	0	0	0	1	1	0	0	0
435105	1	0	0	1	1	1	1	1	1	0	1	0
435988	1	0	0	1	0	0	0	1	1	0	0	0
435101	1	0	0	0	0	0	0	0	1	0	0	0
435983	1	0	0	0	1	0	0	0	0	0	1	0
436053	1	0	0	0	0	1	0	0	0	0	0	0
436041	1	0	0	1	0	0	0	0	0	0	0	0
435965	1	0	1	1	1	0	0	1	1	0	0	0
435966	1	0	1	1	1	1	0	1	1	0	1	0
435969	1	0	0	0	1	1	0	0	0	0	0	0
436059	1	0	0	0	0	0	1	0	0	0	0	0
435980	1	0	0	0	1	0	1	1	1	0	1	0
435126	1	0	1	0	1	0	0	1	0	0	1	0
435978	1	0	0	0	0	0	1	0	1	0	0	0
436038	1	0	1	1	1	0	1	1	1	0	1	0
435134	1	0	0	0	0	0	0	0	1	0	0	0
436039	1	0	0	0	0	0	0	1	1	0	0	0
436023	1	0	1	0	0	0	0	1	1	0	1	0
435117	1	0	1	1	1	0	0	1	1	0	1	0
436063	1	0	0	0	0	0	1	1	0	0	0	0
436218	1	0	0	0	0	1	0	0	0	0	0	0
436182	1	0	0	0	0	0	1	0	0	0	0	0
436137	1	0	0	0	0	1	0	0	0	0	0	0
436236	1	0	0	0	0	0	0	1	0	0	0	0
436219	1	0	0	1	0	1	1	1	0	0	0	0
436143	1	0	0	1	0	0	0	1	0	0	0	0
436221	1	0	1	1	0	1	1	1	1	0	1	0
436156	1	0	0	0	0	1	0	1	0	0	0	0
435913	1	0	0	0	0	0	1	0	1	0	0	0
436222	1	0	0	1	0	0	1	1	1	0	0	0
436140	1	0	0	0	0	0	0	1	0	0	0	0
435952	1	0	1	1	0	0	1	1	1	0	0	0
435924	1	0	0	0	0	0	0	0	1	0	0	0
436188	1	0	0	1	0	1	1	0	0	0	0	0
436183	1	0	0	0	0	1	0	0	0	0	0	0
436223	1	0	0	1	0	0	1	0	0	0	0	0
436145	1	0	0	0	0	0	1	1	0	0	0	0
436150	1	1	0	0	0	0	0	0	0	0	0	0
436187	1	0	0	1	0	0	1	0	1	0	0	0
436076	1	0	0	0	0	0	0	1	0	0	0	0
435950	1	0	1	0	0	1	1	0	1	0	0	0
436071	1	0	0	0	0	0	1	0	0	0	0	0
435925	1	0	0	0	0	0	1	0	0	0	0	0
436155	1	0	1	0	0	0	1	0	1	0	0	0
435926	1	0	0	1	0	0	1	0	0	0	0	0
436220	1	0	1	1	0	0	0	0	0	0	0	0
436077	1	0	0	0	0	0	1	0	0	0	0	0
435930	1	0	0	0	0	0	1	1	0	0	0	0
436181	1	0	0	0	0	0	0	1	0	0	0	0
436070	1	0	0	0	0	0	1	0	0	0	0	0
436093	1	0	0	0	0	0	0	0	1	0	0	0
436157	1	0	0	0	0	0	1	0	1	0	0	0
436072	1	0	0	0	0	0	1	1	0	0	0	0
436082	1	0	1	1	0	1	1	0	1	0	1	0
435989	1	0	0	0	0	0	1	0	0	0	1	0
436045	1	0	0	0	0	0	1	0	0	0	0	0
436162	1	0	0	0	0	0	0	0	0	0	1	0
435995	1	0	0	0	0	0	0	0	0	0	1	0
436014	1	0	0	0	0	1	0	0	0	0	0	0
436002	1	0	0	0	0	0	0	1	0	0	0	0
436056	1	0	0	0	0	1	1	1	0	0	0	0
436172	1	0	0	1	0	0	1	1	1	0	1	0
436168	1	0	0	0	0	1	1	0	0	0	0	0
435986	1	0	1	0	0	1	1	0	0	0	0	0
436098	1	1	1	0	0	1	1	1	1	0	0	0
436018	1	0	0	0	0	0	0	1	0	0	0	0
436042	1	0	1	0	0	1	1	0	0	0	0	0
436016	1	0	0	0	0	0	0	1	1	0	0	0
435984	1	0	0	0	0	0	0	0	1	0	0	0
436017	1	0	0	0	0	0	0	0	0	0	1	0
436046	1	0	0	0	0	0	1	0	1	0	0	0
436060	1	0	0	0	0	0	1	1	1	0	0	0
436682	1	0	0	0	0	1	0	0	0	0	0	0
436243	1	0	0	0	1	1	1	0	0	0	1	0
436346	1	0	0	0	0	0	1	0	0	0	0	0
436339	1	1	0	0	0	0	0	0	0	0	0	0
436316	1	0	0	0	0	0	1	1	1	0	1	0
436359	1	1	0	0	0	1	0	1	0	0	1	0
436239	1	0	0	0	0	1	0	0	1	0	1	0
436345	1	0	0	0	0	0	0	1	0	0	0	0
436386	1	0	0	0	0	0	1	0	0	0	0	0
436340	1	0	0	0	0	0	0	0	0	1	0	0
436095	1	0	0	0	0	1	1	1	1	0	1	0
436350	1	0	0	0	0	0	0	1	0	0	1	0
436325	1	0	0	0	0	0	0	0	0	1	0	0
436334	1	0	0	1	0	0	0	1	0	1	1	0
436375	1	0	0	1	1	0	1	1	1	1	1	0
436523	1	1	0	1	1	0	1	1	1	1	1	0
436329	1	0	0	0	0	0	1	0	0	0	0	0
436385	1	0	0	0	1	1	0	0	0	0	0	0
436269	1	1	1	1	1	0	1	1	0	1	1	0
436322	1	0	0	0	0	0	0	0	0	0	1	0
436384	1	0	0	0	0	0	0	1	1	1	1	0
436349	1	0	0	0	1	0	0	1	0	1	1	0
436369	1	0	0	1	1	1	0	0	0	0	0	0
436267	1	0	0	0	0	0	0	0	0	0	1	0
436257	1	0	0	0	0	0	0	1	1	0	1	0
436338	1	0	0	0	1	1	0	1	0	0	0	0
436241	1	0	0	0	0	0	0	1	1	1	0	0
436342	1	0	0	0	0	0	0	1	0	0	0	0
436348	1	0	0	1	1	0	0	1	0	1	0	0
436366	1	0	0	0	1	0	0	0	0	0	0	0
436378	1	0	0	0	1	0	1	1	0	0	0	0
436368	1	0	0	0	0	0	1	0	0	0	0	0
436361	1	0	0	0	0	1	1	1	1	1	0	0
436354	1	1	0	0	1	0	0	0	0	1	0	0
436524	1	0	1	1	1	1	0	1	1	1	1	0
436333	1	0	0	0	0	0	0	0	0	1	0	0
436270	1	0	1	0	0	1	0	0	1	1	1	0
436240	1	0	0	0	0	0	0	1	0	0	0	0
436372	1	0	0	1	0	0	0	1	0	0	0	0
436271	1	0	0	0	0	0	0	0	0	0	1	0
436365	1	0	1	0	1	1	1	1	1	1	1	0
436238	1	1	0	0	0	1	0	1	0	1	0	0
436326	1	0	0	0	0	0	1	0	1	0	0	0
436317	1	0	0	0	1	0	0	1	1	1	0	0
436319	1	0	0	1	1	0	1	1	1	1	1	0
436318	1	0	0	0	1	0	0	0	0	0	0	0
436262	1	0	0	0	1	1	1	0	1	1	1	0
436328	1	0	0	1	1	1	1	1	1	1	1	0
436373	1	0	0	0	0	0	1	0	0	0	0	0
436246	1	0	0	0	0	1	1	1	1	0	1	0
436185	1	0	0	0	0	0	0	1	0	0	0	0
436353	1	0	0	0	0	0	1	0	0	0	0	0
436324	1	0	0	0	0	0	0	0	1	1	0	0
436679	1	0	1	0	0	1	0	1	1	1	1	0
436320	1	0	0	1	0	0	0	1	0	0	0	0
436279	1	0	0	1	0	0	0	0	0	0	0	0
436497	1	0	0	0	1	0	0	0	0	0	0	0
436296	1	0	0	0	1	1	0	0	0	0	0	0
436287	1	0	0	1	1	1	1	0	0	0	1	0
436288	1	1	1	0	0	1	0	0	0	1	0	0
436486	1	0	0	1	1	0	0	1	0	1	0	0
436299	1	0	0	0	1	0	0	1	0	0	0	0
436286	1	0	1	1	1	1	1	1	1	1	1	0
436732	1	0	0	0	0	1	1	1	1	1	0	0
436737	1	0	1	0	1	0	0	1	1	1	1	0
436453	1	0	0	1	1	1	0	1	1	0	1	0
436745	1	0	0	0	0	0	0	0	0	1	0	0
436450	1	0	0	0	0	0	1	0	0	0	0	0
436467	1	0	0	0	0	0	1	0	1	0	0	0
436469	1	0	0	0	1	0	1	0	1	0	1	0
436298	1	0	1	0	0	0	0	0	1	0	0	0
436280	1	0	1	0	0	0	0	0	0	0	0	0
436730	1	0	0	0	0	0	1	0	0	1	1	0
436736	1	0	0	0	0	0	1	0	0	0	0	0
436445	1	0	1	0	1	1	1	0	1	1	1	0
436731	1	0	0	0	0	0	1	0	0	0	0	0
436458	1	1	1	1	0	1	1	0	0	1	0	0
436463	1	0	1	1	1	0	1	1	0	0	1	0
436472	1	0	0	1	1	0	1	1	0	0	1	0
436464	1	0	0	0	1	0	1	1	0	1	1	0
436738	1	1	0	0	0	0	0	0	0	0	0	0
436733	1	0	1	0	1	1	1	1	1	1	0	0
436746	1	0	0	0	0	0	0	0	0	0	1	0
436571	1	0	1	1	1	0	0	1	1	1	1	0
436494	1	0	1	0	1	1	1	1	1	1	1	0
436735	1	0	0	1	0	0	0	0	0	0	0	0
436468	1	0	0	0	0	1	1	0	0	0	1	0
436290	1	0	0	0	0	0	0	1	0	0	0	0
436493	1	0	0	0	1	0	1	1	1	1	0	0
436452	1	0	0	1	1	0	1	1	1	1	0	0
436751	1	0	0	0	0	1	0	0	0	1	0	0
436446	1	1	0	0	1	1	1	1	0	1	0	0
436728	1	0	0	1	0	1	1	0	0	0	1	0
436448	1	0	1	0	0	0	0	1	1	0	0	0
436461	1	1	1	1	0	0	1	1	1	1	1	0
436454	1	0	0	0	0	1	1	0	1	0	0	0
436300	1	0	0	0	0	0	1	0	0	0	0	0
436301	1	0	0	0	0	0	0	1	0	0	0	0
436460	1	0	0	0	1	0	0	0	0	0	0	0
436457	1	0	1	1	1	0	1	1	1	1	1	0
436764	1	0	0	0	0	0	0	0	1	0	0	0
436876	1	1	0	0	0	1	0	1	1	1	0	0
436822	1	0	0	0	1	0	0	1	1	0	0	0
436693	1	0	0	1	0	0	0	0	0	0	0	0
436714	1	1	1	1	1	1	1	0	1	1	1	0
436808	1	0	0	1	0	0	0	1	0	0	0	0
436715	1	0	0	1	0	1	1	0	0	0	1	0
436869	1	0	0	0	0	0	0	1	0	0	0	0
436821	1	0	0	1	0	0	0	1	0	0	0	0
436867	1	0	0	1	0	0	0	1	0	0	0	0
436710	1	0	0	0	1	0	0	1	0	0	0	0
436806	1	0	1	1	1	1	1	1	1	0	0	0
436875	1	1	0	1	1	1	1	1	0	1	0	0
436717	1	0	1	0	1	1	1	0	1	0	1	0
436713	1	0	0	0	0	0	1	0	0	0	0	0
436772	1	0	0	1	1	1	0	1	0	1	0	0
436527	1	0	0	0	0	0	1	0	0	0	1	0
436701	1	0	0	0	0	0	0	0	1	0	0	0
436694	1	1	1	1	1	0	1	1	1	1	1	0
436824	1	0	0	0	0	0	1	0	1	0	0	0
436814	1	0	0	0	0	0	0	0	0	0	1	0
436586	1	0	0	0	0	1	1	1	1	0	0	0
436894	1	0	1	1	0	0	1	1	1	1	0	0
436594	1	0	0	0	0	0	1	0	1	0	1	0
436690	1	1	0	0	0	0	0	0	0	0	0	0
436879	1	0	0	0	0	1	0	0	0	1	0	0
436828	1	0	0	1	0	0	0	0	0	0	0	0
436807	1	0	0	1	1	0	1	0	1	0	0	0
436707	1	0	0	0	0	0	0	1	0	1	0	0
436529	1	0	1	0	0	1	0	0	0	0	0	0
436812	1	0	0	0	0	0	1	0	1	0	0	0
436823	1	0	0	0	0	0	1	0	0	0	1	0
436202	1	0	0	0	0	0	0	0	1	0	1	0
436791	1	0	0	0	0	0	0	1	0	1	0	0
436709	1	1	1	1	1	1	0	0	1	1	0	0
436712	1	0	1	0	1	0	0	0	1	0	0	0
436691	1	0	0	1	1	0	0	1	1	1	0	0
436573	1	0	1	0	1	0	1	0	1	1	1	0
436870	1	0	0	0	0	0	0	0	0	1	0	0
436881	1	1	1	1	1	0	1	0	0	1	1	0
436880	1	1	0	0	0	1	0	0	0	0	0	0
436825	1	0	1	0	0	1	0	0	0	0	0	0
436589	1	0	0	0	0	0	0	0	1	0	0	0
436539	1	1	1	1	1	0	1	0	1	1	1	0
436811	1	1	0	1	0	0	0	0	0	0	0	0
436805	1	0	0	1	1	1	0	0	1	0	0	0
436595	1	0	0	0	1	0	0	0	1	0	1	0
436559	1	0	0	0	0	0	0	0	0	1	0	0
436803	1	0	0	1	1	0	0	0	0	0	0	0
436804	1	0	0	1	1	0	1	0	1	0	1	0
436597	1	0	1	1	1	0	1	0	0	1	1	0
436538	1	0	0	0	0	0	0	0	0	0	1	0
436705	1	0	0	1	0	0	0	0	1	0	0	0
436817	1	0	0	0	0	0	0	0	1	0	0	0
436708	1	0	1	1	1	0	1	0	1	1	1	0
436591	1	0	0	0	1	0	0	1	0	0	0	0
436592	1	0	0	0	1	0	0	0	0	0	0	0
436530	1	1	1	1	1	1	1	1	1	1	1	0
436537	1	0	0	1	0	1	0	0	0	0	0	0
436734	1	1	1	1	1	1	1	0	1	0	1	0
436528	1	0	0	0	0	0	0	1	0	0	0	0
436871	1	0	0	1	1	0	1	1	1	1	0	0
436978	1	0	0	0	1	0	1	1	1	1	0	0
436993	1	0	0	0	0	0	1	0	0	0	0	0
437030	1	0	0	0	0	0	0	0	1	0	0	0
437023	1	0	0	1	0	0	1	1	1	0	0	0
437019	1	1	0	0	0	0	0	0	0	0	0	0
437039	1	0	0	1	0	0	0	0	0	0	0	0
437007	1	1	1	1	0	1	0	0	1	1	1	0
437015	1	0	0	0	1	1	1	0	0	0	0	0
437034	1	0	0	0	0	0	0	0	1	0	0	0
437005	1	0	0	0	0	0	0	0	0	1	0	0
437028	1	1	1	1	1	1	1	0	1	1	0	0
437035	1	0	0	0	0	0	0	0	1	0	0	0
437132	1	0	0	0	0	0	0	0	1	0	0	0
437018	1	0	1	1	1	0	0	1	1	1	0	0
437098	1	0	0	1	1	0	0	1	0	0	1	0
437051	1	0	0	0	1	0	0	0	0	0	1	0
437009	1	0	1	0	0	0	0	0	1	0	0	0
437008	1	0	0	0	0	1	0	0	0	0	0	0
437006	1	0	1	1	1	1	1	1	1	1	0	0
437012	1	0	0	0	0	0	0	1	0	0	0	0
437047	1	0	0	0	1	1	1	0	1	1	1	0
437024	1	1	0	0	0	0	0	0	0	1	0	0
437014	1	0	0	0	0	0	0	0	0	1	0	0
437136	1	0	0	0	0	1	1	1	1	1	1	0
436991	1	0	0	0	0	1	0	1	1	1	0	0
437043	1	0	0	1	0	0	0	1	0	1	0	0
436990	1	1	0	1	1	1	1	1	1	1	0	0
437029	1	0	0	1	0	0	1	1	0	1	0	0
437055	1	1	1	0	1	0	1	0	0	0	0	0
437122	1	1	1	0	1	1	1	1	1	0	0	0
437046	1	0	0	0	0	0	0	0	0	1	0	0
437001	1	0	1	0	0	0	0	0	0	0	0	0
437052	1	1	0	0	0	0	0	0	0	0	0	0
437022	1	0	0	0	0	1	0	0	0	0	0	0
437016	1	0	0	0	0	0	0	0	0	1	0	0
436992	1	1	0	0	0	1	0	0	0	1	1	0
437095	1	1	0	0	0	1	1	0	0	1	0	0
437269	1	1	0	1	0	1	1	1	1	1	1	0
437116	1	0	0	0	0	1	1	0	0	0	0	0
437054	1	1	1	1	0	0	0	1	1	0	1	0
437277	1	0	0	1	0	0	0	1	1	0	0	0
437308	1	0	0	0	1	1	1	1	1	0	0	0
437111	1	0	0	0	0	0	1	0	0	0	0	0
437307	1	1	0	0	0	0	0	1	1	1	1	0
437224	1	0	0	1	1	0	1	1	1	0	1	0
437223	1	0	0	0	0	0	0	1	0	0	0	0
437281	1	0	0	1	0	1	1	0	1	0	0	0
437147	1	0	0	0	0	1	0	0	0	0	0	0
437121	1	1	1	1	1	1	1	1	0	1	0	0
437284	1	0	0	0	1	0	0	0	0	0	0	0
437118	1	0	0	0	0	1	0	0	0	0	0	0
437108	1	0	1	0	0	0	1	0	0	1	0	0
437141	1	0	0	0	0	1	1	0	0	0	0	0
437091	1	0	0	0	0	0	1	0	0	1	0	0
437093	1	0	1	1	1	1	1	0	1	1	1	0
437097	1	0	0	0	0	0	0	0	0	1	0	0
437145	1	0	0	0	0	0	0	0	1	0	0	0
437144	1	0	0	0	1	0	0	0	0	0	1	0
437057	1	1	0	0	0	1	1	0	1	0	1	0
437115	1	1	1	0	0	1	1	0	1	1	0	0
437302	1	0	0	1	1	0	1	1	1	0	0	0
437119	1	0	0	0	0	0	1	0	0	1	0	0
437142	1	0	0	0	1	0	1	1	0	0	0	0
437300	1	0	0	1	0	0	0	0	0	0	0	0
437146	1	1	0	0	0	1	1	0	0	0	0	0
437112	1	0	1	0	1	1	1	1	0	0	1	0
437280	1	1	1	1	1	1	1	1	1	1	1	0
437287	1	0	0	0	0	0	1	0	0	0	0	0
437276	1	0	0	0	0	0	0	1	0	0	0	0
437301	1	0	0	0	0	0	1	0	1	0	0	0
437106	1	1	0	0	0	0	1	1	0	0	1	0
437222	1	0	0	1	1	0	1	1	0	0	0	0
437099	1	0	0	0	0	1	0	0	0	0	0	0
437294	1	0	0	0	0	1	1	0	1	1	0	0
437279	1	0	1	0	1	0	0	1	1	0	1	0
437273	1	0	0	0	0	0	0	0	1	0	0	0
437366	1	0	0	0	0	0	0	1	0	0	0	0
437359	1	0	0	0	0	0	0	1	0	0	0	0
437249	1	0	0	0	0	1	1	1	1	0	0	0
437352	1	0	0	0	0	0	0	0	1	0	0	0
437265	1	0	0	0	0	0	0	0	0	0	1	0
437365	1	0	0	1	0	1	0	1	0	1	1	0
437245	1	0	0	0	0	1	0	0	1	0	0	0
437232	1	1	1	0	0	1	1	0	1	0	0	0
437369	1	1	0	0	1	0	1	0	0	0	1	0
437288	1	0	0	0	0	0	0	1	0	0	0	0
437368	1	0	0	0	0	1	0	0	0	1	0	0
437358	1	0	0	0	0	0	0	1	1	0	0	0
437363	1	0	1	1	1	0	0	1	1	1	1	0
437242	1	0	0	0	1	0	1	0	1	0	0	0
437379	1	0	0	0	1	0	0	0	0	0	0	0
437349	1	1	1	0	0	1	1	1	1	1	1	0
437387	1	0	0	0	1	0	0	0	0	0	0	0
437291	1	0	0	0	0	0	0	0	1	0	0	0
437388	1	0	0	0	1	1	0	0	1	0	1	0
437370	1	0	0	1	1	0	1	1	0	0	1	0
437382	1	0	0	1	0	0	0	1	0	0	0	0
437243	1	1	0	0	1	0	0	0	1	0	0	0
437138	1	0	0	0	1	1	0	0	0	0	0	0
437386	1	0	0	0	0	0	0	0	1	1	1	0
437361	1	1	0	1	0	0	1	1	1	1	1	0
437372	1	0	0	0	0	0	0	0	0	1	0	0
437264	1	0	0	0	0	0	0	0	1	0	0	0
437351	1	0	1	1	0	0	1	1	1	1	0	0
437373	1	0	0	0	1	0	0	0	0	0	0	0
437483	1	0	0	0	0	0	1	0	0	1	0	0
437241	1	1	0	0	0	0	0	0	1	1	0	0
437255	1	1	1	1	1	0	1	1	1	1	1	0
437309	1	0	0	0	0	0	0	0	0	0	1	0
437248	1	0	0	1	0	1	1	0	1	1	1	0
437289	1	0	0	0	0	0	1	1	1	0	0	0
437285	1	1	0	1	1	0	0	0	0	1	0	0
437250	1	0	0	0	0	0	0	1	1	0	1	0
437380	1	0	0	0	0	0	0	0	0	0	1	0
437258	1	0	0	0	0	0	1	0	0	0	0	0
437239	1	1	1	1	1	0	0	1	1	1	1	0
437374	1	0	1	1	1	0	1	1	1	1	0	0
437244	1	0	0	0	0	0	1	0	0	0	0	0
437317	1	1	0	0	0	0	0	1	0	0	1	0
437256	1	0	1	0	1	1	1	1	1	0	0	0
437355	1	0	0	0	0	0	1	0	0	0	0	0
437362	1	1	0	1	1	1	1	1	1	0	1	0
437230	1	0	0	0	1	0	1	0	0	0	0	0
437383	1	0	0	0	1	0	0	1	1	0	1	0
437376	1	0	0	1	1	0	0	0	1	0	0	0
437234	1	1	1	1	1	1	1	1	1	0	1	0
437297	1	0	0	0	0	0	0	0	0	1	0	0
437261	1	0	0	0	0	0	0	0	0	1	0	0
437385	1	0	0	0	1	0	0	0	0	1	0	0
437246	1	0	0	0	0	0	0	0	0	1	0	0
437240	1	1	1	0	0	1	1	0	1	1	0	0
437251	1	0	0	1	0	0	0	1	0	0	0	0
437367	1	0	0	0	0	0	1	0	1	1	1	0
437384	1	0	0	0	0	0	0	0	1	1	0	0
437293	1	0	0	0	0	0	0	1	0	0	0	0
437477	1	0	0	0	0	0	1	0	0	0	1	0
437357	1	0	0	0	0	0	1	0	1	1	1	0
437247	1	1	1	1	1	0	1	1	1	1	0	0
437257	1	0	0	1	0	0	1	1	1	1	0	0
437353	1	1	0	0	1	0	1	1	0	1	1	0
437266	1	0	0	0	1	0	0	0	0	0	0	0
437381	1	0	0	0	0	0	1	0	0	0	0	0
437371	1	0	0	1	0	0	0	1	1	1	1	0
437254	1	1	0	0	0	1	0	1	1	0	0	0
437298	1	0	0	1	1	0	1	1	1	1	0	0
437335	1	0	0	0	1	0	0	0	0	1	1	0
437340	1	0	0	0	0	0	0	0	0	0	1	0
437501	1	0	0	0	1	0	0	0	0	0	0	0
437339	1	0	0	0	1	0	0	0	0	0	1	0
437329	1	0	0	0	0	0	1	0	0	0	0	0
437391	1	0	0	0	0	0	0	0	1	0	1	0
437412	1	0	0	0	0	0	0	1	0	0	0	0
437314	1	0	0	1	1	0	0	0	0	1	1	0
437323	1	0	1	1	1	1	0	1	1	1	1	0
437415	1	1	1	1	1	0	1	1	1	1	1	1
437337	1	0	0	0	0	0	0	1	0	0	0	0
437345	1	0	0	0	0	0	0	0	0	0	0	1
437596	1	0	1	0	0	1	0	0	1	0	1	0
437396	1	1	0	0	1	1	0	1	1	1	1	0
437389	1	1	0	0	1	1	0	1	0	0	1	0
437334	1	1	1	1	1	1	1	1	1	1	1	0
437431	1	1	0	0	1	0	1	0	0	0	0	0
437397	1	0	0	0	0	0	0	1	0	0	1	1
437505	1	0	0	0	1	0	0	1	1	0	0	0
437430	1	0	1	1	1	1	1	1	0	1	1	0
437326	1	0	0	1	1	0	1	0	1	0	0	1
437417	1	1	1	0	1	0	1	0	0	1	1	1
437341	1	1	0	0	0	1	1	0	0	0	0	0
437313	1	0	0	0	0	1	1	0	0	1	0	1
437399	1	0	0	1	1	1	0	1	1	0	1	0
437613	1	0	0	0	0	1	0	1	0	1	0	0
437503	1	0	0	0	0	0	0	1	0	0	0	0
437328	1	0	0	1	0	0	0	1	0	1	0	0
437333	1	0	1	0	1	1	1	1	1	1	1	0
437395	1	1	0	1	1	0	1	1	0	1	1	1
437408	1	0	0	0	1	0	0	1	1	0	0	1
437332	1	1	0	0	0	0	1	1	0	0	0	1
437401	1	0	0	1	0	0	0	1	0	0	0	0
437312	1	0	0	0	0	0	0	1	0	1	0	0
437315	1	0	0	0	0	0	0	0	0	0	0	1
437409	1	0	0	0	0	0	0	1	1	1	0	1
437548	1	1	1	1	1	1	1	1	1	1	1	1
437416	1	0	1	1	1	1	0	1	0	1	1	0
437324	1	0	0	0	1	0	1	1	0	1	1	0
437319	1	0	0	0	0	0	0	1	0	0	1	0
437390	1	1	0	0	1	1	0	1	1	1	1	0
437494	1	0	0	0	0	0	0	1	0	0	0	0
437410	1	0	0	0	0	1	0	1	0	0	1	0
437311	1	1	1	0	1	1	1	1	0	1	1	0
437392	1	0	1	1	1	1	0	1	1	1	1	0
437325	1	0	0	0	1	0	0	0	0	0	1	1
437504	1	0	0	0	1	0	0	0	0	0	0	0
437500	1	0	0	0	1	0	0	1	0	0	0	0
437407	1	0	0	0	0	0	0	0	0	1	0	0
437478	1	0	0	0	0	0	1	0	0	1	0	0
437404	1	0	0	0	0	0	1	0	0	1	0	0
437496	1	0	1	0	1	1	1	1	0	0	0	0
437405	1	0	1	0	1	0	1	1	1	1	0	0
437398	1	1	0	1	1	1	1	1	1	1	1	0
437411	1	0	0	1	0	0	0	0	0	0	0	0
437495	1	1	1	0	0	1	1	1	1	1	0	0
437348	1	0	0	1	1	1	1	1	1	1	1	0
437310	1	0	0	0	0	0	0	1	0	0	0	0
437350	1	0	0	0	0	0	0	1	0	0	0	0
437342	1	0	0	0	0	0	0	0	0	0	1	0
437400	1	0	1	0	0	0	1	1	1	1	1	0
437406	1	0	0	0	0	0	1	1	1	0	0	0
437571	1	0	0	0	0	0	1	0	0	0	0	0
437688	1	0	0	0	0	0	0	0	0	0	0	1
437682	1	0	0	0	0	1	1	0	1	1	1	0
437574	1	0	1	0	0	0	0	1	0	0	0	0
437686	1	0	0	0	1	0	0	1	1	1	0	0
437670	1	0	0	0	1	0	0	0	0	0	0	0
437567	1	0	0	0	0	0	0	0	0	1	0	0
437573	1	0	0	0	1	0	0	0	0	0	0	1
437570	1	0	0	0	0	0	0	1	0	1	0	0
437586	1	0	1	0	0	0	1	1	1	0	0	0
437563	1	0	1	1	1	0	1	1	1	0	0	1
437575	1	0	1	0	1	0	0	0	0	0	0	0
437684	1	0	0	0	0	0	1	0	0	0	0	0
437683	1	1	1	1	1	1	1	0	1	0	0	0
437568	1	0	0	0	0	0	0	1	1	0	0	0
437685	1	0	1	0	0	0	1	1	0	1	0	1
437569	1	0	0	1	1	0	1	1	1	1	0	0
437566	1	1	1	1	1	1	1	1	1	1	1	1
437577	1	0	0	0	0	0	1	0	0	0	0	0
437576	1	0	0	0	0	0	0	0	0	0	0	1
437669	1	0	0	1	0	0	1	1	0	0	0	0
437787	1	0	0	0	0	0	0	0	0	1	1	0
437850	1	1	0	0	0	1	0	1	0	0	1	0
437842	1	0	0	0	0	0	0	1	0	1	0	0
437863	1	1	0	0	1	0	0	0	0	0	1	0
437847	1	0	0	0	0	0	0	0	0	1	0	0
437796	1	1	0	0	0	1	0	0	0	1	1	0
437797	1	0	0	1	0	0	0	0	0	0	0	0
437841	1	0	0	0	0	0	0	0	0	0	1	0
437809	1	0	0	0	0	0	0	0	0	1	0	0
437810	1	0	0	0	0	0	0	0	0	1	1	0
437853	1	0	0	0	0	0	0	0	0	1	0	0
437846	1	1	0	1	1	0	0	0	0	1	1	0
437794	1	0	0	0	0	0	0	0	0	1	1	0
437783	1	0	1	0	0	0	1	0	0	0	0	0
437793	1	0	0	0	0	0	1	0	0	0	0	0
437784	1	0	0	0	0	0	0	1	0	1	0	0
437851	1	0	0	0	0	0	1	1	0	1	1	0
437801	1	0	0	0	0	0	1	0	0	0	0	0
437788	1	1	1	1	1	0	1	1	0	1	0	0
437832	1	0	0	0	0	0	0	0	0	1	0	0
437845	1	1	1	0	1	1	1	1	1	1	1	0
437854	1	0	0	0	0	1	0	0	0	0	0	0
437795	1	1	0	1	1	1	0	1	1	1	1	0
437849	1	1	0	1	1	1	0	0	1	1	1	0
437798	1	0	0	0	0	0	1	0	0	0	0	0
437861	1	0	0	0	0	0	1	0	0	0	0	0
437790	1	1	0	0	0	0	0	1	0	0	0	0
437843	1	0	0	0	1	0	0	0	0	0	0	0
437780	1	0	0	0	0	0	0	1	0	0	0	0
437840	1	0	0	1	0	0	1	0	0	0	0	0
437989	1	1	0	0	0	1	0	0	0	0	0	0
437914	1	0	0	0	0	1	1	0	0	0	0	0
438046	1	0	1	0	0	0	0	0	0	0	1	0
438047	1	1	0	1	0	1	0	0	0	0	1	0
438030	1	0	0	0	0	0	1	0	0	0	0	0
437918	1	0	0	0	0	0	1	0	1	1	1	0
438053	1	0	0	0	0	0	1	0	1	1	0	0
437915	1	0	0	0	0	0	0	0	0	1	1	0
438001	1	0	0	0	0	0	0	0	0	1	0	0
437919	1	0	0	1	0	0	0	0	0	0	0	0
438003	1	0	0	0	0	0	0	0	0	1	0	0
438037	1	0	0	0	0	0	1	0	0	1	0	0
438008	1	0	0	0	0	1	0	0	0	0	0	0
438035	1	0	0	1	0	0	0	1	0	1	0	0
438050	1	0	0	0	0	0	0	0	1	1	0	0
438004	1	0	0	0	0	0	0	0	0	1	0	0
437927	1	1	1	0	0	1	1	1	1	1	0	0
437974	1	0	0	0	0	0	0	1	0	0	0	0
438055	1	0	0	0	0	0	0	0	0	1	0	0
437917	1	0	0	0	0	0	0	0	0	1	0	0
438052	1	0	1	0	0	1	0	0	0	0	0	0
437932	1	0	1	0	0	0	0	0	0	0	0	0
438005	1	0	1	0	0	1	0	1	0	1	0	0
437938	1	0	0	0	0	0	0	0	1	0	0	0
437940	1	0	1	0	1	0	1	0	1	1	0	0
437916	1	0	0	0	0	0	0	0	1	0	0	0
437942	1	0	0	0	0	0	0	1	0	1	1	0
437920	1	0	0	0	0	0	1	1	0	0	1	0
437946	1	0	0	0	0	0	0	0	1	0	0	0
438031	1	1	0	0	1	1	0	0	1	1	0	0
437929	1	0	0	0	1	0	0	0	0	0	0	0
438028	1	0	1	0	0	0	0	0	0	0	0	0
437937	1	0	1	0	0	0	0	0	0	0	0	0
438056	1	0	0	0	0	0	0	0	0	0	1	0
437998	1	0	1	0	0	0	0	0	0	0	0	0
438032	1	0	0	0	1	0	0	0	1	0	0	0
437948	1	0	0	0	0	0	0	0	1	1	0	0
438057	1	0	0	1	1	0	0	0	0	0	0	0
438036	1	0	1	0	0	0	0	0	0	0	0	0
437855	1	0	1	0	0	0	0	0	1	0	0	0
438039	1	0	0	0	1	1	1	1	1	1	0	0
437945	1	0	1	0	0	0	1	0	0	0	0	0
438049	1	0	0	0	0	0	0	0	0	1	0	0
438002	1	0	0	0	1	1	0	1	0	1	0	0
437921	1	0	0	1	0	0	0	0	1	0	0	0
438054	1	0	1	0	0	0	0	0	0	0	0	0
437926	1	0	1	0	1	1	1	0	1	1	0	0
437949	1	0	1	0	0	0	0	1	0	0	1	0
437951	1	0	1	0	0	1	0	1	0	0	0	0
438014	1	0	0	0	0	0	1	0	0	0	0	0
438267	1	0	0	0	1	0	0	0	0	1	0	0
437994	1	0	0	0	0	0	0	0	0	1	1	0
438015	1	0	0	0	0	0	0	0	0	1	0	0
438190	1	0	0	0	1	1	1	0	0	1	0	0
438261	1	0	0	0	0	0	0	0	0	1	0	0
438022	1	0	0	0	0	1	1	0	0	0	0	0
438111	1	0	0	0	0	0	0	0	0	1	0	0
438010	1	1	0	0	1	1	1	0	1	0	0	0
438212	1	0	0	0	1	0	0	0	1	0	0	0
438205	1	0	0	0	0	0	1	0	1	1	1	1
438189	1	0	0	0	0	0	1	0	1	0	0	0
438196	1	0	0	0	0	0	1	0	1	0	0	0
438021	1	0	0	0	0	0	0	0	1	0	0	0
438107	1	0	0	0	0	0	0	0	1	1	0	0
438017	1	0	0	0	0	0	1	0	1	0	0	0
437992	1	0	0	0	1	0	1	0	1	0	0	0
438200	1	0	0	0	1	1	1	0	1	1	1	1
438193	1	0	0	0	0	0	0	0	1	0	1	0
438020	1	0	0	1	0	0	0	0	1	0	0	0
438184	1	0	0	0	0	0	0	0	0	0	0	1
438207	1	0	0	1	0	0	0	0	0	0	0	1
438108	1	0	0	1	1	0	1	0	1	1	1	1
438213	1	0	0	0	1	0	0	0	0	0	0	0
438006	1	1	0	1	1	1	1	0	1	0	1	1
438183	1	0	0	1	1	1	1	0	1	0	1	0
438109	1	1	0	1	1	1	1	0	1	1	1	1
438266	1	0	0	0	0	0	0	0	0	0	0	1
438204	1	0	0	0	0	0	1	0	1	1	0	0
437999	1	0	0	0	0	0	0	0	1	0	0	0
438018	1	0	0	0	0	0	1	0	1	0	0	0
437995	1	0	0	0	1	0	1	0	1	0	1	0
438264	1	0	0	0	0	0	0	0	0	1	0	0
438210	1	0	0	0	0	0	0	0	1	0	0	1
437990	1	0	0	0	0	0	1	0	1	0	0	1
438110	1	1	0	0	0	0	0	0	0	0	0	0
438394	1	1	0	0	0	0	0	0	0	1	0	0
438355	1	0	0	0	0	0	1	0	0	0	0	0
438319	1	0	0	1	0	0	1	0	0	1	0	0
438327	1	0	0	1	1	0	0	0	0	0	0	0
438307	1	0	0	0	0	0	0	0	0	1	0	0
438362	1	0	0	0	0	0	1	0	1	1	0	0
438289	1	0	0	1	1	1	1	0	0	1	0	0
438299	1	0	0	0	0	0	0	0	0	1	0	0
438214	1	0	0	1	1	0	1	0	0	0	0	0
438320	1	0	0	1	0	0	0	0	1	1	0	0
438337	1	0	0	0	0	0	1	1	1	1	0	0
438329	1	0	0	1	0	0	1	0	1	0	0	0
438188	1	1	0	1	0	0	1	0	1	1	0	0
438308	1	0	0	0	0	0	0	0	0	1	0	0
438315	1	0	1	1	0	0	1	1	1	0	0	0
438339	1	0	0	1	0	0	1	0	0	0	0	0
438311	1	0	0	1	0	0	1	0	0	0	0	0
438278	1	0	0	0	0	0	0	1	0	0	0	0
438298	1	1	0	0	1	0	0	0	0	1	0	0
438274	1	1	0	1	1	0	1	1	1	0	0	0
438304	1	0	0	0	0	0	0	0	0	1	0	0
438288	1	0	0	0	0	1	0	0	0	0	0	0
438334	1	0	0	0	0	0	0	0	0	1	0	0
438336	1	0	0	0	0	0	0	0	0	1	0	0
438293	1	0	0	0	0	0	1	0	1	1	0	0
438318	1	0	1	0	0	0	0	0	0	0	0	0
438332	1	0	1	1	1	1	1	1	1	1	0	0
438356	1	0	0	1	0	0	0	0	0	0	0	0
438330	1	0	0	0	1	0	1	0	0	1	0	0
438341	1	0	0	0	1	0	0	0	0	0	0	0
438297	1	1	0	0	0	0	1	0	0	0	0	0
438303	1	0	0	1	1	0	0	0	0	0	0	0
438348	1	0	0	1	1	0	0	1	1	1	0	0
438281	1	0	0	0	1	0	1	0	1	1	0	0
438312	1	1	0	0	1	0	1	0	1	0	0	0
438349	1	0	1	0	1	0	1	1	1	1	0	0
438323	1	0	0	0	0	0	0	0	0	1	0	0
438211	1	0	0	0	0	1	1	0	1	1	0	0
438316	1	0	0	0	0	1	0	0	1	0	0	0
438186	1	0	1	1	1	0	1	0	1	0	0	0
438286	1	0	0	1	0	0	0	1	0	0	0	0
438301	1	0	0	0	1	0	0	0	1	1	0	0
438358	1	1	0	0	0	0	0	0	0	0	0	0
438292	1	0	1	0	1	1	1	1	1	1	0	0
438342	1	0	0	0	1	0	0	1	1	0	0	0
438390	1	0	0	1	0	0	0	0	0	1	0	0
438366	1	0	0	0	0	0	1	0	0	0	0	0
438216	1	0	0	0	0	0	0	0	1	0	0	0
438300	1	0	0	1	0	1	1	1	1	1	0	0
438333	1	0	0	0	1	1	0	0	0	1	0	0
438343	1	0	1	0	1	1	0	0	1	0	0	0
438350	1	0	0	1	1	0	1	1	1	1	0	0
438310	1	0	0	0	1	0	0	0	0	0	0	0
438338	1	0	0	1	0	0	0	1	0	0	0	0
438335	1	0	1	1	1	0	0	0	0	1	0	0
438365	1	0	0	0	0	0	1	0	0	1	0	0
438296	1	1	0	0	0	0	1	0	0	1	0	0
438309	1	0	0	0	0	0	1	0	0	0	0	0
438321	1	0	0	0	0	0	1	0	0	1	0	0
438452	1	0	0	0	0	0	0	0	0	1	0	1
438372	1	1	0	0	0	0	0	0	0	0	0	0
438460	1	0	0	0	0	0	0	0	0	1	0	0
438412	1	0	0	0	0	1	0	1	0	0	0	0
438459	1	0	0	0	0	0	0	0	0	1	0	0
438384	1	0	0	0	0	1	0	0	0	1	0	0
438382	1	0	0	1	0	0	0	1	0	0	0	0
438490	1	1	0	1	1	1	1	0	0	0	0	0
438408	1	1	0	0	0	0	0	0	0	0	0	0
438407	1	0	0	0	1	0	0	0	0	1	0	0
438471	1	0	0	0	0	0	0	0	0	1	0	0
438525	1	1	1	1	0	1	1	1	1	1	0	0
438481	1	0	0	1	0	0	0	1	0	0	0	0
438416	1	0	0	1	1	0	1	0	1	0	0	0
438468	1	0	0	0	0	0	0	0	0	1	0	0
438442	1	0	0	0	1	0	0	1	0	0	0	0
438524	1	0	1	1	1	1	1	0	1	1	0	1
438446	1	0	0	0	0	0	0	1	0	0	0	0
438385	1	0	0	0	0	0	0	0	0	1	0	0
438399	1	0	0	0	0	0	1	0	0	0	0	1
438439	1	0	1	0	1	1	1	1	1	1	0	1
438515	1	0	0	0	0	0	0	0	1	1	0	0
438379	1	1	1	1	1	1	1	1	1	1	0	1
438470	1	0	1	0	0	0	0	0	0	0	0	0
438489	1	0	0	0	0	1	0	0	1	1	1	0
438381	1	0	0	0	0	0	0	0	0	0	1	0
438478	1	0	0	1	0	0	0	0	1	0	0	0
438444	1	0	0	1	0	0	0	0	0	0	0	0
438451	1	0	0	1	1	0	1	1	1	1	0	0
438402	1	1	0	1	1	1	1	0	0	1	1	0
438380	1	1	0	0	0	0	0	0	0	0	1	0
438523	1	1	1	0	1	0	1	1	1	1	0	1
438465	1	0	0	0	1	0	1	1	0	1	0	0
438455	1	0	1	0	1	1	1	1	0	1	1	0
438469	1	0	0	1	1	0	1	1	1	0	1	0
438453	1	1	0	0	0	0	0	0	0	0	0	0
438518	1	0	0	0	1	0	1	0	0	0	0	0
438410	1	1	1	1	1	1	1	0	1	1	1	1
438406	1	1	1	1	1	0	1	0	1	1	1	1
438486	1	0	0	0	0	0	0	0	0	1	0	0
438487	1	0	0	0	0	0	0	1	0	0	0	0
438480	1	0	1	1	0	0	1	1	1	0	0	0
438405	1	1	1	1	1	1	1	0	1	1	0	0
438413	1	0	1	1	1	1	1	0	1	1	1	0
438522	1	0	0	0	0	0	0	0	0	1	0	1
438474	1	0	0	0	0	0	0	0	1	0	0	0
438456	1	0	0	0	0	0	0	1	1	0	0	0
438482	1	0	0	0	0	0	0	0	1	0	0	0
438373	1	0	0	1	0	0	0	0	1	0	1	0
438400	1	0	0	1	1	1	1	0	1	0	0	0
438443	1	0	0	0	0	0	0	1	0	0	0	0
438409	1	0	0	0	0	0	0	0	1	0	0	0
438440	1	0	0	0	0	0	0	1	0	0	0	0
438462	1	1	1	0	0	0	1	0	1	1	0	0
438398	1	0	0	0	0	0	0	1	0	0	0	0
438521	1	0	0	0	0	0	1	0	1	1	0	0
438519	1	1	1	1	1	1	1	0	1	1	0	0
438414	1	1	0	1	1	1	0	0	1	1	0	0
438457	1	0	0	0	0	0	0	1	0	1	0	0
438371	1	0	0	0	0	0	0	0	0	1	0	0
438411	1	0	0	0	0	0	1	0	0	1	0	0
438395	1	0	0	0	0	0	0	1	0	0	0	0
438386	1	0	0	0	0	0	0	0	0	1	0	0
438401	1	1	1	1	0	1	0	1	1	1	0	0
438461	1	0	0	0	0	0	0	0	0	1	0	0
438488	1	1	0	1	1	0	1	1	1	1	0	0
438666	1	0	0	0	0	1	0	0	0	1	0	0
438667	1	0	0	0	0	0	0	0	0	1	0	0
438496	1	0	0	0	0	0	0	0	0	1	0	0
438670	1	0	1	1	1	1	0	0	0	1	0	0
438507	1	1	0	1	1	0	0	0	0	1	0	0
438508	1	0	0	0	1	1	0	0	0	1	0	0
438655	1	1	0	0	0	0	0	0	0	0	0	0
438658	1	0	0	0	1	0	0	0	0	0	0	0
438669	1	1	0	1	0	0	0	0	0	1	0	0
438516	1	1	1	1	1	0	0	0	0	1	1	0
438504	1	1	1	1	1	1	1	1	0	0	0	1
438656	1	0	0	0	1	0	0	0	0	0	0	0
438512	1	0	0	0	1	0	0	0	1	0	0	0
434684	1	1	1	1	0	0	0	0	0	0	0	0
438509	1	0	1	1	0	0	0	0	1	1	1	0
438506	1	0	1	1	0	1	1	0	1	1	0	0
438662	1	1	1	0	0	0	0	0	0	0	0	0
438505	1	0	1	1	1	1	0	0	0	0	0	1
438568	1	1	0	1	0	0	0	0	0	0	0	0
438483	1	0	0	1	0	0	0	0	0	0	1	0
438659	1	1	1	1	1	1	1	0	1	1	0	1
438499	1	1	1	0	0	1	0	0	1	0	1	0
438668	1	0	0	0	0	0	0	0	1	1	0	0
438661	1	0	0	0	0	0	0	0	0	1	0	0
438510	1	1	0	0	0	0	0	0	0	0	0	0
438511	1	0	1	1	0	1	1	0	1	0	1	0
438867	1	0	0	0	0	0	0	0	0	0	1	0
438700	1	0	0	0	0	0	1	0	0	0	0	0
438695	1	0	0	0	0	1	0	0	0	1	0	0
438686	1	1	0	0	0	0	0	0	0	1	1	0
438691	1	0	0	0	0	0	0	0	0	1	0	0
438880	1	0	0	1	0	0	0	1	1	0	0	0
438683	1	0	0	0	0	1	0	0	0	0	0	0
438901	1	0	0	1	0	0	0	0	0	0	1	0
438909	1	0	0	0	0	0	0	0	0	1	0	0
438874	1	0	0	0	0	0	1	0	1	1	1	0
438718	1	0	0	0	1	0	0	0	0	0	1	0
438897	1	1	0	0	0	0	0	0	0	0	1	0
438689	1	0	0	1	1	0	1	1	1	1	0	0
438884	1	0	0	1	0	0	0	0	0	0	1	0
438911	1	0	0	0	1	0	0	0	0	0	0	0
438687	1	1	0	0	0	0	1	0	0	1	0	0
438834	1	0	0	0	1	1	1	1	1	1	1	0
438678	1	0	0	0	0	0	0	0	0	1	0	0
438904	1	1	1	0	1	0	1	1	0	1	1	0
438711	1	0	0	1	1	0	1	1	1	0	1	0
438699	1	0	0	0	1	0	0	0	0	0	0	0
438694	1	0	0	0	0	1	1	0	1	1	1	0
438851	1	0	1	0	1	0	0	0	1	1	1	0
438907	1	0	0	0	1	0	0	1	0	1	0	0
438712	1	0	1	1	1	0	1	1	1	0	0	0
438894	1	0	0	0	0	0	0	1	0	1	0	0
438881	1	0	0	0	0	0	0	0	0	1	0	0
438877	1	0	1	0	0	0	0	0	0	0	0	0
438879	1	1	0	1	1	1	1	1	1	1	1	0
438860	1	0	0	0	0	0	1	0	0	1	1	0
438690	1	0	1	1	1	1	1	1	0	1	1	0
438853	1	0	1	1	1	0	0	1	1	0	1	0
438850	1	0	0	0	0	0	1	0	0	1	1	0
438885	1	1	1	0	0	0	1	1	1	1	1	0
438701	1	0	0	0	0	0	0	1	0	1	0	0
438684	1	1	1	1	1	1	1	1	1	1	1	0
438890	1	1	1	1	0	0	0	1	0	1	0	0
438679	1	1	0	0	1	0	0	1	1	1	0	0
438715	1	0	1	1	1	1	1	1	1	1	1	0
438709	1	1	0	1	1	0	0	0	0	0	1	0
438875	1	0	0	0	0	0	0	0	0	1	0	0
438873	1	0	1	0	1	0	0	0	0	0	0	0
438852	1	0	0	0	0	0	0	1	1	1	0	0
438896	1	0	0	0	0	0	1	0	0	0	0	0
438685	1	1	1	0	1	1	1	0	1	1	1	0
438883	1	0	0	1	1	0	1	1	1	0	0	0
438876	1	1	0	1	1	0	1	1	1	1	0	0
438895	1	1	0	0	0	1	0	0	0	0	1	0
438900	1	0	0	0	0	0	0	1	0	1	0	0
438868	1	0	0	0	0	0	1	1	1	0	1	0
438713	1	0	0	0	1	0	0	0	0	1	0	0
438861	1	0	0	0	0	0	0	1	0	0	0	0
438714	1	0	1	0	1	1	0	0	1	1	0	0
438849	1	0	1	0	0	0	1	1	1	0	1	0
439000	1	0	0	0	0	0	0	0	0	1	1	0
439008	1	0	1	0	0	1	1	0	1	1	1	0
438915	1	0	1	1	0	0	0	1	0	0	0	0
439005	1	0	0	0	0	0	0	0	0	0	0	1
439028	1	0	0	0	0	0	0	0	1	0	0	0
439022	1	0	0	0	0	0	1	0	0	0	1	0
438929	1	0	0	0	0	0	1	1	0	1	1	0
439032	1	0	1	0	0	0	0	0	0	0	0	0
439031	1	1	1	1	1	1	0	1	0	1	1	1
438998	1	0	0	1	0	0	1	1	1	0	0	0
439004	1	0	0	0	0	0	0	0	0	0	1	1
439014	1	0	1	0	0	1	1	0	1	1	1	0
439015	1	0	0	0	0	0	0	0	0	1	0	0
439025	1	0	0	0	0	0	0	0	0	0	1	0
439007	1	1	0	0	0	0	1	0	0	1	1	0
439026	1	1	0	0	0	1	0	1	1	1	1	1
439017	1	1	1	1	1	1	1	1	1	0	1	0
439021	1	0	0	0	0	0	1	0	0	0	1	0
439013	1	0	0	0	0	0	0	1	0	0	1	0
439027	1	1	0	0	0	0	0	0	1	0	0	0
439003	1	0	0	0	0	0	0	0	1	0	0	0
438994	1	0	0	0	0	0	1	0	0	0	1	0
439011	1	0	1	0	0	0	0	0	0	0	1	0
438992	1	0	0	0	0	0	0	0	1	0	1	0
438999	1	0	0	0	0	0	1	0	0	0	0	0
438797	1	0	0	1	0	0	1	0	1	1	1	0
438987	1	1	1	0	0	0	1	0	1	1	0	0
439023	1	0	0	1	0	0	1	0	1	0	1	0
439335	1	0	0	1	0	0	0	0	0	0	0	0
439235	1	0	1	0	0	0	1	0	0	0	0	0
439238	1	0	0	0	1	0	0	0	0	0	0	0
439341	1	0	0	0	0	0	0	1	0	0	0	0
439258	1	0	0	0	0	1	1	0	1	0	1	0
439343	1	0	0	0	0	0	1	0	1	0	0	0
439243	1	0	0	0	0	0	1	1	1	0	0	0
439224	1	0	0	1	0	0	0	0	0	0	0	0
439225	1	0	0	0	0	0	0	1	0	0	0	0
439229	1	0	0	0	0	0	1	0	1	1	0	0
439365	1	0	0	0	0	1	1	0	1	1	1	0
439228	1	0	0	0	0	0	0	1	0	1	0	0
439351	1	0	0	0	0	0	0	0	0	0	1	0
439328	1	0	1	0	0	0	0	0	0	0	0	0
439376	1	1	1	1	1	1	0	0	1	1	0	0
439231	1	1	0	0	0	1	1	0	1	1	1	0
439252	1	1	1	1	0	1	1	1	1	1	1	0
439338	1	0	0	0	0	0	0	1	0	0	0	0
439350	1	0	0	0	0	0	1	0	0	0	0	0
439340	1	0	0	0	1	0	1	0	0	0	1	0
439247	1	0	0	0	1	0	1	0	0	0	0	0
439375	1	0	0	1	1	1	0	0	0	0	0	0
439342	1	0	0	0	1	0	0	0	0	0	0	0
439334	1	0	0	0	0	0	1	0	0	1	0	0
439352	1	0	0	0	1	0	0	0	0	0	0	0
439364	1	0	1	0	0	1	1	0	0	1	0	0
439230	1	1	1	1	0	1	1	1	1	1	1	0
439370	1	0	0	0	0	0	0	0	0	1	0	0
439251	1	0	0	1	0	0	1	0	1	1	0	0
439347	1	1	0	1	0	1	1	0	0	1	0	0
439363	1	1	1	1	0	0	1	0	1	1	1	0
439241	1	0	0	0	1	0	0	0	0	0	0	0
439202	1	0	0	0	0	1	0	0	0	0	0	0
439337	1	0	1	1	1	0	1	1	0	0	0	0
439354	1	1	1	0	1	1	0	1	1	1	0	0
439368	1	0	0	1	1	1	1	1	1	0	0	0
439227	1	1	0	0	0	0	0	0	1	0	0	0
439254	1	0	0	0	0	0	0	0	1	0	0	0
439339	1	0	1	1	0	0	1	1	1	1	1	0
439253	1	0	0	0	0	0	1	0	1	0	1	0
439346	1	1	0	1	0	0	0	0	1	1	0	0
439465	1	1	0	0	1	0	0	0	0	0	1	0
439405	1	0	0	0	1	0	1	0	0	0	0	0
439442	1	0	1	0	1	0	0	0	1	0	0	0
439459	1	0	0	1	1	0	1	1	1	0	1	0
439490	1	0	0	1	1	0	0	0	0	0	0	0
439474	1	0	0	1	0	0	0	0	0	0	0	0
439401	1	0	0	0	0	0	1	0	1	1	0	0
439463	1	0	0	0	1	0	0	0	0	0	0	0
439475	1	0	0	0	1	0	1	1	0	0	1	0
439440	1	0	1	1	0	0	1	1	1	1	1	0
439441	1	0	0	1	1	0	1	1	1	1	1	0
439444	1	0	0	0	1	0	0	0	0	1	0	0
439458	1	1	0	0	1	0	1	0	1	1	0	0
439395	1	0	0	0	1	0	0	0	0	0	1	0
439443	1	0	0	0	1	1	0	0	0	0	0	0
439488	1	0	0	0	0	1	0	0	0	1	0	0
439464	1	1	0	1	1	1	1	1	0	1	1	0
439487	1	1	1	0	1	1	1	0	1	1	0	0
439450	1	1	1	1	1	0	0	1	0	0	0	0
439377	1	0	0	0	1	0	1	1	0	1	1	0
439439	1	0	0	0	0	0	0	0	1	0	0	0
439476	1	0	0	0	0	0	1	0	0	0	0	0
439435	1	0	1	1	1	1	1	0	0	1	1	0
439438	1	0	0	0	1	0	0	0	0	1	0	0
439449	1	0	1	0	0	0	0	1	0	0	0	0
439448	1	0	1	0	1	1	0	1	1	0	0	0
439469	1	1	0	1	0	0	1	1	0	0	0	0
439406	1	0	0	0	0	0	0	0	1	0	0	0
439478	1	0	0	0	0	1	0	0	0	0	0	0
439483	1	0	0	1	1	0	1	1	1	1	0	0
439489	1	0	0	0	0	0	0	0	0	1	0	0
439407	1	0	0	1	0	0	1	1	0	0	0	0
439468	1	0	1	1	1	0	0	0	0	1	0	0
439585	1	0	0	0	0	0	1	0	0	1	0	1
439644	1	0	0	0	0	0	1	0	0	0	0	0
439453	1	0	0	1	0	0	1	1	1	0	1	0
439564	1	0	0	0	0	1	0	0	0	0	1	1
439569	1	0	0	0	0	0	0	0	0	1	0	0
439583	1	0	0	0	0	0	1	0	1	0	1	1
439638	1	0	1	0	1	1	1	1	0	1	1	0
439612	1	0	0	0	0	0	0	1	1	0	0	0
439601	1	0	0	0	0	0	0	1	0	0	0	0
439122	1	0	0	0	0	1	0	0	0	0	0	1
439242	1	0	0	0	0	0	0	1	0	0	0	0
439599	1	0	0	0	0	0	0	1	0	1	0	0
439594	1	0	0	1	0	0	0	1	0	1	1	1
439584	1	0	1	0	0	0	1	0	1	0	1	0
439606	1	0	0	0	0	0	0	1	0	1	0	0
439648	1	0	1	1	1	0	1	1	1	1	1	0
439580	1	0	0	0	1	0	1	0	1	0	0	0
439563	1	0	0	1	1	0	0	1	1	1	1	0
439608	1	0	0	0	0	0	0	0	0	0	1	0
439646	1	1	0	0	0	0	0	0	0	0	0	0
439609	1	0	0	0	0	1	1	1	1	1	1	0
439618	1	0	0	1	0	1	1	1	1	0	1	0
439645	1	0	0	0	0	0	0	1	0	1	0	0
439642	1	0	0	0	1	0	0	1	0	0	0	0
439451	1	0	1	1	1	0	1	1	1	0	0	0
439588	1	0	0	1	1	0	1	0	1	1	1	0
439570	1	0	0	0	0	0	1	0	1	0	0	0
439610	1	1	0	0	1	1	1	1	1	1	1	0
439624	1	0	0	0	0	0	1	0	0	1	0	0
439635	1	0	0	0	1	0	0	0	0	0	0	0
439628	1	0	1	0	1	0	1	1	0	1	0	0
439650	1	0	0	0	0	1	0	1	0	0	0	0
439593	1	0	1	0	1	1	1	1	1	1	0	0
439586	1	0	0	1	1	0	1	1	1	1	1	0
439623	1	0	0	1	0	0	1	0	0	0	1	0
439603	1	0	0	0	0	1	0	0	0	0	0	0
439455	1	0	1	0	0	0	1	1	1	1	1	0
439611	1	0	0	0	0	0	0	1	0	1	0	0
439445	1	1	1	0	0	0	1	0	1	1	0	0
439621	1	0	0	0	0	0	0	1	0	0	0	0
439591	1	0	0	0	0	0	1	0	0	0	0	0
439577	1	1	1	1	0	1	1	1	1	0	0	0
439565	1	0	0	0	0	0	0	0	0	0	0	1
439639	1	1	1	0	0	0	1	1	1	1	0	1
439631	1	0	1	0	0	1	0	0	1	1	0	1
439590	1	0	0	0	0	0	0	0	1	1	1	0
439627	1	0	0	0	0	0	0	0	0	1	0	0
439452	1	0	1	1	1	0	1	1	1	1	1	0
439582	1	0	1	1	1	1	0	1	1	1	0	0
439581	1	0	0	1	0	0	0	0	0	0	0	0
439607	1	0	0	0	0	0	0	1	0	0	0	0
439651	1	0	1	0	0	0	0	0	0	1	0	0
439615	1	0	0	0	0	0	0	1	0	0	0	0
439629	1	1	1	0	1	1	1	1	1	1	0	0
439566	1	0	0	0	0	0	0	0	0	0	1	0
439567	1	0	1	0	0	0	0	0	0	1	0	0
439589	1	0	1	1	0	1	1	0	0	0	1	0
439568	1	0	0	0	1	0	0	1	1	0	0	0
439647	1	0	0	1	1	0	0	1	0	0	0	0
439792	1	0	0	0	0	0	1	0	0	0	0	0
439820	1	0	0	0	0	0	1	0	0	0	0	0
439898	1	0	0	0	1	0	1	0	0	0	0	0
439835	1	0	0	0	1	0	0	0	0	0	0	0
439793	1	0	0	0	0	0	1	0	0	0	0	0
439834	1	0	0	0	1	0	0	1	1	0	1	0
439839	1	1	0	0	0	0	0	0	0	0	0	0
439822	1	1	0	0	0	0	1	0	0	0	0	0
439767	1	0	0	0	1	0	0	1	1	0	0	0
439817	1	0	0	0	1	0	0	0	0	0	0	0
439791	1	0	0	0	0	0	0	0	0	0	1	0
439678	1	1	1	1	1	1	0	1	1	0	1	0
439768	1	0	0	0	1	0	0	1	0	0	0	0
439837	1	1	1	0	1	0	1	0	1	0	1	0
439761	1	1	1	1	1	1	1	1	1	0	0	0
439664	1	0	0	0	1	0	0	0	1	0	0	0
439769	1	0	0	0	1	0	1	0	1	0	0	0
439670	1	0	0	0	1	0	0	0	0	0	0	0
439828	1	0	0	0	0	0	1	0	1	0	0	0
439773	1	0	0	0	1	0	0	1	0	0	0	0
439945	1	0	0	0	0	0	1	0	1	0	0	0
439794	1	0	0	0	0	0	0	1	1	0	1	0
439838	1	0	1	1	1	0	1	0	1	0	0	0
439932	1	0	0	0	1	0	1	0	0	0	0	0
439819	1	0	0	0	1	0	0	0	0	0	0	0
439676	1	0	0	0	1	0	0	0	0	0	0	0
439660	1	0	0	0	0	1	1	0	0	0	1	0
439666	1	0	0	0	0	1	0	0	0	0	0	0
439816	1	0	0	0	0	0	1	0	0	0	0	0
439661	1	0	0	0	0	1	0	0	0	0	0	0
439600	1	1	0	1	1	0	0	0	0	0	0	0
439944	1	1	1	1	1	1	1	1	1	0	1	0
439774	1	0	0	0	1	0	0	0	0	0	0	0
439662	1	0	0	0	0	0	1	0	1	0	0	0
439671	1	0	0	0	1	0	0	0	0	0	0	0
439592	1	0	0	0	0	0	0	0	1	0	0	0
439818	1	0	0	0	0	0	1	1	1	0	1	0
439941	1	1	1	0	1	1	1	0	1	0	1	0
439766	1	0	0	0	1	0	1	1	1	0	1	0
439654	1	0	0	1	1	0	1	0	1	0	0	0
439734	1	1	0	1	1	1	1	0	0	0	1	0
439830	1	0	0	0	1	0	0	1	0	0	1	0
439911	1	1	0	0	1	0	0	0	0	0	0	0
439933	1	0	1	0	1	0	0	1	0	0	0	0
439842	1	0	1	1	1	0	0	0	1	0	0	0
439765	1	0	1	0	1	0	1	0	0	0	0	0
439903	1	0	1	0	0	0	0	0	0	0	0	0
439827	1	1	1	1	0	1	0	0	1	0	1	0
439907	1	0	0	0	1	0	0	0	1	0	0	0
439946	1	0	1	0	1	0	0	1	0	0	0	0
439934	1	0	0	1	1	0	1	1	1	0	0	0
439825	1	0	0	1	1	0	1	0	0	0	0	0
439826	1	0	0	1	1	0	1	1	1	0	0	0
439653	1	0	0	0	1	0	0	0	0	0	0	0
439770	1	0	0	0	1	0	0	0	1	0	0	0
439902	1	0	1	1	1	0	1	1	0	0	1	0
439656	1	0	0	0	1	0	1	0	0	0	0	0
439672	1	1	1	1	1	1	0	0	1	0	1	0
439897	1	1	0	0	0	0	0	0	0	0	0	0
439824	1	0	0	0	1	0	1	0	0	0	0	0
439771	1	0	0	0	0	0	1	0	0	0	0	0
439562	1	0	0	1	1	1	1	1	1	0	1	0
439677	1	0	0	1	1	1	1	1	1	0	1	0
439772	1	1	0	1	0	0	1	0	1	0	1	0
439658	1	0	0	1	1	0	1	1	1	0	0	0
439942	1	0	0	0	0	0	0	0	1	0	0	0
439943	1	0	0	0	0	0	1	0	0	0	0	0
439669	1	0	0	0	1	0	0	0	0	0	1	0
439758	1	1	1	0	1	0	1	1	1	0	0	0
439906	1	0	0	1	0	0	1	1	1	0	0	0
440034	1	0	1	0	0	0	0	0	1	1	0	0
440036	1	1	0	0	1	1	1	1	0	0	1	0
439965	1	0	0	0	0	0	0	1	0	0	0	0
440107	1	0	0	1	0	0	0	0	0	0	0	0
439996	1	0	0	0	0	1	0	0	0	0	0	0
440124	1	0	0	1	0	0	1	0	1	1	1	0
440046	1	1	0	0	0	0	0	0	0	0	0	0
439953	1	0	0	1	1	0	0	1	0	0	0	0
439973	1	1	1	1	1	1	1	1	0	1	1	0
440112	1	0	0	0	1	0	0	0	1	0	0	0
440038	1	0	0	0	0	1	1	0	0	0	0	0
440121	1	0	0	0	0	1	0	0	1	1	0	0
440149	1	0	0	0	1	1	0	0	0	0	0	0
440041	1	0	1	1	1	0	1	1	1	1	1	0
439960	1	0	0	0	0	0	0	0	1	0	0	0
440114	1	0	1	0	1	1	1	1	1	0	1	0
440118	1	0	0	0	1	0	0	0	1	0	0	0
440039	1	0	0	0	1	1	1	0	1	1	1	0
439958	1	0	0	0	0	1	1	0	1	0	0	0
440032	1	0	0	0	1	0	0	0	0	0	0	0
440132	1	0	0	0	1	0	1	1	0	0	1	0
440025	1	0	1	0	1	1	0	0	0	0	1	0
439961	1	0	0	1	0	0	1	1	0	0	0	0
439984	1	0	0	0	1	0	0	0	1	0	0	0
440105	1	0	0	0	1	0	0	0	0	0	0	0
439979	1	0	0	0	1	0	1	0	0	0	1	0
440111	1	0	0	0	0	0	0	0	0	1	0	0
439977	1	0	0	0	0	0	0	0	1	1	0	0
440035	1	0	1	0	1	1	1	1	1	0	1	0
440029	1	0	1	0	0	0	0	1	0	0	0	0
439962	1	0	1	1	1	0	0	0	1	0	0	0
439981	1	0	0	0	1	1	0	0	0	0	0	0
440012	1	1	1	1	1	1	1	1	1	1	1	0
440152	1	0	0	0	0	0	0	1	0	1	0	0
440043	1	0	0	0	1	0	0	1	0	0	0	0
440102	1	0	1	0	0	0	0	1	1	0	0	0
439955	1	0	1	1	1	0	1	1	1	0	1	0
439986	1	1	0	1	1	0	1	0	1	1	0	0
440031	1	0	0	0	0	0	1	0	1	0	0	0
440048	1	0	0	0	0	0	0	0	0	1	0	0
440042	1	0	0	0	0	0	0	1	0	1	0	0
439985	1	0	0	1	0	0	1	0	0	0	1	0
440001	1	0	0	0	1	0	0	1	1	0	0	0
439969	1	1	1	1	1	1	1	1	1	0	1	0
440120	1	0	0	0	0	0	1	1	0	0	0	0
440104	1	0	0	1	1	1	0	1	1	1	1	0
439966	1	0	1	0	0	0	0	0	1	0	0	0
439976	1	0	0	0	0	0	0	0	0	1	0	0
439993	1	0	0	0	0	0	0	0	0	1	0	0
439957	1	0	0	0	1	0	0	0	0	0	0	0
440117	1	0	0	0	0	0	0	1	0	0	0	0
440030	1	0	1	0	1	1	1	0	1	0	1	0
439959	1	0	0	1	1	0	1	1	1	0	1	0
439983	1	0	0	0	1	0	0	0	0	1	0	0
440040	1	0	0	0	1	0	0	0	0	0	0	0
440103	1	0	1	0	0	0	1	1	1	1	1	0
439982	1	0	0	0	0	0	1	0	0	0	0	0
439948	1	0	0	0	0	0	1	0	1	0	0	0
439978	1	0	0	0	1	0	1	1	1	0	1	0
439997	1	0	1	1	1	1	1	0	1	1	0	0
439951	1	0	0	0	0	1	0	0	0	0	0	0
439987	1	0	1	0	0	0	1	1	0	1	1	0
439954	1	0	1	0	1	0	0	1	0	1	0	0
440033	1	0	0	0	0	0	1	1	0	0	1	0
440113	1	0	0	0	1	0	1	1	0	1	0	0
440123	1	0	0	1	0	0	0	0	0	0	0	0
440068	1	0	0	0	1	0	0	0	1	0	0	0
440133	1	1	0	0	0	0	0	0	0	0	1	0
440169	1	0	0	1	0	0	0	0	0	0	0	0
440065	1	0	0	1	1	0	1	1	0	0	0	0
440052	1	0	0	0	0	0	0	1	0	0	0	0
440167	1	0	0	0	0	0	0	1	0	1	0	0
440086	1	0	1	0	0	1	1	1	1	0	1	0
440172	1	1	0	0	0	0	0	1	0	1	0	0
440091	1	0	0	0	0	0	0	0	1	0	0	0
440183	1	0	1	1	1	0	0	0	1	1	1	0
440082	1	0	0	0	0	0	0	1	0	0	0	0
440088	1	0	0	1	1	0	0	0	0	1	0	0
440101	1	0	0	1	1	0	0	1	1	0	1	0
440097	1	0	0	0	1	0	0	0	0	0	0	0
440098	1	0	0	0	0	0	0	1	0	1	0	0
440051	1	0	0	1	0	0	0	0	0	0	1	0
440126	1	0	0	0	0	0	0	0	0	0	1	0
440053	1	0	1	0	0	0	0	0	0	0	0	0
440185	1	0	0	0	1	0	0	1	0	1	0	0
440085	1	1	1	1	1	0	0	0	1	0	0	0
440181	1	0	0	1	1	0	0	1	1	0	0	0
440077	1	0	0	1	0	0	0	0	0	0	0	0
440075	1	0	0	0	0	0	0	0	1	0	0	0
440179	1	0	0	0	0	0	1	1	1	0	1	0
440180	1	1	0	0	0	1	1	1	1	1	1	0
440059	1	1	1	0	0	1	1	1	1	0	0	0
440093	1	1	0	0	0	0	0	0	1	1	0	0
440128	1	0	0	0	0	0	0	0	0	0	1	0
440176	1	0	0	0	0	1	0	1	1	0	0	0
440182	1	0	0	0	0	0	1	0	1	0	1	0
440057	1	0	0	0	1	0	0	0	0	1	0	0
440083	1	0	0	0	1	0	0	0	1	0	0	0
440062	1	0	1	1	1	0	1	1	1	0	1	0
440069	1	0	0	0	1	0	0	0	0	0	0	0
440055	1	0	0	0	1	0	0	0	0	0	0	0
440099	1	1	0	0	0	0	1	0	1	1	0	0
440131	1	1	0	1	0	0	1	1	1	1	1	0
440092	1	0	0	0	1	0	1	1	0	0	1	0
440078	1	0	0	0	0	0	0	1	0	0	0	0
440061	1	1	1	0	0	1	1	1	0	0	0	0
440087	1	0	0	0	0	0	1	0	0	0	0	0
440054	1	0	0	0	0	0	1	1	0	0	0	0
440140	1	0	0	1	1	0	1	1	0	0	0	0
440081	1	0	0	1	1	0	1	0	0	1	1	0
440151	1	0	0	0	0	0	1	0	0	0	0	0
440125	1	0	0	0	1	0	1	0	0	0	1	0
440076	1	0	0	0	1	0	0	0	1	0	0	0
440089	1	0	0	0	1	0	0	0	0	0	0	0
440058	1	0	1	0	0	1	1	1	0	1	1	0
440141	1	0	0	0	0	0	1	1	1	1	1	0
440129	1	0	0	1	1	0	1	0	1	0	0	0
440175	1	0	0	0	1	0	0	0	1	1	1	0
440060	1	1	0	1	0	1	1	1	0	1	0	0
440130	1	0	0	0	1	0	0	0	0	0	0	0
440173	1	0	0	0	1	0	1	0	0	0	0	0
440063	1	1	1	1	1	1	1	1	1	0	1	0
440094	1	0	0	0	0	0	0	1	0	0	0	0
440555	1	0	0	0	0	0	1	0	0	0	0	0
440525	1	0	1	1	0	0	0	0	0	0	0	0
440540	1	0	0	0	1	0	0	0	0	0	0	0
440248	1	0	0	0	0	0	0	1	0	0	0	0
440551	1	0	0	0	0	0	0	1	0	0	1	0
440254	1	0	0	1	0	0	0	1	0	1	0	0
440213	1	0	0	0	1	0	1	0	0	0	0	0
440527	1	1	0	0	0	0	0	0	0	0	0	0
440511	1	0	0	0	1	0	0	0	0	0	1	0
440251	1	0	0	0	1	0	0	1	0	1	1	0
440478	1	0	0	0	0	0	0	1	0	0	0	0
440564	1	0	0	1	0	0	0	1	0	0	0	0
440218	1	0	0	0	1	0	0	0	0	0	1	0
440256	1	0	0	0	1	0	0	1	1	1	0	1
440523	1	0	0	0	0	0	0	0	0	0	0	1
440259	1	1	1	0	1	1	0	1	0	0	0	1
440471	1	0	0	0	0	0	0	1	0	0	0	0
440250	1	0	0	0	1	0	1	0	0	0	0	0
440216	1	0	1	0	1	0	0	1	0	1	0	0
440241	1	0	0	0	0	0	0	1	0	0	0	0
440554	1	0	0	0	0	0	0	0	0	1	0	0
440544	1	1	1	1	0	0	1	1	1	0	1	0
440219	1	0	0	1	0	0	1	1	1	1	0	0
440541	1	0	0	1	1	0	1	0	1	0	1	0
440258	1	0	0	0	0	0	1	1	0	1	1	0
440520	1	0	0	1	0	0	0	1	0	0	0	0
440214	1	0	0	0	1	0	0	1	0	1	1	0
440215	1	0	0	0	1	0	0	0	0	1	1	0
440530	1	0	0	0	1	0	0	0	0	0	0	0
440466	1	0	0	0	0	1	0	0	0	0	0	0
440531	1	0	0	0	0	0	0	0	1	0	1	0
440469	1	0	0	1	1	1	1	1	1	1	1	0
440549	1	0	0	0	1	0	0	1	0	0	1	0
440515	1	0	0	0	0	0	1	1	1	1	1	0
440252	1	1	0	0	0	0	0	0	0	1	0	0
440253	1	1	1	1	1	0	1	1	0	1	1	0
440468	1	0	0	0	1	0	0	0	0	0	0	0
440222	1	0	0	0	0	0	0	1	0	0	0	0
440522	1	0	1	0	1	0	1	1	1	0	1	0
440519	1	0	0	0	1	0	0	0	1	0	0	0
440257	1	1	0	0	1	0	1	0	0	1	0	0
440467	1	0	0	0	0	1	0	1	1	0	1	0
440546	1	0	0	0	1	0	0	0	1	0	0	0
440556	1	1	0	0	0	0	0	1	1	0	0	0
440518	1	0	0	0	0	0	0	1	0	0	0	0
440538	1	0	0	0	0	1	0	0	1	0	1	0
440514	1	0	0	1	1	1	1	1	1	1	0	0
440516	1	0	0	0	1	0	0	0	0	0	1	0
440260	1	1	0	0	0	0	0	1	0	1	1	0
440543	1	0	0	0	0	1	0	0	1	0	0	0
440536	1	1	0	0	0	0	1	1	1	0	0	0
440560	1	0	0	1	1	0	1	1	0	0	0	0
440535	1	0	0	0	0	0	1	1	1	0	1	0
440465	1	0	0	0	0	0	1	0	0	0	0	0
440217	1	0	1	0	1	0	0	0	0	0	0	0
440255	1	0	0	0	1	0	0	0	0	0	0	0
440547	1	0	0	0	1	0	1	0	0	0	0	0
440602	1	0	0	0	0	0	0	0	0	1	0	0
440575	1	0	0	0	0	0	0	0	0	1	0	0
440607	1	0	0	0	1	0	1	0	0	1	0	0
440618	1	0	0	0	0	0	0	0	1	0	0	0
440625	1	1	0	0	0	0	0	0	0	0	0	0
440817	1	0	0	0	0	0	1	1	1	1	0	0
440798	1	1	1	0	1	0	0	1	0	0	1	0
440623	1	0	0	1	0	0	1	0	0	0	0	0
440609	1	1	0	1	1	1	1	1	1	1	1	0
440600	1	0	0	0	0	0	0	1	0	0	0	0
440601	1	1	1	0	0	1	1	1	1	0	1	0
440590	1	1	0	0	0	0	1	1	1	0	1	0
440794	1	0	0	0	1	0	1	1	1	1	0	0
440583	1	0	0	1	1	0	1	1	0	0	0	0
440797	1	0	0	0	0	0	1	0	0	0	0	0
440577	1	0	0	0	0	0	0	0	0	0	1	0
440599	1	0	0	0	1	0	1	1	1	0	1	0
440751	1	0	1	0	1	0	0	1	1	0	0	0
440604	1	0	0	0	1	0	1	1	1	0	0	0
440788	1	1	0	0	1	0	0	1	0	1	0	0
440586	1	1	1	0	1	1	1	0	1	1	1	0
440610	1	0	0	0	0	0	1	1	1	0	0	0
440614	1	1	1	1	0	0	1	1	1	1	1	0
440580	1	0	0	0	0	0	1	0	1	0	1	0
440585	1	1	1	0	0	0	1	0	0	1	0	0
440800	1	0	0	0	1	0	0	1	0	0	0	0
440566	1	1	1	1	1	1	1	1	1	1	1	0
440818	1	0	0	0	1	0	1	0	0	0	1	0
440816	1	0	1	1	1	0	1	1	1	1	0	0
440760	1	0	0	0	1	0	0	0	1	1	1	0
440617	1	1	0	1	0	1	0	1	1	1	1	0
440597	1	0	1	1	1	1	0	1	1	1	0	0
440786	1	1	0	1	1	0	0	1	1	1	0	0
440621	1	0	0	0	1	0	1	0	1	0	1	0
440581	1	1	0	1	0	0	1	1	1	1	1	0
440598	1	0	0	0	0	0	0	0	0	0	1	0
440793	1	0	0	0	1	0	1	1	1	0	0	0
440783	1	0	1	0	1	0	1	1	0	0	0	0
440589	1	1	1	1	1	1	0	1	1	1	1	0
440804	1	0	0	0	0	0	0	1	1	0	0	0
440796	1	0	0	0	1	0	0	1	1	1	0	0
440613	1	1	1	1	1	1	1	1	1	1	1	0
440569	1	1	0	1	0	0	1	0	1	0	1	0
440624	1	0	0	0	0	0	1	0	1	1	0	0
440789	1	0	0	0	0	0	1	0	0	0	0	0
440626	1	1	1	1	1	0	1	1	1	1	1	0
440792	1	0	0	0	0	0	0	0	0	1	0	0
440791	1	0	0	1	1	0	1	1	0	1	0	0
440572	1	1	0	1	1	1	0	1	1	1	1	0
440811	1	0	0	0	1	0	0	1	1	0	1	0
440622	1	1	0	0	0	1	0	1	1	1	0	0
440810	1	0	0	0	1	0	0	1	0	0	0	0
440806	1	0	0	0	1	0	0	0	0	0	0	0
440627	1	0	0	0	0	0	0	1	1	0	1	0
440567	1	0	0	0	0	0	0	0	0	1	0	0
440807	1	0	0	1	1	0	0	1	0	0	0	0
440603	1	0	0	0	1	0	0	0	1	1	1	0
440582	1	0	0	0	0	0	0	1	0	1	0	0
440608	1	1	1	1	0	1	1	1	1	1	1	0
440805	1	0	0	0	1	0	1	1	1	0	0	0
440574	1	0	0	1	0	0	1	1	1	1	1	0
440612	1	0	0	0	0	0	0	0	0	0	1	0
440812	1	1	1	1	0	1	1	1	1	1	0	0
440933	1	0	0	0	0	0	1	1	0	0	0	1
440822	1	0	0	0	0	0	1	0	0	0	0	0
440972	1	0	0	0	0	0	1	0	0	0	0	0
440961	1	1	1	0	0	1	1	1	0	0	1	1
440850	1	0	0	0	0	0	0	0	0	0	0	1
440989	1	0	0	0	0	0	0	1	0	0	0	1
441003	1	0	0	0	1	0	0	0	0	0	1	1
440863	1	0	0	0	0	0	0	0	0	0	0	1
441002	1	1	0	1	1	0	1	1	0	0	1	1
440979	1	0	1	0	0	0	0	0	0	0	0	1
440992	1	0	0	0	0	0	0	0	0	0	0	1
440975	1	0	0	0	0	0	0	1	0	0	0	0
440967	1	0	0	0	0	0	0	1	0	0	0	0
440854	1	0	0	0	0	0	0	0	1	1	1	0
440913	1	1	0	1	1	0	1	1	0	0	0	1
440977	1	0	0	1	1	1	1	0	0	0	1	1
440921	1	0	0	0	1	0	0	0	0	0	0	0
440964	1	0	0	0	0	0	1	1	1	0	1	1
440847	1	0	0	0	0	0	0	0	0	0	0	1
440851	1	0	0	0	0	0	0	1	0	1	0	1
440925	1	0	1	1	0	0	1	0	1	1	1	0
440833	1	1	1	0	0	1	0	0	1	0	1	0
440915	1	0	0	0	0	0	0	0	0	0	0	1
440823	1	0	0	1	0	1	0	0	1	0	0	0
440856	1	0	0	1	0	0	0	1	1	0	0	1
440821	1	0	0	0	0	1	1	0	0	0	0	1
440971	1	1	0	0	1	0	1	0	0	0	0	1
441000	1	1	1	1	0	1	1	1	1	1	1	1
440836	1	0	0	0	0	0	1	0	1	0	0	1
440976	1	1	1	1	1	1	1	1	1	1	1	1
440996	1	0	0	0	0	0	0	1	0	0	1	1
440840	1	1	0	0	1	0	0	0	0	1	0	1
440955	1	0	0	0	0	0	0	0	0	1	0	0
440963	1	0	1	0	1	1	1	0	1	1	1	1
440988	1	0	0	0	1	0	0	0	0	1	0	0
440828	1	1	0	0	0	1	1	1	1	0	0	1
440974	1	1	0	0	0	0	0	0	0	1	1	1
440918	1	0	0	1	1	0	1	0	1	0	0	0
440835	1	0	0	0	0	0	0	1	0	0	0	1
440987	1	0	0	0	0	0	0	0	0	0	0	1
440838	1	1	0	1	1	0	1	1	1	0	1	1
440859	1	1	0	0	0	0	0	0	0	0	0	0
440920	1	0	0	0	1	0	0	1	0	0	1	0
440962	1	1	1	1	1	1	1	0	1	0	1	1
440966	1	0	0	0	1	0	0	0	0	0	0	0
440970	1	0	0	0	0	0	0	1	0	0	0	0
440852	1	0	0	1	0	0	1	0	1	0	0	0
440919	1	0	0	0	1	0	1	1	0	0	1	0
441004	1	0	0	0	1	0	0	0	0	0	0	0
441001	1	1	1	0	0	1	1	1	0	0	1	1
440969	1	0	0	0	1	0	0	0	0	1	0	1
440832	1	0	0	0	0	0	0	0	0	0	0	1
440839	1	1	0	0	1	0	0	1	1	1	1	1
440829	1	0	0	0	0	0	0	1	1	0	0	0
440848	1	0	1	0	1	1	1	1	1	1	1	0
440973	1	0	0	1	1	0	0	0	0	0	0	0
440827	1	0	0	0	0	0	0	0	0	0	0	1
440968	1	0	0	0	1	0	0	1	1	0	0	0
440916	1	0	0	0	0	1	0	0	0	0	0	0
440824	1	1	1	1	0	1	1	0	1	1	0	0
440930	1	1	0	1	1	0	1	0	1	1	1	1
440826	1	0	0	0	0	0	0	0	0	1	0	1
440922	1	0	0	0	0	0	0	1	0	0	0	0
440991	1	0	0	0	0	1	1	1	1	0	0	1
440834	1	0	1	0	1	0	1	1	1	1	1	0
440917	1	0	0	0	0	0	0	1	0	1	0	1
440753	1	0	1	1	1	0	1	1	1	0	1	0
440857	1	1	0	0	1	0	1	0	0	0	0	1
440990	1	0	1	0	1	0	0	1	1	0	1	0
440825	1	0	1	0	0	0	1	1	1	1	0	1
440858	1	0	0	0	0	1	1	1	1	0	1	1
440849	1	1	1	0	1	1	1	1	1	1	1	1
440864	1	1	0	0	0	1	0	1	1	1	0	1
441081	1	0	1	0	0	0	0	0	0	0	0	0
441080	1	0	1	0	0	0	0	0	0	0	0	0
441140	1	0	1	0	1	0	0	0	0	0	1	1
441147	1	0	1	0	0	0	0	0	1	0	1	0
441144	1	1	0	0	0	1	1	1	1	1	1	1
441120	1	0	0	0	1	0	0	0	0	0	0	1
441145	1	0	0	0	1	1	1	0	1	0	1	1
441076	1	0	1	0	0	0	0	0	0	1	0	0
440945	1	0	0	0	1	0	0	0	0	1	0	1
441094	1	0	1	0	1	0	0	0	1	0	0	1
441160	1	0	1	0	1	1	1	1	1	1	1	1
441108	1	0	0	0	0	0	0	0	0	1	0	0
440935	1	1	0	1	0	0	1	1	1	1	1	0
441154	1	0	0	1	1	0	0	0	1	0	1	0
441115	1	1	1	1	1	1	1	0	1	0	1	1
440952	1	1	0	0	0	0	0	0	0	0	0	0
441096	1	0	0	0	0	0	0	1	0	0	0	0
441136	1	0	1	0	0	1	1	0	1	0	0	0
441093	1	0	0	0	0	0	1	1	1	0	0	0
440949	1	0	0	1	0	0	1	1	1	1	1	0
441117	1	0	0	1	0	0	0	1	1	0	1	0
441128	1	1	1	1	1	1	1	1	0	1	1	1
441127	1	1	1	0	1	1	1	1	0	1	1	0
441009	1	1	0	0	1	0	0	0	0	0	0	0
441123	1	0	0	0	0	0	1	0	1	1	1	1
440939	1	0	0	1	1	0	1	1	0	1	1	0
441077	1	0	0	0	0	0	1	0	0	0	1	0
441139	1	1	1	0	1	0	1	1	1	1	1	0
441152	1	1	0	0	1	0	0	1	0	1	0	0
441010	1	1	0	0	1	0	1	1	0	1	0	0
441153	1	1	1	1	1	1	0	1	1	0	1	1
441149	1	1	0	0	1	1	1	1	1	1	1	1
441124	1	0	0	0	0	1	0	0	0	0	0	1
441075	1	0	0	0	0	0	1	1	1	0	0	0
441205	1	1	0	0	0	1	1	1	1	1	1	1
441146	1	0	1	0	0	1	1	0	1	0	0	1
441097	1	0	0	0	0	1	1	1	0	1	0	0
441197	1	1	1	1	1	1	1	0	1	0	1	1
441006	1	1	0	1	1	0	1	0	1	1	0	0
440944	1	0	0	0	1	0	0	1	0	0	1	0
441100	1	1	0	0	1	0	0	0	1	0	0	0
441155	1	0	0	0	0	0	0	0	0	0	1	0
441088	1	0	0	0	0	0	0	0	1	0	1	0
441110	1	0	0	0	0	0	0	0	0	0	0	1
440953	1	1	0	0	0	0	0	0	0	1	0	0
441116	1	0	0	0	1	0	1	1	1	1	0	1
440951	1	0	0	0	0	0	0	0	1	0	0	0
441106	1	1	0	0	0	0	0	0	0	0	0	0
441211	1	0	0	0	0	0	0	0	0	0	0	1
441151	1	0	1	0	1	1	1	1	1	1	1	0
441007	1	0	0	0	0	0	0	0	1	0	1	0
440943	1	0	1	1	1	1	1	1	1	0	1	1
441198	1	1	1	0	1	1	0	0	1	0	1	0
441101	1	0	1	0	0	0	0	0	1	0	0	0
441206	1	0	0	1	0	1	0	1	1	1	1	0
441008	1	0	0	0	1	1	0	1	1	1	0	0
441095	1	0	0	0	1	0	0	0	0	0	0	0
441074	1	1	0	0	0	0	1	0	1	0	0	0
441099	1	0	0	0	1	0	0	0	0	0	1	0
441087	1	0	0	1	1	0	0	1	0	0	0	0
441148	1	0	0	0	0	0	1	0	0	0	0	0
441196	1	0	1	1	1	1	1	1	1	0	0	0
441207	1	1	0	1	1	0	0	1	1	0	0	0
441126	1	1	0	0	0	0	0	0	0	0	0	0
440948	1	0	0	0	0	0	0	1	0	0	0	0
440912	1	1	0	0	0	0	0	0	0	0	1	0
441125	1	0	0	0	0	0	0	0	0	0	1	0
441011	1	0	0	0	1	0	1	0	0	1	0	0
441098	1	0	1	1	1	1	1	1	1	1	0	0
440938	1	0	0	0	1	0	1	0	0	0	0	0
441199	1	0	0	0	0	0	0	0	0	1	0	0
440940	1	0	1	0	1	0	0	1	0	1	1	0
441135	1	0	0	0	0	1	0	1	0	0	0	0
441150	1	0	1	1	1	0	1	1	1	1	0	0
440947	1	0	0	0	0	0	1	0	0	0	0	0
440934	1	0	0	0	0	0	1	0	0	0	0	0
441182	1	0	0	0	0	0	0	0	1	0	0	0
440937	1	1	0	0	0	0	1	0	1	0	0	0
440936	1	1	0	1	0	0	0	1	0	0	0	0
441143	1	1	1	1	1	0	0	1	1	0	0	0
441239	1	0	0	0	0	0	1	0	0	0	0	0
441215	1	0	0	0	0	0	0	0	0	1	0	0
441241	1	0	0	0	0	0	0	0	0	0	1	1
441237	1	0	0	0	0	0	0	0	0	0	1	1
441384	1	0	0	0	0	0	0	0	0	1	0	0
441375	1	0	0	0	0	0	0	1	0	0	0	0
441238	1	0	0	0	0	0	0	0	0	0	0	1
441378	1	0	0	0	0	1	0	1	0	1	1	0
441369	1	0	0	0	0	1	0	0	0	0	0	1
441250	1	1	0	0	0	0	0	0	0	1	0	0
441362	1	0	0	0	0	0	0	1	0	1	0	0
441223	1	0	0	0	0	0	0	0	0	1	1	0
441370	1	1	0	0	1	1	0	0	0	1	1	1
441377	1	1	1	0	0	1	1	0	0	1	0	0
441403	1	1	1	1	1	1	1	1	1	0	1	1
441402	1	0	0	0	0	0	1	0	1	0	0	0
441234	1	0	0	0	0	0	0	0	0	1	0	0
441254	1	0	0	0	0	1	0	0	0	0	0	0
441248	1	0	0	0	0	0	0	0	0	1	1	0
441276	1	1	0	0	0	0	0	0	0	0	0	0
441246	1	0	0	0	0	0	0	0	0	1	0	0
441381	1	0	0	0	0	0	0	0	0	1	0	0
441230	1	0	1	1	1	0	1	1	1	1	1	0
441029	1	0	0	0	0	0	0	0	0	0	0	1
441242	1	0	0	0	0	0	0	0	0	0	0	1
441253	1	0	0	0	0	0	0	0	0	1	0	0
441367	1	0	0	0	0	0	0	1	0	0	0	0
441231	1	0	0	0	0	1	1	0	0	1	0	0
441038	1	1	1	1	1	0	1	1	1	0	0	0
441401	1	0	0	0	0	0	0	1	0	1	0	1
441400	1	0	0	0	0	1	1	1	0	0	0	0
441366	1	0	0	0	0	0	0	0	0	1	1	1
441359	1	1	1	1	0	0	0	1	1	1	1	1
441227	1	0	1	0	1	0	0	0	0	0	0	1
441232	1	1	1	1	1	1	1	1	1	1	1	0
441365	1	0	0	0	0	1	1	0	0	0	0	0
441363	1	0	0	0	0	1	1	0	0	1	0	1
441226	1	0	1	0	0	1	1	0	1	0	0	0
441361	1	1	0	1	0	1	0	0	0	1	0	1
441225	1	0	1	1	0	1	1	1	1	1	0	0
441397	1	0	0	1	1	0	0	1	0	0	0	0
441394	1	0	0	0	1	0	0	0	0	0	0	0
441228	1	0	0	0	0	1	1	0	0	0	0	0
441389	1	0	0	0	0	0	0	0	1	0	0	0
441251	1	0	1	0	0	0	1	0	1	0	1	0
441405	1	0	1	0	0	0	1	1	1	0	1	0
441224	1	1	0	0	0	1	1	1	1	1	1	1
441368	1	0	0	1	0	0	0	0	1	0	0	0
441385	1	0	0	0	1	0	0	0	0	0	0	0
441249	1	0	0	0	1	0	1	0	0	1	0	0
441364	1	0	0	0	0	0	0	0	0	0	0	1
441386	1	0	0	0	0	0	0	0	0	0	0	1
441360	1	0	1	0	0	0	0	0	0	0	0	0
441252	1	0	1	0	0	0	0	1	0	0	0	0
441406	1	1	0	1	0	0	0	0	0	1	1	0
441431	1	1	1	0	0	0	0	0	0	0	0	0
441325	1	0	0	1	1	0	1	1	1	0	1	0
441302	1	0	0	0	0	0	0	0	0	0	0	1
441296	1	1	1	1	0	0	1	1	1	1	1	1
441414	1	0	0	0	1	0	0	0	0	0	0	0
441481	1	0	0	0	0	0	0	0	0	0	0	1
441312	1	0	0	1	1	0	0	0	1	0	1	0
441421	1	0	1	0	0	0	1	1	1	0	1	0
441472	1	0	0	0	0	1	0	1	0	0	1	0
441411	1	0	1	0	0	0	1	1	0	1	0	1
441329	1	1	0	1	1	0	0	1	0	1	1	1
441478	1	0	1	1	0	0	0	1	0	0	0	0
441319	1	0	0	0	0	0	0	0	0	0	0	1
441309	1	0	0	0	0	0	0	0	0	1	1	0
441408	1	0	0	0	1	0	0	1	0	0	0	0
441423	1	0	0	0	0	0	0	0	0	0	0	1
441298	1	0	0	1	0	1	1	1	1	1	0	1
441479	1	0	1	0	0	0	0	0	0	0	0	0
441422	1	0	0	0	1	0	0	0	0	0	0	0
441528	1	1	0	0	0	0	0	1	0	0	1	0
441455	1	0	0	0	0	0	1	1	0	0	0	1
441295	1	1	1	1	0	1	1	1	1	1	1	0
441474	1	1	1	1	0	0	0	1	1	1	1	1
441306	1	0	0	0	0	1	0	1	1	0	0	1
441353	1	0	0	0	0	0	0	0	1	0	1	0
441417	1	0	0	0	0	0	1	1	1	0	0	0
441460	1	1	0	1	0	0	1	1	1	0	1	1
441326	1	0	0	1	0	0	0	0	1	1	0	0
441320	1	0	0	1	0	0	1	1	0	1	1	1
441301	1	0	0	1	0	0	1	1	1	1	1	1
441410	1	0	0	0	0	0	0	0	1	1	0	1
441316	1	0	0	0	0	0	0	1	1	0	1	0
441299	1	0	0	0	0	0	0	0	1	1	0	0
441469	1	0	0	0	0	0	0	0	0	1	0	0
441473	1	1	1	1	0	1	1	1	1	1	1	1
441420	1	1	0	1	1	0	1	1	1	1	1	1
441450	1	0	0	0	0	0	1	1	0	0	0	0
441314	1	0	0	0	0	0	1	1	0	0	0	0
441315	1	0	0	1	1	0	0	0	0	0	1	0
441454	1	0	0	0	0	0	1	0	0	0	0	1
441451	1	0	0	0	0	0	0	0	0	0	0	1
441293	1	0	0	0	0	0	0	1	0	1	1	1
441321	1	0	0	1	0	0	1	1	1	1	1	0
441313	1	0	0	1	1	0	1	1	1	0	1	0
441318	1	0	0	0	1	0	0	0	0	0	0	1
441310	1	0	0	0	0	0	1	0	0	0	0	0
441330	1	0	0	0	0	0	0	1	1	0	0	0
441304	1	0	0	0	0	0	0	0	0	0	1	0
441418	1	1	1	1	0	1	1	1	1	1	0	1
441349	1	0	0	1	0	0	0	1	0	1	0	0
441466	1	0	0	0	1	0	0	1	1	0	0	0
441350	1	1	0	0	0	0	0	1	0	1	0	1
441297	1	0	0	0	1	0	0	0	0	0	0	0
441317	1	1	1	1	0	1	1	1	1	1	1	1
441432	1	0	0	0	0	0	0	0	0	1	0	0
441465	1	0	0	0	0	0	0	0	0	0	0	1
441303	1	1	1	1	0	0	1	1	1	1	1	0
441480	1	0	1	0	0	0	1	1	0	1	0	0
441419	1	0	0	0	1	0	0	0	0	1	0	1
441430	1	0	0	0	0	0	0	1	0	0	0	0
441468	1	0	0	0	0	0	0	1	0	0	0	0
441354	1	1	1	1	1	1	1	1	1	0	1	0
441409	1	0	0	0	0	0	1	0	0	0	0	0
441348	1	0	0	0	0	0	0	0	1	0	0	0
441305	1	0	0	0	0	0	0	1	0	0	0	1
441351	1	0	0	1	1	0	0	0	0	0	0	1
441705	1	0	0	0	0	1	0	0	0	0	0	1
441706	1	0	0	0	0	0	1	0	0	0	0	0
441556	1	0	0	0	0	0	0	1	0	0	0	0
441558	1	1	0	0	0	0	0	0	0	0	0	1
441566	1	1	1	1	0	1	0	1	0	1	1	1
441652	1	0	0	0	0	0	1	0	0	0	0	0
441658	1	0	0	0	0	0	1	0	0	0	0	0
441635	1	1	1	1	0	1	1	1	1	1	1	1
441576	1	0	0	0	0	0	1	0	0	0	0	0
441673	1	1	0	0	0	0	1	0	0	0	0	1
441651	1	0	0	0	0	0	1	0	0	0	0	1
441564	1	0	0	0	0	0	0	0	0	0	0	1
441572	1	0	0	0	0	0	0	0	0	0	0	1
441570	1	0	1	0	0	0	1	0	0	0	0	0
441542	1	0	0	0	0	0	0	1	0	0	0	0
441549	1	1	1	1	0	0	1	1	1	0	1	0
441551	1	1	1	1	0	1	1	1	1	1	1	0
441655	1	0	1	0	0	0	0	0	0	0	0	1
441636	1	1	0	1	0	1	1	1	0	1	1	1
441662	1	0	0	0	1	0	0	1	0	0	0	0
441634	1	0	0	0	0	0	1	0	1	0	1	0
441647	1	0	0	0	0	0	1	0	0	0	0	0
441632	1	0	0	0	0	0	0	1	0	0	0	0
441702	1	0	0	1	1	0	1	1	1	1	1	0
441689	1	0	0	0	0	0	1	0	0	0	0	0
441567	1	0	0	0	0	0	1	1	0	1	0	0
441565	1	0	0	0	0	0	1	1	0	0	1	0
441703	1	0	0	0	0	0	1	0	0	0	0	1
441547	1	0	0	0	0	0	0	0	1	1	0	0
441574	1	0	1	1	1	0	0	1	1	1	1	0
441696	1	0	0	0	0	0	0	1	0	0	0	1
441649	1	0	0	0	0	0	0	0	0	0	0	1
441695	1	0	0	0	0	0	1	0	1	1	0	0
441559	1	0	0	0	0	0	0	0	0	1	1	1
441653	1	0	0	1	0	0	0	1	0	0	0	0
441563	1	0	0	0	0	0	0	1	0	0	0	0
441560	1	1	0	0	1	1	1	0	1	1	1	0
441650	1	1	0	0	0	0	0	0	0	0	1	1
441581	1	0	0	0	0	0	0	0	1	0	0	0
441659	1	0	1	0	0	0	1	0	0	1	1	0
441568	1	0	0	0	0	0	0	0	0	1	0	0
441697	1	0	0	1	1	0	0	1	1	1	0	0
441577	1	1	0	0	0	0	0	1	0	0	0	1
441648	1	0	0	0	0	0	0	1	0	0	0	0
441571	1	0	0	0	0	0	0	0	0	0	0	1
441704	1	0	0	0	0	0	1	0	1	0	0	0
441548	1	0	0	0	0	1	1	0	0	0	1	0
441555	1	0	0	0	0	0	0	0	1	0	0	0
441694	1	0	0	1	1	0	1	0	0	1	0	0
441811	1	0	0	0	0	0	0	0	1	0	0	0
441801	1	0	0	0	0	0	0	0	0	0	0	1
441870	1	0	1	0	0	1	1	0	0	1	1	1
441803	1	0	0	0	0	0	0	0	0	1	1	0
441769	1	0	1	0	0	0	0	0	0	0	0	0
441790	1	0	0	0	0	0	1	0	0	0	0	0
441871	1	0	0	1	0	0	0	0	0	0	0	0
441772	1	1	0	1	0	0	0	0	1	0	0	0
441812	1	0	0	0	0	0	0	0	0	1	0	0
441789	1	0	0	0	0	0	0	1	0	0	0	1
441804	1	0	0	1	0	0	0	0	0	0	1	0
441762	1	0	0	0	0	0	1	0	0	0	0	0
441822	1	0	0	0	0	0	1	0	0	0	1	1
441755	1	0	0	0	0	0	0	1	0	0	0	0
441792	1	0	1	0	0	1	0	0	1	0	1	0
441799	1	1	1	1	1	1	0	0	0	1	0	1
441815	1	0	0	1	1	0	0	0	0	1	1	0
441783	1	0	0	0	0	1	0	0	0	0	0	0
441888	1	0	0	0	0	1	0	0	0	0	1	0
441754	1	1	1	1	1	0	0	1	1	0	0	1
441751	1	0	0	1	0	0	0	0	0	0	0	0
441825	1	0	0	1	0	0	1	0	0	0	0	0
441796	1	1	1	1	0	1	1	0	1	1	1	1
441779	1	0	1	0	0	0	0	1	0	0	0	1
441824	1	0	0	0	0	0	0	0	0	0	0	1
441766	1	0	0	1	0	0	0	0	0	0	0	0
441780	1	1	0	0	0	0	0	1	0	1	0	0
441786	1	0	0	1	0	0	1	1	1	1	1	0
441869	1	1	1	1	1	1	0	0	1	1	0	1
441774	1	0	1	1	0	1	1	1	1	0	1	1
441775	1	0	0	0	0	0	0	0	0	0	0	1
441758	1	0	0	1	0	0	0	0	1	1	0	0
441788	1	0	1	1	1	0	0	0	0	0	0	0
441760	1	0	0	0	1	0	0	1	0	0	0	0
441797	1	1	1	1	0	1	0	0	0	0	1	0
441785	1	0	0	0	0	0	0	0	0	0	0	1
441765	1	0	0	0	1	0	0	0	0	0	1	0
441773	1	1	1	0	1	1	1	1	0	1	1	1
441776	1	0	0	0	0	0	0	0	0	0	0	1
441784	1	0	0	0	0	1	0	0	0	1	0	1
441805	1	0	0	1	0	0	1	1	1	0	0	0
441823	1	1	0	0	1	0	1	0	1	1	0	1
441759	1	1	0	0	0	0	0	0	0	0	0	0
441798	1	0	1	1	0	1	1	0	0	0	1	1
441795	1	1	0	1	0	0	1	0	0	0	0	0
441794	1	0	0	0	0	0	0	0	0	0	1	0
441802	1	0	0	0	0	0	0	0	0	0	0	1
441767	1	1	0	1	1	0	0	0	0	0	0	0
442010	1	0	0	0	1	0	0	0	0	0	0	0
442243	1	0	0	0	0	0	0	0	0	0	0	1
442252	1	0	0	0	1	0	0	0	1	0	0	0
441965	1	0	0	0	0	0	0	1	0	0	0	1
442007	1	0	0	0	0	0	0	0	0	0	0	1
442045	1	0	1	1	0	0	1	1	1	0	0	0
442002	1	1	0	0	0	0	0	0	0	0	0	0
442244	1	0	0	0	0	0	0	1	0	0	0	0
441981	1	0	0	0	0	0	1	0	0	0	0	0
442165	1	0	0	0	1	0	1	1	0	0	0	1
442257	1	0	0	0	0	0	0	1	0	0	0	0
442025	1	0	0	0	0	0	0	0	0	1	0	0
442046	1	0	0	0	0	0	0	0	0	1	0	0
441970	1	0	0	0	0	0	1	1	1	0	0	1
442013	1	0	0	0	0	0	0	0	0	0	0	1
441977	1	0	1	1	0	1	1	0	1	1	0	1
442009	1	0	0	0	0	0	0	0	0	0	0	1
441980	1	0	0	0	0	0	1	0	0	0	0	0
442042	1	0	0	0	0	0	0	1	0	0	0	0
442167	1	0	0	0	0	0	1	1	0	0	0	0
441991	1	0	0	0	0	0	0	0	0	1	0	1
442143	1	0	0	0	0	0	0	1	0	0	0	1
442267	1	1	0	0	0	0	0	1	1	1	0	0
442043	1	0	0	0	0	0	0	1	0	0	0	0
442236	1	1	0	0	1	0	0	1	0	0	0	1
442239	1	0	0	0	0	0	1	1	0	0	0	0
442029	1	0	0	0	1	0	0	0	0	0	0	0
442050	1	0	1	0	0	0	0	0	0	0	0	0
441973	1	0	0	0	0	0	0	1	0	1	0	0
442036	1	0	0	1	0	0	0	0	1	0	0	0
442247	1	0	0	0	0	0	1	1	0	0	0	0
442238	1	0	0	0	0	0	0	0	1	0	0	0
442024	1	1	0	0	0	0	0	0	0	0	0	0
442049	1	0	0	0	0	0	1	0	0	0	0	0
442237	1	0	1	0	0	0	0	1	0	1	0	0
441966	1	0	0	1	0	0	0	1	0	0	0	0
442246	1	1	1	0	0	1	0	1	0	0	0	0
442015	1	0	1	1	1	0	1	1	1	1	0	0
442263	1	0	0	0	0	0	1	0	1	0	0	0
441967	1	0	0	0	0	0	0	0	0	1	0	0
442261	1	0	0	0	0	0	0	1	0	0	0	0
442253	1	1	0	0	0	0	0	1	1	0	0	0
442022	1	0	0	0	0	0	0	1	0	1	0	0
442028	1	1	1	1	0	0	1	1	1	1	0	0
442016	1	0	0	0	0	0	0	1	0	0	0	0
442233	1	1	0	0	0	0	0	0	0	0	0	0
442008	1	0	0	0	0	0	0	0	0	0	0	1
442256	1	0	0	0	0	0	1	0	0	0	0	1
442259	1	0	0	0	0	0	1	0	1	0	0	0
441975	1	0	0	0	0	0	0	0	0	0	0	1
442044	1	0	0	0	0	0	1	0	0	0	0	0
442249	1	0	0	0	0	0	0	1	0	0	0	0
442031	1	0	1	0	0	0	1	1	1	0	0	0
442047	1	0	0	0	0	0	0	0	0	0	0	1
442265	1	0	0	0	0	0	1	0	0	0	0	1
442014	1	0	0	0	0	0	1	0	0	0	0	0
441978	1	0	1	0	0	0	1	1	0	0	0	0
442242	1	0	0	0	0	0	0	0	0	0	0	1
442270	1	0	0	0	0	0	1	1	0	0	0	0
441969	1	0	1	0	0	0	1	1	0	0	0	1
442038	1	1	0	0	0	0	0	0	0	0	0	1
441976	1	1	0	1	0	1	0	1	0	1	0	1
442030	1	0	0	0	0	0	1	0	0	0	0	0
442040	1	0	1	0	1	0	0	1	0	0	0	0
442202	1	0	0	0	0	0	0	0	0	1	0	1
442201	1	0	0	0	0	0	0	0	0	0	0	1
442329	1	1	0	0	0	0	0	0	0	0	0	0
442218	1	0	0	1	0	0	0	1	0	0	0	0
442320	1	0	1	1	0	0	1	1	1	1	1	1
442211	1	0	0	1	0	0	0	1	1	0	0	0
442215	1	0	1	0	0	1	1	0	0	0	0	1
442234	1	0	0	0	0	0	0	0	0	0	1	0
442322	1	0	0	0	0	1	0	0	0	0	1	0
442333	1	0	0	1	0	0	0	0	0	0	1	0
442308	1	0	1	0	0	0	1	0	1	0	0	1
442290	1	0	1	1	0	0	0	0	1	0	1	1
442207	1	0	0	0	0	0	0	0	1	0	1	0
442340	1	0	0	0	0	0	1	0	1	1	0	1
442280	1	0	1	0	0	1	0	0	0	0	0	0
442326	1	0	1	0	0	1	0	0	1	0	0	0
442241	1	0	0	0	0	0	0	0	0	0	0	1
442283	1	0	1	1	0	0	1	1	0	1	1	1
442220	1	0	0	1	0	0	0	0	1	0	0	0
442214	1	0	1	0	0	0	0	1	0	1	1	1
442217	1	0	0	0	0	0	0	0	0	1	0	0
442279	1	0	0	0	0	1	1	1	1	1	0	1
442325	1	0	0	0	1	0	1	0	1	1	1	0
442315	1	0	0	0	0	0	0	0	1	1	0	1
442323	1	0	0	0	0	0	0	0	0	0	0	1
442223	1	1	0	0	1	0	1	0	0	1	0	0
442336	1	0	1	1	0	0	1	1	1	1	1	0
442317	1	0	0	0	0	0	1	0	1	0	0	0
442284	1	0	0	0	0	0	1	0	0	0	0	0
442200	1	0	1	0	0	0	1	0	0	0	1	0
442213	1	0	0	0	0	0	0	0	0	0	0	1
442337	1	0	1	1	1	0	1	1	0	0	1	0
442221	1	0	0	0	0	0	1	1	0	0	1	0
442198	1	0	0	0	0	0	0	0	0	0	0	1
442330	1	0	0	0	0	0	0	0	0	0	0	1
442309	1	0	0	1	0	0	1	0	1	0	1	0
442206	1	0	0	0	0	0	0	1	0	0	0	0
442281	1	0	1	0	0	0	1	1	0	0	0	0
442321	1	0	0	0	1	0	0	0	1	0	1	0
442291	1	1	0	0	0	0	0	0	0	0	0	1
442222	1	1	1	1	0	0	1	1	1	0	1	1
442334	1	0	0	0	0	1	1	0	1	0	0	0
442205	1	0	1	0	0	0	1	0	0	1	1	0
442335	1	0	1	1	0	0	0	0	0	0	0	1
442230	1	0	0	1	1	0	1	0	0	1	0	0
442327	1	0	0	0	1	0	0	0	0	0	0	1
442319	1	0	0	0	0	0	0	0	0	0	0	1
442219	1	0	1	0	0	0	0	0	0	0	0	0
442328	1	0	0	0	1	0	0	0	0	0	0	0
442228	1	0	0	0	0	0	0	0	0	0	1	1
442210	1	0	1	0	0	0	0	0	0	0	1	0
442311	1	0	1	1	1	0	1	0	1	1	1	1
442566	1	0	0	0	0	0	0	1	0	0	0	0
442568	1	0	0	0	0	0	1	0	0	0	0	0
442649	1	0	0	1	0	0	1	0	0	0	0	1
442638	1	0	0	0	0	0	0	0	0	0	1	0
442642	1	1	1	1	0	0	1	1	1	0	1	1
442655	1	1	0	0	0	0	0	1	0	0	0	1
442570	1	0	1	0	1	0	1	1	0	1	0	1
442607	1	0	0	0	0	0	0	0	0	0	0	1
442589	1	1	1	0	0	1	1	0	1	0	1	1
442600	1	1	0	1	0	0	1	1	1	0	1	1
442564	1	1	0	1	0	1	1	1	1	1	0	1
442601	1	1	1	1	0	1	1	1	1	1	0	1
442627	1	0	1	0	0	0	0	0	0	0	0	0
442569	1	0	0	0	0	0	1	1	0	0	0	0
442623	1	0	0	0	0	0	0	0	0	0	0	1
442619	1	0	0	0	0	0	0	0	0	0	1	0
442648	1	0	0	0	0	0	0	0	0	0	0	1
442654	1	0	1	0	0	0	1	1	1	0	0	1
442587	1	1	0	0	0	0	0	0	0	1	0	0
442616	1	0	1	1	0	0	1	1	1	0	1	0
442639	1	0	0	0	0	0	0	0	0	0	0	1
442608	1	1	1	1	0	0	0	0	0	0	1	0
442556	1	0	0	0	0	0	1	0	0	1	0	1
442559	1	0	0	0	0	0	0	1	0	0	0	0
442612	1	0	0	0	0	0	0	1	0	0	1	1
442647	1	0	1	0	0	0	0	1	1	0	0	0
442609	1	1	1	1	0	0	1	1	0	1	1	0
442571	1	0	1	0	0	0	1	1	0	0	0	0
442567	1	0	0	0	0	0	0	0	0	0	0	1
442599	1	1	0	0	0	1	1	0	0	1	1	1
442582	1	1	0	0	0	0	0	0	0	0	1	1
442634	1	0	0	0	0	0	1	1	1	0	0	1
442603	1	0	1	0	0	1	1	1	1	1	1	1
442636	1	0	0	0	0	0	1	1	1	1	0	0
442640	1	1	0	0	0	0	0	0	1	0	0	1
442560	1	0	0	0	0	0	0	1	0	0	0	0
442549	1	0	1	1	1	1	1	1	1	1	1	0
442641	1	0	0	0	0	0	0	1	0	0	0	1
442588	1	0	0	0	0	0	0	0	0	0	0	1
442602	1	1	1	0	0	1	1	1	1	1	1	1
442633	1	0	0	0	0	0	0	1	0	0	0	0
442583	1	0	0	0	0	0	0	1	0	1	1	0
442561	1	0	0	0	0	0	1	1	0	0	0	0
442626	1	0	0	0	0	0	0	0	0	1	1	1
442565	1	1	1	1	1	1	1	1	1	1	1	1
442596	1	0	0	0	0	0	1	1	1	0	0	1
442622	1	0	0	1	0	0	0	0	0	1	1	1
442646	1	0	0	0	0	0	0	0	0	0	0	1
442442	1	0	0	0	0	0	0	0	0	0	0	1
442573	1	0	0	0	1	1	0	0	0	0	0	1
442650	1	0	1	0	0	0	1	1	1	0	1	1
442610	1	0	0	0	0	0	0	0	0	0	0	1
442637	1	0	1	0	0	0	0	1	0	1	0	1
442574	1	0	0	1	1	1	1	1	1	1	1	1
442656	1	1	0	0	0	0	0	0	0	0	0	0
442615	1	0	0	0	0	0	0	0	0	1	0	0
442598	1	0	0	0	0	0	0	0	0	0	1	0
442595	1	0	0	0	0	0	0	0	0	0	1	0
442558	1	0	1	0	0	0	0	0	0	0	0	0
442557	1	0	0	0	0	0	0	0	0	1	0	0
442590	1	1	1	1	0	1	1	1	1	1	1	0
442628	1	1	0	1	0	0	1	1	0	0	0	0
442606	1	0	0	0	0	0	1	0	0	0	0	1
442572	1	0	0	0	0	0	0	1	0	1	0	1
442624	1	0	0	0	0	0	0	1	1	0	0	0
442611	1	0	0	0	0	0	0	0	0	0	0	1
442597	1	0	1	0	0	0	1	1	1	1	1	0
442632	1	0	1	1	1	0	1	1	0	0	1	0
442592	1	0	0	1	0	0	0	1	0	0	0	0
442840	1	0	1	1	0	1	1	1	1	0	0	0
442754	1	0	0	0	0	0	1	0	0	0	0	0
442678	1	0	0	0	0	0	0	0	1	0	1	1
442814	1	0	0	1	0	0	0	1	0	0	1	0
442813	1	0	0	0	0	0	0	0	0	0	0	1
442820	1	0	0	0	0	1	0	0	1	0	0	0
442837	1	1	0	0	0	0	0	0	0	1	0	0
[truncated: 3,865 more rows]

## Sheet: afb
Sample ID #	DOTS Status	Rat L	Rat M	Rat N	Rat O	Rat P	Rat Q	Rat R	Rat S	Rat T	Rat U	Rat V
435698	2	0	1	0	0	0	1	0	0	0	0	0
435690	2	0	0	0	1	0	1	0	1	0	0	0			DOTS Status		Rat L - V
435899	2	1	1	1	1	1	1	1	1	0	1	0			5= 3+		0= not indicated
435888	2	0	0	0	0	1	0	0	0	0	0	0			4= 2+		1 = indicated
436035	2	0	0	1	0	0	1	0	0	0	0	0			3= 1+
435975	2	1	1	1	1	1	1	1	1	0	1	0			2= AFB
435974	2	1	0	0	0	0	1	1	1	0	1	0			1= negative
436612	2	1	0	1	1	1	1	1	1	1	1	0
436613	2	1	0	1	1	1	1	1	1	1	1	0
436557	2	0	0	0	1	0	1	0	1	0	0	0
436724	2	0	1	0	0	0	1	1	0	0	1	0
436926	2	1	1	1	1	1	1	1	1	1	1	0
437020	2	1	1	1	1	1	1	1	1	1	0	0
437037	2	1	1	1	1	1	1	1	1	1	1	0
435561	2	0	0	1	0	0	1	1	1	1	0	0
437036	2	1	1	1	1	1	1	0	1	1	1	0
437402	2	1	1	1	1	1	1	1	1	1	1	0
437393	2	1	1	1	1	1	1	1	1	1	1	0
437322	2	0	0	0	0	0	0	0	0	1	0	0
437403	2	1	1	1	1	1	1	1	1	1	1	1
435699	2	1	1	1	0	1	1	1	1	1	1	1
437704	2	0	1	0	1	0	1	1	0	0	0	1
437764	2	0	1	0	0	0	1	1	0	0	1	0
437768	2	0	1	1	0	0	1	1	1	0	1	0
437777	2	1	1	1	1	1	1	0	0	1	1	1
437786	2	1	0	1	1	1	1	0	1	1	1	1
437782	2	1	1	1	1	1	1	1	1	1	1	0
438187	2	0	0	1	1	0	0	0	1	1	1	1
438197	2	0	0	0	0	0	1	0	1	1	0	1
438104	2	1	0	1	1	1	1	0	1	1	1	1
438364	2	0	0	1	0	0	0	0	0	1	0	0
438369	2	1	1	1	1	1	1	1	1	1	0	0
438485	2	0	0	1	1	0	0	0	0	0	0	0
438491	2	0	0	0	0	0	0	0	0	1	0	1
438484	2	0	0	0	0	0	1	1	0	1	1	0
437908	2	0	0	0	0	1	0	1	0	1	1	1
438702	2	0	0	0	0	0	0	0	0	1	0	0
438871	2	1	1	1	1	1	1	0	1	1	1	0
438872	2	0	1	1	0	1	0	1	1	1	1	0
438363	2	0	0	0	1	0	1	0	1	0	1	1
438103	2	0	0	1	1	0	1	1	1	1	1	1
439036	2	0	0	1	0	0	0	0	0	0	0	0
437909	2	0	0	0	1	0	0	0	0	0	0	0
439037	2	0	0	0	0	1	1	0	1	1	1	0
439460	2	0	0	1	1	0	1	1	0	1	1	0
439493	2	1	1	1	1	1	1	1	1	1	1	1
439596	2	0	0	1	1	0	1	1	1	1	0	0
439573	2	0	0	0	1	0	0	1	0	0	1	0
439905	2	1	1	0	1	0	0	0	1	0	0	0
439917	2	1	1	1	1	1	1	0	1	0	1	0
439884	2	1	1	0	1	0	0	1	1	1	1	0
439759	2	0	1	1	1	0	1	1	1	1	1	0
439760	2	0	1	1	1	0	1	1	1	1	1	0
439578	2	1	0	1	1	1	1	1	1	1	1	0
439574	2	0	0	1	1	0	1	1	1	1	0	0
440165	2	0	1	0	0	1	0	0	1	1	0	0
439744	2	1	0	0	1	0	0	0	0	1	0	0
439520	2	1	1	1	1	1	1	1	1	1	1	1
439521	2	1	1	1	0	1	1	1	0	1	1	1
440587	2	0	0	1	1	0	1	1	1	0	1	0
440591	2	1	1	0	1	0	0	1	1	0	0	1
440588	2	1	1	1	1	0	1	1	1	1	1	1
440596	2	1	1	1	0	0	1	1	1	1	1	1
441112	2	0	1	0	0	0	1	1	1	0	0	0
441133	2	1	0	1	1	0	1	1	1	1	1	1
441121	2	1	1	1	1	1	1	1	1	1	1	1
441445	2	1	0	1	1	0	1	1	1	1	1	1
441435	2	0	0	0	0	0	1	1	1	0	0	1
441415	2	1	1	0	1	0	1	1	1	1	1	1
441434	2	1	1	1	1	0	1	1	1	1	1	0
441690	2	1	0	1	0	1	1	1	1	1	1	1
441412	2	1	1	1	1	1	1	1	1	1	1	1
441971	2	1	1	1	0	0	1	1	1	1	0	0
442097	2	1	1	1	1	1	1	1	1	1	0	1
441436	2	1	1	1	0	0	1	1	1	1	1	1
442090	2	1	1	1	1	1	1	1	1	1	1	1
442577	2	0	1	0	0	0	0	0	1	0	0	1
442578	2	1	1	0	0	0	1	0	1	0	1	0
442799	2	0	1	1	1	0	1	1	1	0	1	0
442795	2	1	1	1	1	1	1	1	1	1	1	1
442715	2	0	1	0	0	0	1	1	1	0	1	0
442714	2	0	1	0	1	0	1	1	1	0	1	0
442948	2	0	0	0	0	0	1	1	0	0	0	0
442959	2	0	1	1	1	0	1	1	1	0	0	0
442393	2	1	1	1	0	1	1	1	1	1	1	0
442418	2	1	0	0	0	0	0	1	1	0	1	0
442067	2	0	0	0	0	0	1	0	1	1	0	1
442417	2	1	1	1	0	1	1	1	1	1	1	1
443702	2	1	1	0	1	0	0	1	1	0	1	0
443896	2	0	0	0	0	0	1	0	1	0	1	0
443886	2	0	0	0	0	0	0	1	0	1	0	0
443986	2	0	1	0	0	0	0	0	0	0	0	0
444155	2	0	0	1	1	0	1	1	1	1	1	1
444207	2	0	0	1	1	0	0	1	0	0	0	0
444333	2	0	0	1	0	0	0	1	0	0	1	1
444330	2	0	0	0	0	0	0	0	1	0	0	0
443837	2	1	1	0	0	0	0	0	0	1	1	0
443838	2	1	1	1	1	1	1	1	1	1	1	1
444292	2	1	1	1	1	1	1	1	1	1	1	0
444228	2	1	1	1	0	1	1	1	1	1	1	1
445118	2	0	0	0	0	0	0	1	0	0	1	0
444016	2	1	0	1	0	0	1	1	1	1	1	1
445025	2	0	1	0	0	0	1	1	0	1	1	1
444763	2	1	1	1	0	0	1	1	1	0	1	0
445488	2	1	0	0	0	0	0	0	0	0	1	1
445486	2	1	1	1	0	1	1	1	1	1	1	1
443694	2	0	1	1	0	0	1	1	1	0	1	1
443885	2	0	0	0	0	0	1	1	1	0	0	0
445385	2	0	0	0	0	0	0	1	0	1	1	0
446088	2	1	1	1	1	1	1	1	1	1	1	1
446347	2	1	0	0	0	0	0	0	0	1	0	1
446713	2	0	1	0	1	0	0	0	1	0	1	1
446078	2	0	0	0	0	0	0	0	0	0	0	1
446089	2	1	1	0	1	1	1	0	1	1	1	1
446863	2	1	1	0	0	1	1	0	1	0	1	1
446862	2	1	1	1	1	1	1	1	1	1	1	1
447142	2	0	0	0	1	0	0	0	0	0	1	0
446882	2	0	1	0	1	0	0	0	1	1	0	0
446883	2	0	1	1	1	1	1	1	1	1	1	0
443667	2	0	0	0	1	0	0	1	0	1	1	0
446925	2	0	0	1	0	0	1	1	1	1	1	1
447450	2	1	0	0	1	0	0	0	0	1	0	0
447399	2	0	1	0	0	0	0	0	0	0	1	1
447755	2	1	1	0	1	0	0	1	1	1	1	1
447398	2	0	1	0	1	1	0	1	1	0	1	0
447964	2	0	1	0	1	0	0	0	1	0	0	0
447957	2	0	0	0	0	0	0	1	1	0	1	0
437154	2	1	1	1	1	1	1	1	1	1	1	1
447756	2	0	1	0	1	0	0	0	1	0	0	1
437705	2	1	1	1	1	1	0	1	1	1	1	1
437178	2	1	1	1	1	1	1	1	1	1	1	0
437705	2	1	1	1	0	1	1	0	1	1	1	1
449299	2	0	0	0	0	0	0	0	0	0	1	0
447947	2	1	1	1	1	1	0	1	0	1	0	0
447956	2	1	0	0	1	0	0	1	0	1	1	1
448657	2	0	1	0	1	1	1	1	0	0	0	0
448659	2	0	0	0	0	0	1	1	1	0	1	0
449851	2	0	1	0	0	0	1	1	1	0	0	0
449746	2	1	1	1	1	1	0	1	1	1	1	1
449951	2	0	0	0	0	0	0	1	0	0	0	0
450900	2	0	0	0	0	0	0	1	1	0	0	0
451054	2	1	1	0	1	0	0	1	0	0	1	1
451302	2	1	1	0	0	0	0	0	1	0	1	0
451053	2	0	0	0	0	0	0	1	0	0	0	0
451144	2	1	0	0	0	0	1	1	0	1	0	0
450600	2	1	0	1	0	0	0	0	0	0	0	0
451830	2	0	0	0	0	0	1	0	0	1	0	0
451829	2	1	0	1	1	0	1	1	1	1	0	0
451990	2	0	0	0	1	0	0	1	1	1	0	0
451970	2	0	1	0	0	0	1	1	0	0	0	0
452433	2	1	1	0	1	0	1	0	1	1	1	0
452547	2	1	1	1	1	0	1	1	0	1	1	0
453225	2	1	1	1	1	1	1	1	1	1	1	0
452556	2	1	1	1	0	1	1	1	1	1	1	0
453106	2	1	1	0	1	0	0	1	1	1	1	0
453459	2	0	0	1	0	0	0	0	1	0	0	0
453618	2	0	0	0	1	0	0	0	0	0	0	0
454054	2	1	1	0	0	1	1	1	1	1	1	0
454021	2	1	1	1	0	1	1	1	1	1	1	0
454016	2	1	1	1	0	1	0	1	0	1	0	0
454011	2	0	0	0	1	0	1	1	0	1	1	0
455204	2	0	0	0	0	0	0	0	0	1	0	0
455297	2	1	1	1	1	1	1	1	1	1	1	0
455293	2	0	0	0	0	0	0	0	0	1	0	0
455298	2	0	1	0	0	0	0	0	0	0	0	0
455780	2	1	1	1	1	1	1	1	1	1	1	0
455558	2	1	0	0	0	0	0	0	0	0	0	0
455205	2	1	1	1	1	0	1	1	1	0	1	0
456818	2	0	0	1	0	0	1	1	1	0	0	0
457695	2	0	0	0	0	0	1	0	0	0	0	0
457696	2	0	1	1	1	1	1	1	1	1	0	0
457922	2	1	1	0	0	0	1	1	0	1	1	0
458317	2	0	1	0	0	0	1	1	0	1	0	0
458514	2	1	1	1	1	1	1	1	1	1	0	0
458576	2	1	1	1	1	0	1	1	1	1	0	0
458562	2	1	1	1	1	0	1	1	1	1	0	0
458746	2	0	1	0	1	1	1	1	1	1	1	0
458750	2	0	1	0	0	0	0	0	1	0	0	0
459123	2	0	0	0	1	0	0	0	0	0	0	0
458868	2	1	1	1	1	0	1	1	1	1	1	0
459486	2	0	0	0	0	0	1	0	0	0	1	0

## Sheet: 1+
Sample ID #	DOTS Status	Rat L	Rat M	Rat N	Rat O	Rat P	Rat Q	Rat R	Rat S	Rat T	Rat U	Rat V
435708	3	0	1	0	0	0	0	0	1	0	0	0
435680	3	0	1	1	1	1	1	0	1	0	1	0			DOTS Status		Rat L - V
435707	3	0	0	0	0	0	1	0	0	0	0	0			5= 3+		0= not indicated
435840	3	1	1	1	1	1	1	1	1	0	1	0			4= 2+		1 = indicated
435900	3	1	1	1	1	1	1	1	1	0	1	0			3= 1+
435625	3	0	0	1	1	0	0	0	1	0	1	0			2= AFB
435351	3	0	0	1	0	0	0	1	0	0	0	0			1= negative
435546	3	0	0	1	1	1	1	1	1	0	1	0
435999	3	1	1	1	1	1	1	1	1	0	1	0
435353	3	0	0	1	1	0	1	1	1	0	0	0
435648	3	0	0	1	0	0	1	1	1	0	0	0
435630	3	0	1	1	0	1	1	1	1	0	0	0
436000	3	0	0	1	0	0	1	1	0	0	1	0
436165	3	0	0	0	0	0	0	1	0	0	1	0
436551	3	1	1	1	1	1	1	0	1	1	1	0
436380	3	0	0	0	0	0	1	0	0	0	0	0
436193	3	1	1	1	0	1	1	1	1	0	1	0
436531	3	1	1	1	1	1	1	1	1	1	1	0
436741	3	1	1	1	1	1	1	0	1	1	1	0
436742	3	1	1	1	1	1	1	1	1	1	1	0
436293	3	1	1	1	0	1	1	0	1	0	1	0
436471	3	1	1	1	1	0	1	1	1	1	1	0
436697	3	0	1	0	1	0	1	0	1	0	1	0
436698	3	0	0	0	0	0	0	1	1	1	0	0
436801	3	1	1	1	0	0	1	0	1	0	1	0
436700	3	1	1	1	1	0	1	1	1	1	1	0
436829	3	1	0	0	0	0	0	0	1	0	0	0
436994	3	0	1	0	1	0	0	0	0	0	0	0
437021	3	1	1	1	1	1	1	1	1	1	1	0
437041	3	1	1	1	1	1	1	1	1	1	1	0
437306	3	1	0	1	1	1	1	1	1	1	0	0
437295	3	0	0	0	1	0	1	1	1	1	0	0
437303	3	0	1	1	1	1	1	1	1	1	1	0
437151	3	1	0	0	1	0	0	1	0	1	0	0
437331	3	1	1	1	1	1	0	1	1	1	1	0
437343	3	0	1	0	0	0	0	0	1	0	1	0
437378	3	0	0	0	1	1	0	0	1	0	1	0
437377	3	1	1	1	1	1	1	1	1	1	0	0
437394	3	1	1	0	1	0	1	1	1	1	1	0
437497	3	0	0	1	0	0	0	1	0	0	0	0
437593	3	0	0	0	0	0	0	1	0	0	0	0
437674	3	1	1	1	1	1	1	1	1	1	1	1
437676	3	1	1	1	1	0	1	1	1	1	1	0
437835	3	1	1	1	1	1	1	1	1	1	1	0
437804	3	1	0	0	1	0	0	0	0	0	0	0
437807	3	1	1	1	1	1	1	1	1	1	1	0
437812	3	1	0	1	1	0	1	1	1	1	1	0
438100	3	0	0	0	0	0	1	0	1	0	1	0
438101	3	0	0	0	0	0	1	0	1	0	0	1
438088	3	1	0	1	1	1	1	0	1	1	1	1
438378	3	0	0	1	0	0	0	0	0	1	0	0
438492	3	0	0	0	0	0	0	0	0	0	0	1
438376	3	1	1	1	1	1	1	1	1	1	1	1
438156	3	1	1	1	1	1	1	1	1	1	0	1
437893	3	0	0	1	1	1	1	1	1	1	1	1
438839	3	1	0	1	1	1	1	1	0	1	1	0
438703	3	1	1	1	0	0	0	1	1	1	1	0
438831	3	1	0	1	1	1	1	1	1	1	1	0
438377	3	1	0	0	1	1	1	1	1	1	1	1
438862	3	1	1	1	1	1	1	1	1	1	1	0
438903	3	0	0	0	0	0	1	0	0	1	0	0
439420	3	1	1	1	1	1	1	1	1	1	1	0
439387	3	0	0	0	1	0	0	0	0	0	0	0
439641	3	0	0	0	0	0	0	0	0	1	0	0
439613	3	1	0	1	0	1	1	1	1	1	0	1
439480	3	1	0	0	1	0	1	1	1	1	1	1
439939	3	1	1	1	1	1	1	1	1	0	1	0
439940	3	1	1	1	1	1	1	1	1	0	1	0
439753	3	0	0	1	1	1	1	0	1	0	0	0
439756	3	1	1	1	1	0	1	1	1	0	1	0
439989	3	0	1	0	0	1	0	0	0	0	0	0
439974	3	1	1	1	1	1	1	1	1	1	1	0
439964	3	0	0	0	0	1	1	1	0	1	1	0
439968	3	1	1	0	1	0	1	1	1	1	0	0
439595	3	0	0	1	0	0	0	0	0	1	0	0
439918	3	1	1	1	1	1	1	1	1	1	1	0
439572	3	1	1	1	1	1	1	1	1	1	1	0
440244	3	1	1	1	1	1	1	1	1	1	1	1
440343	3	0	0	0	0	0	0	1	0	0	0	0
440345	3	0	0	0	1	0	0	0	0	1	1	0
440330	3	0	1	0	0	0	0	1	0	1	0	0
440616	3	0	0	1	1	0	0	0	0	0	1	0
440571	3	0	0	0	0	0	1	0	1	0	0	0
440578	3	1	1	1	1	1	1	1	1	1	1	0
440941	3	1	0	0	1	0	0	1	1	1	1	1
440862	3	0	1	0	1	0	0	1	1	0	1	1
440982	3	1	1	1	0	1	1	1	1	0	1	0
440994	3	0	1	0	0	0	1	1	1	0	0	1
441132	3	1	1	0	1	1	1	1	1	1	1	1
441113	3	1	0	1	1	1	1	1	1	1	1	1
441103	3	0	1	1	1	1	1	1	1	1	1	1
441114	3	1	1	1	1	1	1	1	1	1	1	1
441222	3	0	1	1	1	0	1	1	1	0	1	0
441221	3	1	1	1	0	1	1	1	1	1	1	0
439730	3	0	1	0	0	0	1	1	0	0	1	0
439728	3	1	1	1	0	1	1	1	1	1	1	1
441416	3	0	1	0	1	0	1	0	1	0	0	0
441425	3	1	1	1	0	1	1	0	1	1	1	1
441413	3	0	0	0	0	0	0	0	0	0	1	0
441270	3	1	1	1	1	1	1	1	1	1	1	1
441407	3	0	1	1	1	0	1	1	0	0	1	0
441606	3	0	1	0	1	0	1	1	1	1	1	0
441552	3	1	1	0	0	0	1	0	1	1	1	1
441726	3	1	1	1	1	1	1	0	1	1	1	1
441699	3	0	0	0	0	0	1	1	1	1	0	0
441600	3	1	1	1	0	1	1	1	1	1	1	1
442142	3	1	1	1	1	1	1	1	1	1	0	0
442150	3	0	1	1	1	1	1	1	1	1	0	1
442133	3	0	0	0	0	0	0	0	1	0	0	0
442112	3	1	1	1	1	1	1	1	1	1	0	1
441874	3	0	1	0	0	0	1	0	1	0	0	0
441756	3	1	1	1	0	1	1	1	1	1	1	1
441865	3	1	1	0	0	0	1	1	1	1	1	1
441862	3	1	1	1	1	0	1	1	1	1	1	1
442314	3	1	0	1	0	1	1	0	0	0	1	1
442457	3	0	0	0	0	0	0	1	1	1	0	0
442064	3	1	1	1	1	1	1	1	1	1	1	1
442793	3	0	0	0	0	0	1	1	1	0	1	1
442756	3	1	1	0	0	1	0	1	1	0	0	1
442722	3	0	0	1	0	0	1	1	0	0	1	0
442757	3	1	1	1	1	1	1	1	1	1	1	1
442723	3	1	1	1	1	1	1	1	1	1	1	1
442863	3	1	0	0	1	0	1	1	0	0	1	0
442794	3	1	1	0	1	0	1	1	1	1	1	0
442936	3	0	0	0	0	0	1	1	1	0	0	0
442862	3	1	0	1	0	0	1	1	1	1	1	0
442917	3	0	0	0	0	0	1	0	0	0	0	0
442918	3	1	1	0	1	0	1	1	0	0	1	0
442993	3	1	1	1	1	1	1	1	1	0	1	0
442861	3	1	1	1	1	1	1	1	1	1	1	0
443117	3	1	1	1	0	0	1	1	1	1	1	1
443143	3	0	0	1	0	0	0	1	0	0	1	0
443124	3	1	1	1	1	1	1	1	1	1	1	0
443157	3	1	1	1	1	1	1	1	1	1	1	1
443136	3	1	1	1	0	1	1	1	1	1	1	1
443336	3	1	1	1	1	1	1	1	1	1	1	1
443335	3	1	1	1	0	1	1	1	1	1	1	1
443153	3	1	1	1	1	0	1	1	1	1	0	1
443103	3	1	1	0	0	0	1	1	0	0	0	0
443133	3	1	1	1	0	1	1	1	1	1	1	1
443502	3	1	1	1	1	1	1	1	1	1	1	1
443577	3	1	1	1	1	1	1	1	1	1	1	1
443543	3	1	1	1	1	1	1	1	1	1	0	1
443695	3	0	1	1	1	1	1	0	1	1	1	0
443130	3	1	1	1	1	1	1	1	1	1	1	0
443818	3	1	0	1	1	1	1	1	1	1	1	1
444110	3	1	1	1	1	1	1	1	1	1	1	1
443762	3	1	1	1	1	1	1	1	1	1	1	1
444222	3	1	1	1	1	1	1	1	1	1	1	1
444180	3	0	0	0	0	0	0	0	0	1	0	0
444197	3	1	1	1	1	1	1	1	1	1	1	1
444188	3	0	1	1	1	1	1	1	1	1	1	1
444363	3	1	1	1	0	1	1	1	1	1	1	1
444375	3	0	0	0	0	0	0	0	1	0	0	0
444374	3	1	1	1	0	1	1	1	1	1	1	1
444253	3	1	1	0	1	0	0	0	1	1	1	1
444209	3	0	0	0	1	0	0	1	1	0	1	0
444283	3	1	1	1	1	1	1	0	1	1	0	0
444282	3	1	1	1	0	1	1	1	1	1	1	1
444755	3	0	0	0	0	0	1	0	0	0	0	0
444212	3	1	1	0	0	1	1	0	1	1	1	0
445155	3	1	1	0	0	0	1	0	1	0	0	1
445076	3	1	1	0	0	0	1	0	1	1	0	1
445106	3	1	1	1	1	1	1	1	1	1	1	1
445077	3	1	1	1	0	1	1	1	1	1	1	1
445265	3	0	0	0	0	0	0	0	0	0	0	1
444865	3	1	0	1	1	1	1	1	1	1	1	1
445020	3	1	1	1	1	1	1	1	1	1	1	0
445084	3	0	0	0	0	0	1	1	1	1	1	0
445476	3	1	1	0	1	1	1	1	0	1	1	1
445471	3	1	0	0	0	0	0	0	0	0	1	0
445470	3	1	0	0	0	0	1	0	0	1	1	1
445386	3	1	1	1	0	1	1	1	1	1	1	1
445410	3	1	1	1	1	1	1	1	1	1	1	1
445335	3	1	0	0	0	0	0	0	0	0	0	0
445410	3	1	1	1	1	1	1	1	1	1	1	1
445336	3	0	1	0	1	0	0	0	0	1	1	0
446557	3	1	1	1	0	1	1	1	1	1	1	1
446538	3	1	1	1	1	1	1	1	1	1	1	1
446549	3	0	0	0	0	0	0	0	0	1	0	1
446280	3	0	0	0	0	0	1	1	0	1	0	1
446281	3	0	0	0	0	0	0	1	0	0	0	1
446352	3	0	1	0	0	0	0	0	0	0	0	1
446283	3	1	1	1	1	1	1	1	1	1	0	1
446479	3	1	1	1	1	1	1	0	1	1	1	1
446295	3	0	0	0	1	1	1	1	1	1	1	1
446561	3	0	1	1	1	0	1	1	1	1	1	1
446219	3	1	1	1	1	1	1	1	1	1	1	1
446218	3	0	0	0	0	0	1	0	1	0	1	1
445999	3	1	1	1	1	1	1	1	1	1	1	1
446223	3	0	0	1	0	0	1	0	1	1	1	0
446052	3	1	1	1	0	1	1	1	1	1	1	1
447023	3	0	0	0	0	0	0	1	0	0	0	0
447143	3	0	1	0	0	0	0	0	1	0	1	1
447182	3	1	1	1	1	0	1	1	1	0	1	1
447022	3	1	0	0	0	0	1	1	1	1	0	0
447158	3	0	1	1	0	1	1	1	1	1	0	1
446730	3	0	0	0	0	0	0	1	0	0	0	0
446662	3	1	1	1	1	1	1	1	1	1	1	0
446729	3	1	1	1	1	0	0	1	1	0	0	0
446652	3	1	1	1	0	1	1	1	1	1	0	0
446661	3	1	1	1	1	1	1	1	1	1	1	0
446751	3	1	0	0	0	0	0	0	0	0	0	0
446676	3	1	1	1	1	1	1	1	1	1	1	1
446689	3	1	1	1	1	1	1	1	1	1	1	1
446711	3	1	1	1	1	1	1	1	1	1	1	1
447435	3	0	1	0	1	0	1	1	1	0	1	1
447475	3	1	1	1	0	0	1	1	1	0	1	1
447409	3	1	1	1	1	1	1	1	1	1	1	1
447551	3	1	1	1	1	1	1	1	1	1	1	1
447622	3	1	1	1	1	1	1	1	1	1	1	1
447674	3	0	0	1	0	0	0	0	1	1	1	1
447664	3	0	0	1	1	0	0	1	1	1	0	0
447554	3	1	1	1	0	1	1	1	1	1	1	0
447623	3	1	0	0	1	0	0	0	1	1	0	0
447650	3	0	0	0	1	0	0	1	1	1	1	1
447805	3	0	1	1	1	1	1	1	1	1	1	0
447882	3	1	1	1	1	1	1	1	1	1	1	1
447804	3	0	0	0	1	0	0	1	1	0	0	0
436966	3	1	1	1	1	1	1	1	1	1	1	1
436958	3	1	1	1	1	1	1	1	1	1	1	1
437215	3	1	1	1	0	1	1	1	1	0	0	0
447856	3	1	0	0	0	0	0	0	1	0	0	0
437442	3	1	1	0	1	1	1	0	0	1	0	0
438228	3	1	1	1	1	1	1	1	1	1	1	1
438127	3	1	1	1	1	1	0	1	1	1	1	0
449318	3	0	0	0	0	0	0	0	0	0	1	0
449317	3	1	1	1	1	1	1	1	1	1	1	1
446790	3	0	1	1	1	0	1	1	1	1	1	1
449361	3	1	1	1	1	1	1	1	1	1	1	1
449360	3	1	1	1	0	0	1	1	1	1	1	1
447547	3	0	1	1	0	0	0	1	1	1	1	0
449330	3	1	1	1	1	1	1	1	1	1	1	1
449243	3	1	0	0	1	0	1	1	1	1	1	1
449238	3	1	1	1	1	1	0	1	1	0	1	1
449385	3	1	1	1	0	1	1	1	1	1	0	1
447925	3	1	1	1	1	0	1	0	1	1	1	1
447928	3	1	1	0	1	0	0	1	1	1	1	0
447967	3	0	1	0	0	0	1	1	1	0	0	0
448675	3	0	0	0	0	0	0	1	0	0	0	0
448674	3	0	0	0	1	0	1	0	1	0	0	0
448680	3	0	0	0	0	0	1	1	1	0	0	0
449997	3	1	0	1	1	1	1	1	1	1	1	0
449916	3	1	0	1	1	0	0	1	1	1	1	0
449890	3	0	1	0	0	0	1	1	1	0	1	0
449747	3	0	1	0	0	0	0	1	0	0	1	0
449821	3	1	1	1	1	1	1	1	1	1	1	0
449778	3	1	0	1	0	1	1	0	0	1	1	1
449957	3	1	0	1	0	0	0	0	0	1	1	0
449905	3	0	0	1	1	0	1	1	1	1	0	1
450700	3	0	0	0	1	0	1	1	1	0	1	1
450693	3	0	0	0	1	0	0	1	1	0	0	1
450692	3	1	1	1	1	1	1	1	1	1	1	1
450698	3	1	0	1	1	0	1	1	1	1	1	0
450325	3	0	0	0	0	0	0	0	1	0	1	0
450267	3	1	1	1	1	1	1	1	1	1	1	1
446767	3	1	1	0	0	1	0	1	1	0	1	1
450336	3	1	1	1	1	1	1	1	1	1	1	1
450584	3	1	0	0	0	0	0	1	1	0	0	1
450572	3	0	0	0	0	0	1	0	1	0	1	0
450573	3	1	1	0	0	0	1	0	1	0	1	0
451016	3	1	1	1	0	1	1	0	1	1	0	0
451046	3	1	1	1	1	1	1	1	0	1	0	0
450569	3	1	0	1	0	0	0	0	0	1	0	0
450243	3	0	0	1	1	0	0	0	1	1	0	0
450237	3	1	0	1	0	0	0	0	1	1	0	0
451787	3	1	1	1	1	1	1	1	1	1	0	1
451804	3	1	1	1	1	1	1	1	1	1	0	1
451806	3	1	1	1	0	1	1	1	1	1	0	1
452041	3	1	0	0	0	0	0	0	0	0	0	0
451991	3	0	1	1	1	1	1	1	1	1	1	0
452175	3	1	1	1	1	1	1	1	1	1	1	0
452515	3	0	0	0	0	0	0	0	0	1	0	0
452456	3	0	1	1	1	1	1	1	1	1	1	0
452649	3	0	1	1	0	0	1	1	0	0	1	0
452568	3	1	1	1	1	1	1	1	1	1	1	0
452874	3	1	1	1	1	1	1	1	1	1	1	0
452873	3	1	1	1	1	1	1	1	1	1	1	0
452877	3	1	1	1	1	1	1	1	1	1	1	0
452878	3	1	1	1	1	1	1	1	1	1	1	0
453053	3	1	1	1	1	1	1	1	1	1	1	0
452872	3	1	1	1	1	0	1	1	1	1	1	0
453139	3	1	1	1	1	1	1	1	1	1	1	0
453081	3	1	1	1	1	0	1	1	1	1	1	0
453090	3	1	1	1	1	0	1	1	1	1	0	0
453396	3	1	1	1	1	1	1	1	1	1	1	0
453334	3	1	1	1	1	1	1	1	1	1	1	0
453428	3	1	1	1	1	1	1	1	1	1	1	0
453490	3	1	1	1	1	1	1	1	1	1	1	0
453552	3	1	0	1	1	1	0	0	0	1	1	0
453628	3	0	0	1	1	0	1	1	1	1	1	0
453335	3	1	1	1	1	1	1	1	1	1	1	0
453551	3	1	1	1	1	0	1	1	1	1	1	0
453082	3	1	1	1	1	1	1	1	1	1	1	0
453631	3	1	1	1	1	1	1	1	1	1	1	0
453773	3	1	0	0	1	1	1	1	0	1	0	0
454018	3	1	1	1	0	1	1	0	1	0	1	0
454039	3	1	0	1	1	0	0	0	0	0	0	0
454027	3	1	1	1	0	1	1	1	1	1	1	0
454022	3	1	1	1	1	1	0	1	1	1	0	0
454017	3	1	1	1	1	1	1	1	1	1	0	0
454003	3	1	1	1	1	1	1	1	1	1	1	0
454266	3	0	1	1	1	1	1	1	1	1	1	0
454235	3	0	1	1	1	0	0	1	0	1	1	0
453939	3	0	0	1	0	0	1	1	1	1	1	0
453928	3	1	0	1	1	1	1	1	1	1	0	0
453975	3	0	1	0	1	0	0	1	0	1	0	0
454389	3	1	1	1	1	1	1	1	1	1	1	0
454526	3	0	1	1	1	0	1	1	1	1	1	0
455039	3	1	1	1	1	1	1	1	1	1	1	0
455077	3	1	0	1	0	0	1	1	0	0	1	0
455076	3	1	1	1	1	1	1	1	1	1	1	0
455131	3	1	1	1	1	1	1	1	1	1	1	0
455157	3	1	1	1	0	1	1	1	1	1	1	0
455400	3	1	1	1	1	1	1	1	1	1	1	0
455264	3	1	1	0	0	0	0	0	1	1	0	0
455295	3	1	0	1	1	0	1	0	0	1	0	0
455473	3	1	1	1	1	0	1	1	1	1	1	0
455483	3	1	1	1	0	1	1	0	1	1	1	0
455631	3	1	0	1	1	0	0	1	1	1	1	0
455479	3	0	0	0	0	0	1	1	0	0	1	0
455467	3	1	1	1	1	1	1	1	1	1	1	0
455701	3	0	0	0	0	1	0	0	1	0	1	0
455655	3	1	1	1	1	1	1	1	1	1	1	0
455819	3	0	0	0	0	0	0	0	0	1	0	0
455797	3	1	1	1	1	1	1	1	1	1	1	0
455351	3	1	0	1	0	0	1	1	0	0	1	0
455338	3	1	1	1	1	0	1	1	1	0	1	0
455702	3	1	1	1	1	0	1	1	1	0	1	0
455657	3	1	1	1	1	1	1	1	1	0	1	0
455836	3	1	1	1	1	1	1	1	1	0	1	0
456752	3	1	0	0	1	1	1	1	1	0	1	0
456879	3	0	1	0	0	0	0	1	0	0	0	0
456842	3	1	1	0	1	1	1	1	1	1	0	0
456909	3	1	1	1	1	1	1	1	1	0	0	0
457183	3	1	1	0	1	1	1	1	1	1	1	0
457202	3	1	1	1	1	1	1	1	1	1	1	0
457239	3	1	1	0	0	0	1	1	0	1	1	0
455457	3	1	1	0	1	0	1	1	1	1	1	0
455469	3	1	1	1	0	1	1	1	1	1	1	0
455110	3	1	1	1	0	1	1	1	1	1	1	0
455475	3	1	1	1	1	1	1	1	1	1	1	0
457015	3	0	1	1	0	0	1	1	1	0	1	0
457621	3	1	1	1	1	1	1	1	1	1	1	0
457630	3	1	1	1	1	1	1	1	1	1	0	0
457613	3	1	1	1	1	1	1	1	1	1	1	0
457657	3	0	1	0	0	0	1	0	1	0	0	0
457683	3	1	1	1	1	0	1	1	1	1	0	0
457639	3	1	1	1	1	1	1	1	1	1	0	0
458034	3	1	1	1	0	1	1	1	1	1	0	0
455533	3	1	1	1	0	0	1	1	1	1	0	0
458014	3	1	1	1	1	1	1	1	1	1	1	0
458309	3	1	1	0	0	0	1	1	1	1	0	0
458318	3	1	1	1	1	1	1	1	1	1	0	0
458368	3	1	1	1	1	1	1	0	1	1	0	0
458310	3	1	0	1	1	1	1	1	1	1	0	0
458417	3	0	1	0	1	0	1	1	1	1	1	0
458216	3	1	1	1	1	1	1	1	1	1	1	0
458416	3	0	1	0	0	0	0	1	1	0	0	0
458554	3	1	1	1	1	1	1	1	1	1	0	0
458594	3	1	1	0	0	0	1	0	0	1	0	0
458609	3	1	0	0	1	0	1	1	1	1	0	0
458791	3	1	1	1	1	1	1	1	1	1	1	0
459111	3	0	0	1	1	1	1	0	0	1	1	0
459127	3	0	0	0	0	0	0	1	0	0	0	0
458667	3	1	0	1	0	1	1	1	1	1	0	0
458588	3	1	0	0	0	1	1	1	1	1	1	0
459118	3	1	0	1	0	1	1	1	1	1	0	0
459122	3	1	1	1	1	1	1	1	1	1	1	0
459479	3	1	1	1	1	1	1	1	1	1	1	0
459712	3	1	1	1	1	0	1	1	1	1	1	0
459713	3	0	1	1	1	0	1	1	1	1	0	0
459303	3	0	0	0	1	0	1	0	0	0	1	0

## Sheet: 2+
Sample ID #	DOTS Status	Rat L	Rat M	Rat N	Rat O	Rat P	Rat Q	Rat R	Rat S	Rat T	Rat U	Rat V
435679	4	1	1	1	1	1	1	0	1	0	1	0
435678	4	1	1	1	1	1	1	0	1	0	1	0			DOTS Status		Rat L - V
435670	4	1	1	1	0	0	1	0	0	0	1	0			5= 3+		0= not indicated
435908	4	1	1	1	1	1	1	1	1	0	1	0			4= 2+		1 = indicated
435662	4	1	1	1	0	1	1	1	1	0	1	0			3= 1+
435839	4	1	1	1	1	1	1	1	1	0	1	0			2= AFB
435368	4	0	0	1	1	0	1	1	1	0	1	0			1= negative
435028	4	0	1	1	1	1	1	1	1	0	1	0
435590	4	1	1	1	0	1	1	1	1	0	1	0
435585	4	1	1	1	0	1	1	1	1	0	1	0
436285	4	1	1	0	0	1	1	1	1	0	1	0
436532	4	1	1	1	1	1	1	1	1	1	1	0
436226	4	1	1	1	1	1	1	1	1	1	1	0
436533	4	1	1	1	1	1	0	1	1	1	1	0
436470	4	0	0	0	1	0	1	0	1	0	0	0
436756	4	1	1	1	1	1	1	1	1	1	1	0
436677	4	1	1	1	1	1	1	1	1	1	1	0
436602	4	1	1	1	1	1	1	1	1	1	1	0
436819	4	0	0	1	1	1	0	1	1	0	1	0
436703	4	0	0	1	1	0	0	1	1	1	0	0
436600	4	1	1	1	1	0	1	1	1	1	1	0
436915	4	1	1	1	1	1	1	1	1	1	1	0
436878	4	1	1	1	1	1	1	1	1	1	1	0
437225	4	0	1	1	0	1	1	0	1	0	0	0
436911	4	1	1	0	1	1	1	1	1	1	1	0
437305	4	1	1	1	1	1	1	1	1	1	1	0
437148	4	0	1	1	1	1	1	1	1	1	1	0
437330	4	0	0	1	1	0	0	1	0	1	1	1
436831	4	0	0	0	0	0	0	1	1	0	0	0
437673	4	1	1	1	1	1	1	1	1	1	1	1
437772	4	1	1	1	1	1	1	1	1	1	1	0
437814	4	1	0	1	1	1	1	1	1	1	1	1
437827	4	1	0	1	1	1	1	1	1	1	1	1
437925	4	1	0	0	1	1	1	0	1	1	1	1
438191	4	1	1	1	0	1	1	1	1	1	0	0
438345	4	1	1	1	1	1	1	1	1	1	0	0
438351	4	1	1	1	1	1	1	1	1	1	0	0
438476	4	1	1	1	1	1	1	1	1	1	0	0
437174	4	1	1	1	1	1	1	1	1	1	1	1
437209	4	1	1	1	1	1	1	1	1	1	1	1
437210	4	0	1	1	1	1	1	1	1	1	1	1
438435	4	1	1	1	1	1	1	0	1	1	0	0
438162	4	1	1	1	1	0	0	1	1	1	0	1
438128	4	0	1	1	1	0	1	1	1	1	1	1
438844	4	1	1	1	1	1	1	1	1	1	1	0
438705	4	1	1	1	1	1	1	1	1	1	1	0
438779	4	0	0	1	1	1	1	1	1	1	1	0
438865	4	1	1	1	1	1	1	1	1	1	1	0
438717	4	1	1	1	0	1	1	0	1	1	1	0
439389	4	0	0	1	1	0	1	1	1	1	1	0
439388	4	0	0	0	0	0	0	0	0	0	1	0
439561	4	1	1	1	1	1	1	1	1	1	1	0
439882	4	0	0	0	0	0	1	0	1	0	0	0
439754	4	1	1	1	1	1	1	1	1	0	1	0
439763	4	0	0	1	1	0	1	0	1	0	1	0
440021	4	1	1	1	1	1	1	1	1	1	1	0
440020	4	1	0	1	1	1	0	1	1	1	1	0
440147	4	1	1	1	0	0	1	1	1	1	1	0
440295	4	1	1	1	1	1	1	1	1	1	1	0
440072	4	1	0	0	1	1	1	1	1	1	1	0
440305	4	1	1	1	0	1	1	1	1	1	1	1
440242	4	1	1	1	1	1	1	1	1	1	1	0
440239	4	1	1	1	1	0	1	1	1	1	1	0
440633	4	1	1	1	1	1	1	1	1	1	1	0
440640	4	1	1	1	1	1	0	1	1	1	1	0
440579	4	1	0	1	0	1	1	1	0	1	1	0
440985	4	1	0	1	0	1	1	1	1	1	1	1
440073	4	1	1	1	1	1	0	1	1	1	1	1
440999	4	1	1	1	1	1	1	1	1	1	1	1
441141	4	1	1	0	1	1	1	1	1	1	1	1
441170	4	1	1	1	1	1	1	1	1	1	1	1
441188	4	0	0	0	0	0	1	1	1	0	1	1
441373	4	0	0	1	1	0	1	1	1	1	1	1
441387	4	1	1	1	1	1	1	1	1	1	1	1
441374	4	1	1	1	1	0	1	0	1	1	1	1
441388	4	1	1	1	1	1	1	1	1	1	1	1
441282	4	1	1	1	1	1	0	1	1	1	1	1
441448	4	1	1	1	1	1	1	1	1	1	1	1
441452	4	0	0	0	1	0	1	0	0	0	1	0
441453	4	1	1	1	1	1	1	1	1	1	1	1
441283	4	1	0	1	1	1	1	0	1	1	1	1
441280	4	1	1	1	0	1	1	1	1	1	1	1
441271	4	1	1	1	0	1	1	1	1	1	1	1
441757	4	1	1	1	1	1	1	1	1	1	1	1
441875	4	0	0	0	0	0	0	1	0	0	0	0
442093	4	1	1	1	1	1	1	1	1	1	0	1
442180	4	0	1	0	0	0	1	0	0	0	0	1
441999	4	1	1	1	1	1	1	1	1	1	0	1
442208	4	1	1	0	0	0	0	0	1	1	0	0
441806	4	1	1	1	1	1	1	1	1	1	1	1
442208	4	0	0	0	0	0	1	1	1	0	0	0
442547	4	1	0	1	1	0	1	1	1	1	1	1
442644	4	1	1	1	1	1	1	1	1	1	0	1
442669	4	1	1	1	0	1	1	1	1	1	1	1
442666	4	1	1	1	1	1	1	1	1	1	1	1
442670	4	1	1	1	1	1	1	1	1	1	1	1
442481	4	0	0	0	0	0	0	0	1	0	0	0
442901	4	1	0	1	0	0	1	1	1	1	1	1
442713	4	0	1	0	1	1	0	0	1	1	1	0
442665	4	1	0	0	0	0	1	1	1	0	0	1
442739	4	1	1	1	1	1	1	0	1	1	1	1
442594	4	1	1	1	1	1	1	1	1	1	1	0
442922	4	1	1	0	0	1	1	1	1	1	1	0
442915	4	0	0	1	0	1	0	1	0	1	1	0
443137	4	1	1	1	1	1	1	1	1	1	1	1
438721	4	1	1	1	1	1	1	1	1	1	1	1
443348	4	1	1	1	1	1	1	0	0	1	0	0
443349	4	1	1	1	0	1	1	1	1	1	1	1
443450	4	0	1	0	0	0	1	0	1	0	0	0
443626	4	1	1	1	1	1	1	1	1	1	1	1
443515	4	1	1	1	1	1	1	1	1	1	1	1
443578	4	1	1	1	0	1	1	1	1	1	1	1
443341	4	1	1	1	1	1	1	1	1	1	1	0
438840	4	1	1	1	1	1	1	1	1	1	1	0
443909	4	1	1	1	1	1	1	1	1	1	1	0
443910	4	0	1	1	1	0	1	1	1	1	1	0
443805	4	1	0	0	1	1	1	0	1	1	1	1
443765	4	1	1	1	0	1	1	1	1	1	1	1
443813	4	1	1	1	1	1	1	1	1	1	1	1
444184	4	1	1	0	0	0	0	0	1	1	0	1
444109	4	1	1	1	0	1	1	1	1	1	1	1
444100	4	1	1	1	0	1	1	1	1	1	1	1
444362	4	1	1	0	0	1	1	0	1	1	1	1
444325	4	1	0	1	1	0	1	1	1	0	1	0
444361	4	1	1	1	1	1	1	1	1	1	1	1
444364	4	1	1	1	0	1	1	1	1	1	1	1
444589	4	0	1	1	1	1	1	1	0	1	1	1
444636	4	1	1	1	0	1	1	1	1	0	1	1
444549	4	0	1	0	0	1	1	0	1	0	0	0
444610	4	1	0	1	0	0	0	0	1	0	1	0
444974	4	1	1	1	0	0	1	1	1	1	1	1
444913	4	1	1	1	1	1	1	1	1	1	1	1
444766	4	1	1	1	0	1	1	1	1	1	1	1
445176	4	1	1	1	1	1	1	1	1	1	1	1
445100	4	1	1	1	0	1	1	1	1	1	1	1
445177	4	1	1	1	0	1	1	1	1	1	1	1
445063	4	1	1	1	0	1	1	1	1	1	1	1
444837	4	0	0	1	1	1	0	0	1	1	1	0
445263	4	0	1	0	0	1	1	0	0	1	0	1
445099	4	1	1	1	1	1	1	1	1	1	1	1
445046	4	1	0	0	0	1	1	1	1	1	1	0
445477	4	1	1	1	0	1	1	1	1	1	1	1
445266	4	0	0	0	0	0	0	0	0	0	0	1
445044	4	1	1	1	1	1	1	1	1	1	1	1
445403	4	1	1	1	1	1	1	1	1	1	1	1
445984	4	0	0	0	0	0	0	0	0	0	1	0
441591	4	1	1	1	1	1	1	1	1	1	1	0
446004	4	1	1	1	0	1	1	1	1	1	1	1
438704	4	1	0	1	1	1	1	1	1	0	1	1
446566	4	1	0	0	0	0	1	1	0	1	1	1
446553	4	1	1	1	1	1	1	1	1	1	1	1
446537	4	1	0	1	0	1	1	1	1	1	1	1
446294	4	1	1	1	1	1	1	1	1	1	1	1
446282	4	1	1	1	0	1	1	1	1	1	1	1
446392	4	1	1	1	1	1	1	1	1	1	1	1
446554	4	1	1	1	0	1	1	1	1	1	1	1
446144	4	0	1	0	0	0	0	0	0	0	0	1
446462	4	1	1	1	1	1	1	1	1	1	1	1
447160	4	0	0	0	0	0	1	1	0	1	1	0
447159	4	1	1	1	1	1	1	0	1	0	1	1
446893	4	0	1	0	0	1	1	0	0	1	1	0
446930	4	1	1	1	1	1	1	1	1	1	1	0
446691	4	1	1	1	0	0	0	1	1	0	1	0
446723	4	1	1	1	0	1	1	0	1	1	1	1
446690	4	1	1	1	1	0	0	1	0	1	1	0
447456	4	0	0	1	1	0	0	0	1	1	1	0
447552	4	1	1	1	1	1	1	1	1	1	1	1
447457	4	1	1	0	1	1	1	1	1	1	0	1
447648	4	0	0	0	1	0	1	0	1	1	1	0
447642	4	1	1	1	1	1	1	1	1	1	1	1
447490	4	1	1	1	0	1	1	1	1	1	1	1
447582	4	1	0	0	1	0	0	1	1	0	0	1
448104	4	1	1	1	1	1	1	1	1	1	1	1
447741	4	1	1	0	1	0	0	0	0	1	0	1
447857	4	0	1	0	1	0	0	0	1	1	0	1
437155	4	1	1	1	1	1	1	1	1	1	1	1
448639	4	1	1	1	0	1	1	1	1	1	1	0
448647	4	1	1	1	1	1	1	1	1	1	1	1
448637	4	1	1	1	1	1	0	0	0	1	1	0
448648	4	1	1	1	1	1	1	1	1	1	1	1
448640	4	1	1	1	1	1	1	1	1	1	1	1
448638	4	1	1	1	1	1	0	1	1	1	1	1
447449	4	1	1	1	1	1	1	1	1	1	0	1
448613	4	1	1	1	1	1	1	1	1	1	1	1
449228	4	0	1	1	1	0	1	1	1	0	0	0
448756	4	0	1	0	0	1	1	1	0	1	1	1
448753	4	1	1	1	1	1	1	1	1	1	1	1
449641	4	0	0	0	0	0	0	1	0	0	0	0
449445	4	1	1	1	1	1	1	1	1	1	1	1
448099	4	1	1	1	1	1	1	1	1	1	1	0
448089	4	1	0	0	1	0	1	1	1	1	1	1
447933	4	0	1	1	1	0	1	1	1	1	0	1
448027	4	0	0	0	0	0	0	0	0	1	0	0
448682	4	1	1	1	1	1	1	1	1	1	1	0
449227	4	1	1	1	1	1	1	1	1	1	1	0
449904	4	1	0	1	1	1	1	1	1	1	1	0
449897	4	1	1	1	0	1	1	1	1	1	1	0
449955	4	1	1	1	1	1	1	1	1	1	1	0
449952	4	1	1	1	1	1	1	1	1	1	1	0
449793	4	0	0	0	1	0	0	0	0	0	0	1
449831	4	0	0	0	0	1	0	0	0	0	0	0
449759	4	0	1	1	1	1	1	1	1	1	1	1
449779	4	1	1	1	1	1	1	1	1	1	1	1
450061	4	1	1	1	1	1	1	1	1	1	1	1
450160	4	1	1	0	0	1	1	1	1	1	1	1
450699	4	0	0	0	1	0	0	0	0	0	0	1
450639	4	0	1	1	1	1	1	1	1	1	1	1
450640	4	1	0	0	1	1	1	1	1	1	1	1
450691	4	1	0	0	0	0	1	1	1	0	1	1
446775	4	1	1	1	1	1	1	1	1	1	1	1
447224	4	1	0	1	1	1	1	1	1	1	1	1
446677	4	1	1	1	1	1	1	1	1	1	1	1
447665	4	1	0	0	1	1	1	0	1	0	1	0
450194	4	1	1	1	1	1	1	1	1	1	1	1
447445	4	1	1	1	1	1	1	1	1	1	1	1
450516	4	1	1	1	1	1	1	1	1	1	1	0
451008	4	1	1	1	1	1	1	1	1	1	1	1
451047	4	1	0	1	1	0	1	1	0	1	1	1
451011	4	0	0	0	1	0	1	1	1	1	1	0
451010	4	0	1	0	1	0	0	1	0	0	1	1
450827	4	1	0	1	0	0	1	0	1	1	1	0
451257	4	1	1	1	1	1	1	1	1	1	0	0
450747	4	0	0	1	0	0	1	1	1	0	0	0
450729	4	0	1	0	1	1	1	0	1	0	0	0
451254	4	1	1	1	0	1	0	0	1	1	0	0
449384	4	1	0	1	1	0	0	0	1	1	0	0
446688	4	1	0	1	1	0	0	0	1	1	0	0
446558	4	1	0	1	1	0	0	0	1	1	0	0
451897	4	1	1	1	0	1	1	0	0	1	0	1
451872	4	1	0	0	0	0	1	0	1	0	0	0
451594	4	1	1	1	0	1	1	1	1	1	0	1
451849	4	1	0	0	1	0	0	0	0	0	0	1
452121	4	1	1	1	1	1	0	1	1	0	0	0
451961	4	1	1	1	1	0	1	1	1	1	0	0
452071	4	1	1	1	0	1	1	1	1	1	0	1
451962	4	1	1	1	1	0	1	1	1	1	0	0
452070	4	1	1	1	1	1	1	1	1	1	0	1
452182	4	0	0	0	1	1	1	1	1	1	0	0
452187	4	1	0	0	0	0	1	0	1	1	1	0
451173	4	0	1	0	1	1	0	1	0	1	1	0
452240	4	0	0	0	0	0	1	1	1	1	1	0
452177	4	1	1	1	0	1	1	1	1	1	1	0
452417	4	0	0	0	0	0	1	0	1	0	1	0
452613	4	1	1	1	1	1	1	1	1	1	1	0
452864	4	1	1	1	1	0	0	1	1	0	0	0
452525	4	1	1	1	1	0	0	1	1	1	0	0
452524	4	1	1	1	1	1	1	1	1	1	1	0
452796	4	1	0	1	1	1	1	1	1	1	0	0
453411	4	1	1	1	1	1	1	1	1	1	1	0
453496	4	1	1	1	1	1	0	1	1	1	1	0
453267	4	0	1	0	0	0	0	0	1	1	1	0
453634	4	0	0	0	0	0	1	1	0	0	0	0
453627	4	1	1	1	0	1	1	1	1	1	1	0
453718	4	1	0	1	0	0	1	1	1	0	0	0
453635	4	1	1	1	1	0	1	1	1	1	1	0
453983	4	1	0	1	0	0	0	1	1	0	0	0
454084	4	1	1	1	1	1	1	1	1	1	1	0
454032	4	1	1	1	1	1	1	1	1	1	0	0
454285	4	1	1	1	1	1	1	1	1	1	1	0
454007	4	1	1	1	1	1	1	1	1	1	1	0
454621	4	0	0	0	0	1	0	0	0	0	0	0
454624	4	0	1	0	0	0	0	1	0	0	0	0
454641	4	1	1	1	1	1	1	1	1	1	1	0
454766	4	1	1	1	1	1	1	1	1	1	1	0
454589	4	1	1	1	0	1	1	1	1	1	1	0
455022	4	1	1	1	1	1	1	1	1	1	1	0
455040	4	1	1	1	1	1	1	1	1	1	1	0
455029	4	1	1	1	1	1	1	1	1	1	1	0
455171	4	1	1	1	1	1	1	1	1	1	1	0
455172	4	1	1	1	1	1	1	1	1	1	1	0
454411	4	1	1	1	1	1	1	1	1	1	1	0
454319	4	1	0	1	0	0	1	0	1	1	0	0
455465	4	1	1	1	1	1	1	1	1	1	0	0
455296	4	1	1	1	1	0	0	1	0	1	0	0
455432	4	1	1	1	1	1	1	1	1	1	1	0
455294	4	0	0	1	0	0	0	0	0	0	0	0
455653	4	1	1	1	0	1	1	1	1	1	1	0
455689	4	0	0	0	0	0	1	0	1	0	0	0
455672	4	1	1	1	1	1	1	1	1	1	1	0
455531	4	1	0	1	0	0	0	0	0	0	0	0
455807	4	1	1	1	1	0	1	1	1	0	0	0
456065	4	1	1	1	0	1	1	0	1	0	0	0
456053	4	1	1	0	1	1	1	0	1	0	1	0
456748	4	1	1	1	1	0	1	1	1	0	0	0
455877	4	1	0	0	0	0	0	0	0	0	0	0
456894	4	0	1	1	1	0	1	1	1	1	0	0
456867	4	1	1	1	1	1	1	0	1	1	1	0
457223	4	1	1	1	1	1	1	1	1	1	1	0
454089	4	1	1	1	1	0	1	1	1	1	1	0
455700	4	1	1	1	1	1	1	1	1	1	1	0
455433	4	1	1	1	1	1	1	1	1	1	1	0
455484	4	1	1	0	0	0	1	1	1	0	0	0
457316	4	1	1	1	1	1	1	1	1	1	1	0
457330	4	1	0	1	1	1	1	1	1	1	1	0
457273	4	1	1	0	1	0	0	1	1	1	0	0
457617	4	1	1	1	1	0	1	1	1	1	1	0
457632	4	1	1	1	1	1	0	1	1	1	0	0
457640	4	1	0	1	1	1	1	1	1	1	1	0
457644	4	1	1	1	0	1	1	1	1	1	0	0
457490	4	1	1	1	1	1	1	1	1	1	0	0
458036	4	1	1	1	1	1	1	1	1	1	0	0
458019	4	1	1	1	1	1	1	1	1	1	1	0
458331	4	1	1	1	1	0	1	1	1	1	0	0
458125	4	1	1	1	1	1	1	1	1	1	0	0
458369	4	1	0	0	1	0	1	1	1	1	0	0
458089	4	0	1	1	1	1	1	1	1	1	1	0
458230	4	1	1	1	1	1	1	1	1	1	1	0
458212	4	1	1	1	0	1	1	1	1	1	0	0
458444	4	1	1	1	1	1	1	1	1	1	0	0
458792	4	1	1	1	1	1	1	1	1	1	1	0
458600	4	1	1	1	1	1	1	1	1	1	1	0
459033	4	1	1	1	1	1	1	1	1	1	1	0
459161	4	1	0	1	0	1	1	0	1	1	1	0
459142	4	0	0	0	1	0	0	0	1	0	0	0
458866	4	1	1	1	1	1	1	1	1	1	1	0
458875	4	1	1	1	1	1	1	1	1	1	1	0
454492	4	1	1	1	1	1	1	1	1	1	1	0
459554	4	1	1	1	1	1	1	1	1	1	1	0
459778	4	0	0	0	0	0	0	0	0	0	1	0
454427	4	1	1	1	1	1	1	1	1	1	1	0
459576	4	1	1	1	1	0	1	1	1	1	1	0

## Sheet: 3+
Sample ID #	DOTS Status	Rat L	Rat M	Rat N	Rat O	Rat P	Rat Q	Rat R	Rat S	Rat T	Rat U	Rat V
435671	5	1	1	1	1	1	1	0	1	0	1	0
435649	5	1	1	1	1	1	1	1	1	0	1	0			DOTS Status		Rat L - V
435606	5	1	1	1	0	1	1	1	1	0	1	0			5= 3+		0= not indicated
435607	5	0	0	1	0	0	1	1	1	0	0	0			4= 2+		1 = indicated
444464	5	1	0	0	0	0	0	1	1	1	1	0			3= 1+
444425	5	0	1	1	0	0	1	1	1	0	1	1			2= AFB
447367	5	1	1	0	1	0	0	0	1	0	1	0			1= negative
449285	5	1	1	0	0	1	1	1	0	1	1	1
449230	5	1	1	1	1	1	1	1	1	1	1	0
449976	5	1	1	1	1	1	1	1	1	1	1	0
450023	5	1	0	1	1	0	1	1	0	1	0	0
449953	5	1	1	1	1	1	1	1	1	1	1	0
449760	5	0	1	0	0	0	0	0	1	1	1	1
450598	5	1	1	1	0	1	1	1	1	1	1	1
448649	5	1	1	1	1	1	1	1	1	1	1	1
446965	5	1	1	1	1	1	1	1	1	1	1	1
451556	5	1	1	0	1	0	1	1	1	0	0	1
452246	5	1	1	1	0	0	1	0	1	1	1	0
452381	5	0	1	0	0	0	0	0	0	0	0	0
453412	5	1	1	1	1	1	1	1	1	1	1	0
456893	5	1	1	1	0	1	1	1	1	1	1	0
456940	5	1	1	1	1	1	1	1	1	1	1	0
454042	5	1	1	1	1	1	1	1	1	1	1	0
457345	5	1	1	1	1	1	1	1	1	1	1	0
458653	5	1	0	1	0	1	1	1	1	1	0	0

## Sheet: blind
Sample ID #	DOTS Status	Rat L	Rat M	Rat N	Rat O	Rat P	Rat Q	Rat R	Rat S	Rat T	Rat U	Rat V
437442	3	1	1	0	1	1	1	0	0	1	0	0
437804	3	1	0	0	1	0	0	0	0	0	0	0			DOTS Status		Rat L - V
438100	3	0	0	0	0	0	1	0	1	0	1	0			5= 3+		0= not indicated
438435	4	1	1	1	1	1	1	0	1	1	0	0			4= 2+		1 = indicated
438485	2	0	0	1	1	0	0	0	0	0	0	0			3= 1+
438704	4	1	0	1	1	1	1	1	1	0	1	1			2= AFB
438705	4	1	1	1	1	1	1	1	1	1	1	0			1= negative
438839	3	1	0	1	1	1	1	1	0	1	1	0
438903	3	0	0	0	0	0	1	0	0	1	0	0
439036	2	0	0	1	0	0	0	0	0	0	0	0
439387	3	0	0	0	1	0	0	0	0	0	0	0
439480	3	1	0	0	1	0	1	1	1	1	1	1
439561	4	1	1	1	1	1	1	1	1	1	1	0
439595	3	0	0	1	0	0	0	0	0	1	0	0
439730	3	0	1	0	0	0	1	1	0	0	1	0
439968	3	1	1	0	1	0	1	1	1	1	0	0
440021	4	1	1	1	1	1	1	1	1	1	1	0
440072	4	1	0	0	1	1	1	1	1	1	1	0
440305	4	1	1	1	0	1	1	1	1	1	1	1
440330	3	0	1	0	0	0	0	1	0	1	0	0
440579	4	1	0	1	0	1	1	1	0	1	1	0
440616	3	0	0	1	1	0	0	0	0	0	1	0
440982	3	1	1	1	0	1	1	1	1	0	1	0
440985	4	1	0	1	0	1	1	1	1	1	1	1
441113	3	1	0	1	1	1	1	1	1	1	1	1
441170	4	1	1	1	1	1	1	1	1	1	1	1
441282	4	1	1	1	1	1	0	1	1	1	1	1
441283	4	1	0	1	1	1	1	0	1	1	1	1
441374	4	1	1	1	1	0	1	0	1	1	1	1
441413	3	0	0	0	0	0	0	0	0	0	1	0
441552	3	1	1	0	0	0	1	0	1	1	1	1
441600	3	1	1	1	0	1	1	1	1	1	1	1
441756	3	1	1	1	0	1	1	1	1	1	1	1
442133	3	0	0	0	0	0	0	0	1	0	0	0
442180	4	0	1	0	0	0	1	0	0	0	0	1
442314	3	1	0	1	0	1	1	0	0	0	1	1
442481	4	0	0	0	0	0	0	0	1	0	0	0
442722	3	0	0	1	0	0	1	1	0	0	1	0
442723	3	1	1	1	1	1	1	1	1	1	1	1
442739	4	1	1	1	1	1	1	0	1	1	1	1
442915	4	0	0	1	0	1	0	1	0	1	1	0
442917	3	0	0	0	0	0	1	0	0	0	0	0
443124	3	1	1	1	1	1	1	1	1	1	1	0
443133	3	1	1	1	0	1	1	1	1	1	1	1
443348	4	1	1	1	1	1	1	0	0	1	0	0
443543	3	1	1	1	1	1	1	1	1	1	0	1
443695	3	0	1	1	1	1	1	0	1	1	1	0
443818	3	1	0	1	1	1	1	1	1	1	1	1
443910	4	0	1	1	1	0	1	1	1	1	1	0
444100	4	1	1	1	0	1	1	1	1	1	1	1
444283	3	1	1	1	1	1	1	0	1	1	0	0
444361	4	1	1	1	1	1	1	1	1	1	1	1
444375	3	0	0	0	0	0	0	0	1	0	0	0
444425	5	0	1	1	0	0	1	1	1	0	1	1
444549	4	0	1	0	0	1	1	0	1	0	0	0
444766	4	1	1	1	0	1	1	1	1	1	1	1
444837	4	0	0	1	1	1	0	0	1	1	1	0
445077	3	1	1	1	0	1	1	1	1	1	1	1
445084	3	0	0	0	0	0	1	1	1	1	1	0
445100	4	1	1	1	0	1	1	1	1	1	1	1
445266	4	0	0	0	0	0	0	0	0	0	0	1
445335	3	1	0	0	0	0	0	0	0	0	0	0
445471	3	1	0	0	0	0	0	0	0	0	1	0
446144	4	0	1	0	0	0	0	0	0	0	0	1
446223	3	0	0	1	0	0	1	0	1	1	1	0
446280	3	0	0	0	0	0	1	1	0	1	0	1
446282	4	1	1	1	0	1	1	1	1	1	1	1
446479	3	1	1	1	1	1	1	0	1	1	1	1
446553	4	1	1	1	1	1	1	1	1	1	1	1
446652	3	1	1	1	0	1	1	1	1	1	0	0
446690	4	1	1	1	1	0	0	1	0	1	1	0
446751	3	1	0	0	0	0	0	0	0	0	0	0
446893	4	0	1	0	0	1	1	0	0	1	1	0
447023	3	0	0	0	0	0	0	1	0	0	0	0
447160	4	0	0	0	0	0	1	1	0	1	1	0
447409	3	1	1	1	1	1	1	1	1	1	1	1
447449	4	1	1	1	1	1	1	1	1	1	0	1
447456	4	0	0	1	1	0	0	0	1	1	1	0
447490	4	1	1	1	0	1	1	1	1	1	1	1
447547	3	0	1	1	0	0	0	1	1	1	1	0
447623	3	1	0	0	1	0	0	0	1	1	0	0
447642	4	1	1	1	1	1	1	1	1	1	1	1
447741	4	1	1	0	1	0	0	0	0	1	0	1
447804	3	0	0	0	1	0	0	1	1	0	0	0
447925	3	1	1	1	1	0	1	0	1	1	1	1
448637	4	1	1	1	1	1	0	0	0	1	1	0
448675	3	0	0	0	0	0	0	1	0	0	0	0
448756	4	0	1	0	0	1	1	1	0	1	1	1
449385	3	1	1	1	0	1	1	1	1	1	0	1
449778	3	1	0	1	0	1	1	0	0	1	1	1
449793	4	0	0	0	1	0	0	0	0	0	0	1
450023	5	1	0	1	1	0	1	1	0	1	0	0
450325	3	0	0	0	0	0	0	0	1	0	1	0
450569	3	1	0	1	0	0	0	0	0	1	0	0
450699	4	0	0	0	1	0	0	0	0	0	0	1
450827	4	1	0	1	0	0	1	0	1	1	1	0
451254	4	1	1	1	0	1	0	0	1	1	0	0
453552	3	1	0	1	1	1	0	0	0	1	1	0
453635	4	1	1	1	1	0	1	1	1	1	1	0
453773	3	1	0	0	1	1	1	1	0	1	0	0
453928	3	1	0	1	1	1	1	1	1	1	0	0
454018	3	1	1	1	0	1	1	0	1	0	1	0
454089	4	1	1	1	1	0	1	1	1	1	1	0
454427	4	1	1	1	1	1	1	1	1	1	1	0
455110	3	1	1	1	0	1	1	1	1	1	1	0
455171	4	1	1	1	1	1	1	1	1	1	1	0
455294	4	0	0	1	0	0	0	0	0	0	0	0
455295	3	1	0	1	1	0	1	0	0	1	0	0
455483	3	1	1	1	0	1	1	0	1	1	1	0
455484	4	1	1	0	0	0	1	1	1	0	0	0
455657	3	1	1	1	1	1	1	1	1	0	1	0
455672	4	1	1	1	1	1	1	1	1	1	1	0
455701	3	0	0	0	0	1	0	0	1	0	1	0
456748	4	1	1	1	1	0	1	1	1	0	0	0
456894	4	0	1	1	1	0	1	1	1	1	0	0
456909	3	1	1	1	1	1	1	1	1	0	0	0
457613	3	1	1	1	1	1	1	1	1	1	1	0
459161	4	1	0	1	0	1	1	0	1	1	1	0
